# Supplementary material for: GWAS by Subtraction to Disentangle RBD Genetic Background from α-Synucleinopathies
Source: Int J Mol Sci. 2025 Apr 10;26(8):3578. doi: 10.3390/ijms26083578 (PMC12026788; doi:10.3390/ijms26083578)
Supplement: Supplementary file 1 [file ijms-26-03578-s001.zip]

Archive with 20 entries (19 files):
- ijms-3562618-supplementary/
- ijms-3562618-supplementary/MR-PRESSO_TwoSampleMR.F1_against_asegglobalvolumeCCMidAnterior__idubmb185_SF2.pdf
- ijms-3562618-supplementary/Supplementary TableS1.xlsx
- ijms-3562618-supplementary/Supplementary TableS2.xlsx
- ijms-3562618-supplementary/Supplementary TableS3.xlsx
- ijms-3562618-supplementary/Supplementary TableS4.xlsx
- ijms-3562618-supplementary/TwoSampleMR.F1_against_aparcDKTatlaslhvolumelingual__idubmb448_SF13.pdf
- ijms-3562618-supplementary/TwoSampleMR.F1_against_aparcDKTatlaslhvolumeprecuneus__idubmb460_SF12.pdf
- ijms-3562618-supplementary/TwoSampleMR.F1_against_aparcDKTatlasrhvolumelingual__idubmb479_SF14.pdf
- ijms-3562618-supplementary/TwoSampleMR.F1_against_asegglobalvolumeCCMidAnterior__idubmb185_SF1.pdf
- ijms-3562618-supplementary/TwoSampleMR.F1_against_asegglobalvolumeCCMidPosterior__idubmb183_SF6.pdf
- ijms-3562618-supplementary/TwoSampleMR.F1_against_asegrhvolumeAccumbensarea__idubmb218_SF7.pdf
- ijms-3562618-supplementary/TwoSampleMR.F2_against_aparcDKTatlasrhvolumelateraloccipital__idubmb477_SF15.pdf
- ijms-3562618-supplementary/TwoSampleMR.F2_against_asegglobalvolumeCCAnterior__idubmb186_SF3.pdf
- ijms-3562618-supplementary/TwoSampleMR.F2_against_asegglobalvolumeCCMidPosterior__idubmb183_SF4.pdf
- ijms-3562618-supplementary/TwoSampleMR.F2_against_asegglobalvolumeCCPosterior__idubmb182_SF5.pdf
- ijms-3562618-supplementary/TwoSampleMR.F2_against_aseglhvolumeCerebellumCortex__idubmb194_SF8.pdf
- ijms-3562618-supplementary/TwoSampleMR.F2_against_aseglhvolumeCerebellumWhiteMatter__idubmb193_SF10.pdf
- ijms-3562618-supplementary/TwoSampleMR.F2_against_asegrhvolumeCerebellumCortex__idubmb211_SF9.pdf
- ijms-3562618-supplementary/TwoSampleMR.F2_against_asegrhvolumeCerebellumWhiteMatter__idubmb210_SF11.pdf
