# Supplementary material for: GWAS by Subtraction to Disentangle RBD Genetic Background from α-Synucleinopathies
Source: Int J Mol Sci. 2025 Apr 10;26(8):3578. doi: 10.3390/ijms26083578 (PMC12026788; doi:10.3390/ijms26083578)
Supplement: Supplementary file 1 [file ijms-26-03578-s001.zip › ijms-3562618-supplementary/Supplementary TableS1.xlsx]

## Sheet: Supp. table 1 legend
Table	Description
1. GWAS information	Information on the GWAS
2. Traits correlation	Traits correlation with both LDSC and GenomicSEM
3. GenomicSEM models	Output of genetic loadings on latent factors in GenomicSEM modelling
4. F1 F2 GWAS FUMA riskLoci	Output of FUMA genomic risk loci
5. F1 GWAS FUMA SNPs	Output of FUMA significant SNPs
6. F2 GWAS FUMA SNPs	Output of FUMA significant SNPs
7. F1 FINEMAP credibleSet	Output of FINEMAP credibleSet
8. F2 FINEMAP credibleSet	Output of FINEMAP credibleSet
9. F1 GCTA-COJO	Output of conditional and joint analysis with GCTA
10. F2 GCTA-COJO	Output of conditional and joint analysis with GCTA
11. F2 ASSET	Output of ASSET analysis both side on F2 GWAS significant results
12. ASSET RBD pleiotropic only	Output of ASSET analysis both side restricted to SNPs predicted to be associated with RBD only or RBD with other traits

## Sheet: 1. GWAS information
1) LDSC estimated heritability
	SNP h2	SNP h2 SE	Mean chi-square	λ	Intercept	N of ind hits	Sample size
RBD	0.1664	0.0952	1.1538	1.1619	1.1361	49	9447
PD	0.0091	0.0009	1.1316	1.0895	0.9782	270	482730
DLB	0.0791	0.0402	1.0255	1.0225	1.0036	28	6618
MSA	0.0378	0.0368	1.0592	1.0618	1.0496	2	8016
2) GenomicSEM estimated heritability
	h2 Observed scale	h2 SE	h2 Liability scale	h2 SE	Mean chi-square	λ	Intercept	h2 Z
RBD	0.3072	0.1436	0.1788	0.0836	1.1531	1.1608	1.324	2.14
PD	0.0715	0.0071	0.0338	0.0034	1.1311	1.0866	0.9823	10.1
DLB	0.1591	0.0738	0.0878	0.0407	1.024	1.022	1.0015	2.16
MSA	0.1545	0.1477	0.0379	0.0363	1.0596	1.0627	1.0499	1.05

## Sheet: 2. Trait correlation
2) LDSC correlation
		rg	se	Z	p
RBD	PD	0.1318	0.1405	0.9375	0.3485
RBD	DLB	1.3812	0.5484	2.5188	0.0118
RBD	MSA	0.436	0.5867	0.7431	0.4574
3) LDSC correlation GenomicSEM
	RBD	PD	DLB	MSA
RBD	1	0.10484	1.27977	0.326904
PD	0.10484	1	0.609739	0.249226
DLB	1.27977	0.609739	1	0.594044
MSA	0.326904	0.249226	0.594044	1

## Sheet: 3. GenomicSEM  models
F1~0*F2
	Chisq	df	p_chisq	AIC	CFI	SRMR
	1.69951	2	0.42752	17.6995	1	0.0885618
	lhs	op	rhs	Unstand_Est	Unstand_SE	STD_Genotype	STD_Genotype_SE	STD_All	p_value
	F1	=~	RBD	0.283794919055421	0.177918507416916	0.649782911245341	0.406660627452531	0.64978358410226	0.110693509993451
	F2	=~	RBD	0.332370432403956	0.115013974595258	0.76011847578919	0.263010695757882	0.760119262899725	0.00385454491752479
	F2	=~	PD	0.0626702125779318	0.018035344155707	0.325796985471397	0.0937602527178661	0.325796988612555	0.000511128839996549
	F2	=~	DLB	0.356271235340411	0.0962410041190111	1.06293006660204	0.287127473546424	0.999557819988263	0.000214020223086555
	F2	=~	MSA	0.105696677529016	0.0575817902179237	0.537662485082328	0.293093785280811	0.537664860817452	0.066418010789573
	DLB	~~	DLB	0.00100037013663811	0.075627382225097	0.000999831039520859	0.672394106276151	0.000884164500311138	0.989446195438752
	PD	~~	PD	0.0329823684271885	0.0035985971184852	0.893856304974835	0.0974440816571258	0.893856322210991	4.93907324821144e-20
	MSA	~~	MSA	0.0273773907151152	0.0354304103542992	0.710910214920511	0.918949215042329	0.71091649744215	0.439694723336888
	F1	~~	F1	1		1		1	NA
	F2	~~	F2	1		1		1	NA
	F1	~~	F2	0		0		0	NA
	RBD	~~	RBD	0		0		0	NA
F1~0,1*F2
	Chisq	df	p_chisq	AIC	CFI	SRMR
	1.69951	2	0.42752	17.6995	1	0.0885614
	lhs	op	rhs	Unstand_Est	Unstand_SE	STD_Genotype	STD_Genotype_SE	STD_All	p_value
	F1	=~	RBD	0.285224520058813	0.178815134161222	0.653058725422967	0.408707477330631	0.653058747799753	0.110694252411137
	F2	=~	RBD	0.303848479040805	0.126330059124569	0.694811940436899	0.288856236226176	0.694811964244341	0.0161638198514961
	F2	=~	PD	0.0626701652274414	0.0180353360216802	0.325797626741312	0.0937603820722049	0.325797652421563	0.000511130856316329
	F2	=~	DLB	0.356270668041586	0.0962408436369692	1.06292924550625	0.287127169139659	0.999557723865981	0.000214019988278323
	F2	=~	MSA	0.105696950643045	0.0575818171125524	0.537662476722275	0.293093809692267	0.537662691942045	0.0664174356757713
	DLB	~~	DLB	0.00100034896855105	0.0756271880269909	0.00100004698470912	0.672393194457835	0.000884356659859213	0.989446391648653
	PD	~~	PD	0.032982352896729	0.00359859534215281	0.89385574876433	0.0974441727444903	0.893855889676598	4.93906370091019e-20
	MSA	~~	MSA	0.0273772935095508	0.0354304168193644	0.710918260549599	0.91894924060606	0.710918829693633	0.439696430858231
	F1	~~	F1	1		1		1	NA
	F2	~~	F2	1		1		1	NA
	F1	~~	F2	0.1		0.1		0.1	NA
	RBD	~~	RBD	0		0		0	NA
F1~0,2*F2
	Chisq	df	p_chisq	AIC	CFI	SRMR
	1.69951	2	0.42752	17.6995	1	0.0885613
	lhs	op	rhs	Unstand_Est	Unstand_SE	STD_Genotype	STD_Genotype_SE	STD_All	p_value
	F1	=~	RBD	0.289645917781806	0.181588274951472	0.663185103241749	0.415043832247188	0.663184895716358	0.11069669642318
	F2	=~	RBD	0.274442127022392	0.139443806209944	0.627480551789983	0.318812544573473	0.627480355437341	0.0490542460702993
	F2	=~	PD	0.0626702061600497	0.0180353252407114	0.325797550535341	0.0937603935511154	0.325797592056025	0.000511122574380857
	F2	=~	DLB	0.356271006496114	0.0962408486492372	1.06292946263927	0.287127348457465	0.999557784548691	0.000214017183828965
	F2	=~	MSA	0.105696536505805	0.0575817603658934	0.537661957797766	0.293093826823655	0.537661737109491	0.0664182324273426
	DLB	~~	DLB	0.00100039703797724	0.0756272440196552	0.000999910090236652	0.672393626074902	0.000884235348112142	0.989445892362872
	PD	~~	PD	0.0329823649106456	0.00359859538779435	0.893855701178809	0.0974441723641191	0.893855929010496	4.93891613999364e-20
	MSA	~~	MSA	0.0273774442652178	0.0354304096158318	0.710920440055898	0.918949195067106	0.710919856448405	0.439693819118823
	F1	~~	F1	1		1		1	NA
	F2	~~	F2	1		1		1	NA
	F1	~~	F2	0.2		0.2		0.2	NA
	RBD	~~	RBD	0		0		0	NA
F1~0,3*F2
	Chisq	df	p_chisq	AIC	CFI	SRMR
	1.69951	2	0.427519	17.6995	1	0.0885608
	lhs	op	rhs	Unstand_Est	Unstand_SE	STD_Genotype	STD_Genotype_SE	STD_All	p_value
	F1	=~	RBD	0.297496823261757	0.186510250045352	0.68116017225242	0.426294104157908	0.681160187514614	0.11069668064748
	F2	=~	RBD	0.24312210082711	0.154609726987719	0.555769637335898	0.353460774455675	0.555769649788569	0.115837179487392
	F2	=~	PD	0.062670245534537	0.0180353541771206	0.325797647004832	0.0937603890438026	0.325797673308557	0.000511129037166141
	F2	=~	DLB	0.35627036650719	0.0962407943645409	1.06292924480446	0.287127169485713	0.999557722764851	0.000214021032698065
	F2	=~	MSA	0.105696347380881	0.0575818034661374	0.537662646416834	0.293093820675318	0.537662879393969	0.066418921912251
	DLB	~~	DLB	0.00100045984476978	0.0756271072104684	0.00100004947484616	0.672393199643272	0.000884358861144371	0.989445210702523
	PD	~~	PD	0.0329823740224761	0.00359859740356428	0.893855731733361	0.0974441771714415	0.893855876066731	4.93903529439769e-20
	MSA	~~	MSA	0.0273774797154731	0.0354304096427454	0.710918012019185	0.918949252247911	0.710918628121786	0.439693227184278
	F1	~~	F1	1		1		1	NA
	F2	~~	F2	1		1		1	NA
	F1	~~	F2	0.3		0.3		0.3	NA
	RBD	~~	RBD	0		0		0	NA

## Sheet: 4. F1 F2 GWAS FUMA riskLoci
F1
GenomicLocus	uniqID	rsID	chr	pos	p	start	end	nSNPs	nGWASSNPs	nIndSigSNPs	IndSigSNPs	nLeadSNPs	LeadSNPs
1	4:90643623:A:G	rs356224	4	90643623	5.12536310998e-08	90619732	90757845	150	109	1	rs356224	1	rs356224
F2
GenomicLocus	uniqID	rsID	chr	pos	p	start	end	nSNPs	nGWASSNPs	nIndSigSNPs	IndSigSNPs	nLeadSNPs	LeadSNPs
1	1:53143692:C:T	rs35515377	1	53143692	9.92531807056e-11	53143692	53143692	1	1	1	rs35515377	1	rs35515377
2	1:83063857:A:G	rs61765135	1	83063857	9.77603671435e-10	83063857	83127856	3	3	1	rs61765135	1	rs61765135
3	1:155206167:C:T	rs2230288	1	155206167	4.09388017344e-18	154913723	156451959	37	21	5	rs12047986;rs2230288;rs34372695;rs10737170;rs149239083	3	rs12047986;rs2230288;rs149239083
4	1:204016759:C:T	rs55951678	1	204016759	1.04498656909e-08	204016759	204085900	2	2	1	rs55951678	1	rs55951678
5	1:225045372:C:T	rs139220696	1	225045372	1.16967724739e-08	224965946	225354212	10	5	1	rs139220696	1	rs139220696
6	1:234512554:C:T	rs2991959	1	234512554	6.9832277507e-18	234512554	234512554	1	1	1	rs2991959	1	rs2991959
7	2:28790560:C:T	rs113250186	2	28790560	9.96541775675e-10	28790560	28790560	1	1	1	rs113250186	1	rs113250186
8	2:33522570:C:T	rs142513094	2	33522570	3.75758436777e-09	33476436	33566735	7	4	1	rs142513094	1	rs142513094
9	2:128852964:C:T	rs10928802	2	128852964	1.79286679246e-08	128831839	128968490	132	106	1	rs10928802	1	rs10928802
10	2:145302975:C:G	rs112805946	2	145302975	1.13697567061e-09	145302975	145302975	1	1	1	rs112805946	1	rs112805946
11	2:163576617:A:T	rs1434992	2	163576617	1.05782277456e-08	163338426	163601246	12	8	1	rs1434992	1	rs1434992
12	2:199025762:A:C	rs149153344	2	199025762	1.54139711321e-10	199025762	199025762	1	1	1	rs149153344	1	rs149153344
13	2:208423679:A:T	rs79734201	2	208423679	1.64467256667e-08	208423679	208423679	1	1	1	rs79734201	1	rs79734201
14	2:213562829:C:G	rs139258403	2	213562829	9.42474939886e-10	213562829	213573400	2	2	1	rs139258403	1	rs139258403
15	2:217896410:A:G	rs115408807	2	217896410	4.18307214509e-09	217858525	217925123	22	1	1	rs115408807	1	rs115408807
16	2:222285462:A:C	rs78524230	2	222285462	3.74508512812e-08	222233414	222289196	16	1	1	rs78524230	1	rs78524230
17	2:230453040:C:T	rs72987944	2	230453040	3.89383823952e-09	230403596	230469146	4	3	1	rs72987944	1	rs72987944
18	2:236102098:C:T	rs114154960	2	236102098	1.82116474899e-08	236102098	236136679	2	2	1	rs114154960	1	rs114154960
19	3:14910139:C:G	rs114980266	3	14910139	2.7788510354e-08	14910139	14910139	1	1	1	rs114980266	1	rs114980266
20	3:81712145:A:T	rs111686390	3	81712145	1.21436394852e-08	81712145	82188397	12	4	1	rs111686390	1	rs111686390
21	3:182854956:A:G	rs12495102	3	182854956	8.55231033582e-09	182819077	182857654	17	12	1	rs12495102	1	rs12495102
22	4:896163:C:T	rs73209865	4	896163	7.66634818251e-11	816756	987419	121	83	6	rs9328760;rs2290404;rs1051613;rs4690326;rs73209865;rs34884217	2	rs9328760;rs73209865
23	4:90691537:C:T	rs356188	4	90691537	8.70439268413e-17	90682504	90843509	197	116	4	rs356188;rs356164;rs79392886;rs3806789	1	rs356188
24	4:137400867:A:T	rs114797768	4	137400867	7.9880277575e-09	137253671	137400867	3	3	1	rs114797768	1	rs114797768
25	4:138433790:C:G	rs115679114	4	138433790	2.44495803471e-08	138418282	138493882	6	4	1	rs115679114	1	rs115679114
26	4:155337212:A:C	rs884011	4	155337212	1.3798449843e-08	155301169	155478218	4	3	1	rs884011	1	rs884011
27	4:185175050:A:G	rs75325642	4	185175050	1.24238213949e-16	185162040	185180746	52	21	1	rs75325642	1	rs75325642
28	5:10548651:A:G	rs116338440	5	10548651	2.92094247605e-08	10548651	10548651	1	1	1	rs116338440	1	rs116338440
29	5:15575970:A:G	rs146414687	5	15575970	9.50994085495e-09	15575970	15575970	1	1	1	rs146414687	1	rs146414687
30	5:16550534:A:C	rs186005131	5	16550534	2.51152568518e-08	16506783	16550534	2	1	1	rs186005131	1	rs186005131
31	5:104386429:G:T	rs10477842	5	104386429	3.32054512377e-09	104366144	104518885	51	1	1	rs10477842	1	rs10477842
32	5:126544516:A:C	rs17672800	5	126544516	1.49609792874e-08	126445013	126544516	3	1	1	rs17672800	1	rs17672800
33	5:149097725:A:G	rs115761970	5	149097725	1.61702986411e-09	149097725	149229718	2	1	1	rs115761970	1	rs115761970
34	6:220116:A:G	rs12214775	6	220116	2.12169677062e-08	220116	229752	12	11	1	rs12214775	1	rs12214775
35	6:11027949:A:C	rs60376022	6	11027949	1.01576972185e-10	10960158	11089128	90	60	1	rs60376022	1	rs60376022
36	6:14127554:C:T	rs6936285	6	14127554	2.1698151874e-08	14087484	14129630	22	15	1	rs6936285	1	rs6936285
37	6:106770988:A:C	rs2763220	6	106770988	2.01966946272e-08	106770988	106770988	1	1	1	rs2763220	1	rs2763220
38	6:157140529:C:T	rs287882	6	157140529	4.28702257375e-08	157101072	157140529	3	3	1	rs287882	1	rs287882
39	6:159380333:C:T	rs118184895	6	159380333	1.61060840039e-08	159353557	159422699	191	141	1	rs118184895	1	rs118184895
40	7:8827600:A:T	rs112490184	7	8827600	2.58481210115e-08	8827600	8827600	1	1	1	rs112490184	1	rs112490184
41	7:12884561:A:G	rs138860583	7	12884561	4.85604471124e-08	12842366	12940482	7	4	1	rs138860583	1	rs138860583
42	7:15238114:C:T	rs113392164	7	15238114	1.5322477762e-09	15238114	15238114	1	1	1	rs113392164	1	rs113392164
43	7:41477894:A:G	rs7792777	7	41477894	4.5439104844e-08	41477894	41477894	1	1	1	rs7792777	1	rs7792777
44	7:69940705:C:G	rs117949132	7	69940705	6.22319666737e-14	69055870	69993848	18	13	1	rs117949132	1	rs117949132
45	7:71020310:A:G	rs149500520	7	71020310	2.29789807735e-09	71020310	71020310	1	1	1	rs149500520	1	rs149500520
46	7:86386037:C:T	rs71562731	7	86386037	3.96975389071e-10	86278965	86542136	3	3	1	rs71562731	1	rs71562731
47	7:116891966:C:T	rs146499629	7	116891966	4.48892635436e-08	116891966	116891966	1	1	1	rs146499629	1	rs146499629
48	7:141154116:C:T	rs34739376	7	141154116	3.54282377535e-08	141154116	141154116	1	1	1	rs34739376	1	rs34739376
49	8:1193079:C:G	rs13266573	8	1193079	2.37708009979e-09	1171279	1206419	20	13	1	rs13266573	1	rs13266573
50	8:2694233:G:T	rs113904531	8	2694233	2.34454269994e-08	2694233	2694233	1	1	1	rs113904531	1	rs113904531
51	8:25217898:A:G	rs6993700	8	25217898	1.07156719258e-08	25084428	25217898	2	2	1	rs6993700	1	rs6993700
52	8:25524964:A:G	rs2467712	8	25524964	1.66942393175e-09	25506314	25526963	5	3	1	rs2467712	1	rs2467712
53	8:25931927:C:G	rs7846350	8	25931927	1.6784257828e-08	25920967	25932080	5	5	1	rs7846350	1	rs7846350
54	8:62195690:C:T	rs62524886	8	62195690	1.51118862454e-09	62195690	62195690	1	1	1	rs62524886	1	rs62524886
55	8:125865260:A:G	rs145549010	8	125865260	2.44116729377e-09	125848227	125922286	5	4	1	rs145549010	1	rs145549010
56	9:22219565:A:G	rs111958418	9	22219565	5.53829539538e-09	22219565	22219565	1	1	1	rs111958418	1	rs111958418
57	9:35917950:C:T	rs79857739	9	35917950	8.17165310086e-10	35917950	35917950	1	1	1	rs79857739	1	rs79857739
58	9:73588038:C:T	rs117283389	9	73588038	3.88265363253e-13	73574302	73658104	3	3	1	rs117283389	1	rs117283389
59	9:91481544:G:T	rs1983065	9	91481544	1.71940207861e-08	91481544	91481544	1	1	1	rs1983065	1	rs1983065
60	10:863482:A:G	rs35772020	10	863482	1.6719269084e-09	863482	1065710	13	3	1	rs35772020	1	rs35772020
61	10:16383700:C:G	rs4748277	10	16383700	3.66325685665e-08	16333192	16387891	89	64	1	rs4748277	1	rs4748277
62	10:19346141:C:T	rs76796805	10	19346141	6.54836215671e-10	19346141	19346141	1	1	1	rs76796805	1	rs76796805
63	10:65400871:C:T	rs111571665	10	65400871	1.0543301229e-09	64794422	65449852	29	22	2	rs111571665;rs149487004	1	rs111571665
64	10:85301795:C:T	rs137985525	10	85301795	8.58835441091e-10	85290439	85301795	2	2	1	rs137985525	1	rs137985525
65	10:112822655:A:C	rs117411299	10	112822655	2.23398227216e-10	112776345	112822655	2	2	1	rs117411299	1	rs117411299
66	10:118350532:C:G	rs112405581	10	118350532	2.3737124473e-08	118284614	118350532	3	2	1	rs112405581	1	rs112405581
67	11:41943090:A:C	rs78228135	11	41943090	1.48362960373e-08	41813375	42109086	168	131	2	rs78228135;rs1843245	1	rs78228135
68	11:66359489:C:T	rs150996648	11	66359489	3.8593115909e-09	66255138	66650532	5	4	1	rs150996648	1	rs150996648
69	12:14189927:C:T	rs140628339	12	14189927	3.51171664546e-08	14189927	14189927	1	1	1	rs140628339	1	rs140628339
70	12:56848407:G:T	rs61759527	12	56848407	4.80430163334e-10	56848407	56888847	2	2	1	rs61759527	1	rs61759527
71	12:99520772:C:T	rs75737943	12	99520772	1.29907867775e-13	99458835	99780120	52	41	1	rs75737943	1	rs75737943
72	13:70700063:C:G	rs73214670	13	70700063	6.98619700985e-10	70556121	70733246	4	3	1	rs73214670	1	rs73214670
73	13:103360393:C:T	rs112263053	13	103360393	4.44274948872e-08	103360393	103360393	1	1	1	rs112263053	1	rs112263053
74	14:66591770:A:G	rs117783563	14	66591770	4.13948937895e-12	66565719	67472455	13	13	1	rs117783563	1	rs117783563
75	14:85958212:A:G	rs142675170	14	85958212	2.81698246907e-10	85930172	85982616	4	4	1	rs142675170	1	rs142675170
76	15:39154090:A:G	rs137913648	15	39154090	4.09419058192e-08	39124423	39154090	2	1	1	rs137913648	1	rs137913648
77	15:49673000:C:G	rs139413179	15	49673000	1.47200233456e-10	49395228	49911559	12	7	1	rs139413179	1	rs139413179
78	15:74591221:C:T	rs113149566	15	74591221	4.43295548266e-09	74591221	74591221	1	1	1	rs113149566	1	rs113149566
79	15:90247628:C:G	rs72752559	15	90247628	4.5102040264e-08	90247628	90296204	2	2	1	rs72752559	1	rs72752559
80	16:7621357:C:T	rs72774927	16	7621357	3.94743231381e-10	7621357	7624831	3	3	1	rs72774927	1	rs72774927
81	16:30757274:A:G	rs11862859	16	30757274	9.25829975679e-10	30571910	31002720	170	115	2	rs11862859;rs11150596	1	rs11862859
82	16:78909468:C:T	rs3752910	16	78909468	4.78875885087e-10	78905561	78939331	15	13	1	rs3752910	1	rs3752910
83	17:32968727:C:T	rs144202832	17	32968727	1.42278892388e-10	32952132	32969933	7	3	1	rs144202832	1	rs144202832
84	17:39702701:C:G	rs149583623	17	39702701	4.83938951748e-15	39702701	39702701	1	1	1	rs149583623	1	rs149583623
85	17:70511887:A:G	rs78538735	17	70511887	8.1234652251e-09	70511887	70535039	2	1	1	rs78538735	1	rs78538735
86	18:3299978:C:T	rs13381755	18	3299978	8.93421979553e-10	3299978	3299978	1	1	1	rs13381755	1	rs13381755
87	18:6236405:C:T	rs74964424	18	6236405	8.99682061342e-10	6236405	6236405	1	1	1	rs74964424	1	rs74964424
88	18:13867497:A:G	rs8085178	18	13867497	1.89563982553e-12	13801155	13867497	15	1	1	rs8085178	1	rs8085178
89	18:25028078:C:T	rs16943674	18	25028078	6.5874469361e-09	25016255	25031002	4	4	1	rs16943674	1	rs16943674
90	18:55730774:A:G	rs181767008	18	55730774	2.05767742292e-08	55539766	55760854	6	5	1	rs181767008	1	rs181767008
91	18:75531173:C:G	rs112556817	18	75531173	8.403599353e-10	75491316	75576830	13	8	1	rs112556817	1	rs112556817
92	19:32116241:C:T	rs57853719	19	32116241	1.87251028041e-08	32039359	32120173	157	131	1	rs57853719	1	rs57853719
93	19:45421100:A:G	rs3925681	19	45421100	3.63893283849e-17	45354044	45428459	36	26	6	rs11666329;rs7412;rs3925681;rs11668327;rs760136;rs59325138	3	rs11666329;rs7412;rs3925681
94	19:48292018:C:T	rs17304898	19	48292018	6.317481483e-10	48281122	48292018	2	1	1	rs17304898	1	rs17304898
95	21:15434955:A:G	rs185314536	21	15434955	1.0618517554e-08	15364854	15453491	4	3	1	rs185314536	1	rs185314536
96	22:48963432:C:G	rs12627980	22	48963432	4.697621702e-08	48950529	48968790	28	24	1	rs12627980	1	rs12627980
97	22:50129308:C:T	rs112599482	22	50129308	7.52034733153e-09	50129308	50130545	2	2	1	rs112599482	1	rs112599482

## Sheet: 5. F1 GWAS FUMA SNPs
uniqID	rsID	chr	pos	non_effect_allele	effect_allele	MAF	gwasP	beta	se	r2	IndSigSNP	GenomicLocus	nearestGene	dist	func	CADD	RDB	minChrState	commonChrState	posMapFilt	eqtlMapFilt	ciMapFilt
4:90619732:T:TAAAAAAAA	4:90619732:T:TAAAAAAAA	4	90619732	TAAAAAAAA	T	0.3539	NA	NA	NA	0.619477	rs356224	1	RP11-115D19.1	0	ncRNA_intronic	NA	NA	5	15	1	0	0
4:90626111:A:G	rs356182	4	90626111	A	G	0.3618	4.77582726666e-06	-0.618596662564	0.135230069571	0.601647	rs356224	1	RP11-115D19.1	0	ncRNA_intronic	8962	NA	5	15	1	1	0
4:90628127:A:G	rs356180	4	90628127	G	A	325	7.86958911584e-08	-0.755921162142	0.140764994477	0.913549	rs356224	1	RP11-115D19.1	0	ncRNA_intronic	342	NA	5	15	1	1	0
4:90628439:C:G	rs356179	4	90628439	G	C	0.3618	5.12431443457e-07	-0.68530490211	0.136471457617	0.79481	rs356224	1	RP11-115D19.1	0	ncRNA_intronic	2.99	7	5	15	1	1	0
4:90630675:A:C	rs356177	4	90630675	A	C	0.3131	6.6438757444e-08	-0.767677612854	0.142148175549	0.98165	rs356224	1	RP11-115D19.1	0	ncRNA_intronic	1936	5	2	15	1	1	1
4:90630801:C:G	rs356176	4	90630801	C	G	0.3559	NA	NA	NA	0.809002	rs356224	1	RP11-115D19.1	0	ncRNA_intronic	1052	5	5	15	1	1	1
4:90630814:C:T	rs356175	4	90630814	T	C	0.3559	1.12342305952e-06	-0.661887436639	0.135947836879	0.809002	rs356224	1	RP11-115D19.1	0	ncRNA_intronic	7113	5	5	15	1	1	1
4:90630901:G:T	rs356174	4	90630901	T	G	0.3559	1.03096902181e-06	-0.664006209249	0.13590995526	0.809002	rs356224	1	RP11-115D19.1	0	ncRNA_intronic	2142	NA	5	15	1	1	1
4:90631716:A:G	rs356173	4	90631716	A	G	0.3559	1.60632405032e-06	-0.653105840158	0.136133706875	0.809002	rs356224	1	RP11-115D19.1	0	ncRNA_intronic	693	NA	5	15	1	1	1
4:90631986:C:T	rs356172	4	90631986	T	C	0.3559	NA	NA	NA	0.809002	rs356224	1	RP11-115D19.1	0	ncRNA_intronic	0.73	NA	5	15	1	1	1
4:90632023:C:T	rs356171	4	90632023	T	C	0.3559	1.61507625086e-06	-0.652925397756	0.136126991076	0.809002	rs356224	1	RP11-115D19.1	0	ncRNA_intronic	683	NA	5	15	1	1	1
4:90632276:C:G	rs356170	4	90632276	C	G	0.3231	1.85838590095e-07	-0.728989627262	0.139841452492	0.937806	rs356224	1	RP11-115D19.1	0	ncRNA_intronic	2091	5	5	15	1	1	1
4:90632768:G:T	rs356169	4	90632768	T	G	0.3559	1.83791686326e-06	-0.649248677772	0.136097271549	0.809002	rs356224	1	RP11-115D19.1	0	ncRNA_intronic	165	NA	5	15	1	1	1
4:90633058:C:CT	rs11329857	4	90633058	C	CT	0.3559	NA	NA	NA	0.809002	rs356224	1	RP11-115D19.1	0	ncRNA_intronic	708	NA	5	15	1	1	1
4:90633058:CT:CTT	rs554285428	4	90633058	CT	CTT	0.0328	NA	NA	NA	0.809002	rs356224	1	RP11-115D19.1	0	NA	NA	NA	5	15	1	0	1
4:90634546:C:G	rs2572322	4	90634546	C	G	0.3221	2.07686045937e-07	-0.726985895632	0.140011679889	0.933257	rs356224	1	RP11-115D19.1	0	ncRNA_intronic	3927	6	5	15	1	1	1
4:90634552:A:G	rs2572323	4	90634552	G	A	0.3221	2.16013144849e-07	-0.725348910152	0.139893674541	0.933257	rs356224	1	RP11-115D19.1	0	ncRNA_intronic	3531	7	5	15	1	1	1
4:90634806:A:T	rs6825421	4	90634806	A	T	0.3231	1.86587557172e-07	-0.72973036251	0.140003579159	0.937806	rs356224	1	RP11-115D19.1	0	ncRNA_intronic	4646	7	5	15	1	1	1
4:90634828:G:T	rs6848708	4	90634828	T	G	0.3231	1.93737799055e-07	-0.728740884794	0.140001187056	0.937806	rs356224	1	RP11-115D19.1	0	ncRNA_intronic	2986	7	5	15	1	1	1
4:90635020:C:T	rs181489	4	90635020	C	T	0.3221	2.17552198507e-07	-0.730400386778	0.140903883737	0.932945	rs356224	1	RP11-115D19.1	0	ncRNA_intronic	3341	6	5	15	1	1	1
4:90635033:A:G	rs181490	4	90635033	G	A	0.3231	2.45597622653e-07	-0.727263239088	0.140914418364	0.937806	rs356224	1	RP11-115D19.1	0	ncRNA_intronic	7096	6	5	15	1	1	1
4:90635049:C:T	rs356206	4	90635049	C	T	0.3221	2.73991491903e-07	-0.72414339351	0.140869909078	0.932945	rs356224	1	RP11-115D19.1	0	ncRNA_intronic	5577	6	5	15	1	1	1
4:90635407:C:T	rs356207	4	90635407	T	C	0.3231	1.70393670773e-07	-0.731201063195	0.139834700222	0.937806	rs356224	1	RP11-115D19.1	0	ncRNA_intronic	2752	6	5	15	1	1	1
4:90635453:A:T	rs356208	4	90635453	T	A	0.3231	1.71269931799e-07	-0.731060060985	0.139833099581	0.937806	rs356224	1	RP11-115D19.1	0	ncRNA_intronic	1486	7	5	15	1	1	1
4:90635576:G:T	rs168551	4	90635576	T	G	0.3012	NA	NA	NA	0.836013	rs356224	1	RP11-115D19.1	0	ncRNA_intronic	842	6	5	15	1	0	1
4:90635606:C:T	rs356209	4	90635606	T	C	0.4175	NA	NA	NA	0.602303	rs356224	1	RP11-115D19.1	0	ncRNA_intronic	4779	7	5	15	1	1	1
4:90635881:C:CT	rs5860178	4	90635881	CT	C	0.3241	NA	NA	NA	0.933514	rs356224	1	RP11-115D19.1	0	ncRNA_intronic	0.81	NA	5	15	1	1	1
4:90636193:C:T	rs356210	4	90636193	C	T	0.3231	1.72385887735e-07	-0.73084389336	0.139823877803	0.937806	rs356224	1	RP11-115D19.1	0	ncRNA_intronic	9441	7	5	15	1	1	1
4:90636472:A:G	rs356212	4	90636472	G	A	0.3231	NA	NA	NA	0.937806	rs356224	1	RP11-115D19.1	0	ncRNA_intronic	3002	7	5	15	1	1	1
4:90636489:G:T	rs356213	4	90636489	T	G	0.3231	3.95344944875e-07	-0.709201405396	0.139849230446	0.937806	rs356224	1	RP11-115D19.1	0	ncRNA_intronic	1466	7	5	15	1	1	1
4:90636541:C:T	rs356214	4	90636541	T	C	0.3231	1.72407101499e-07	-0.732261057857	0.140095617499	0.937806	rs356224	1	RP11-115D19.1	0	ncRNA_intronic	2239	7	5	15	1	1	1
4:90636595:T:TA	rs5860179	4	90636595	T	TA	0.3241	NA	NA	NA	0.933514	rs356224	1	RP11-115D19.1	0	ncRNA_intronic	136	NA	5	15	1	1	1
4:90636629:A:T	rs4437213	4	90636629	A	T	0.3191	NA	NA	NA	0.919817	rs356224	1	RP11-115D19.1	0	ncRNA_intronic	251	6	5	15	1	1	1
4:90636630:A:G	rs5019538	4	90636630	A	G	0.3191	NA	NA	NA	0.919817	rs356224	1	RP11-115D19.1	0	ncRNA_intronic	1439	6	5	15	1	1	1
4:90636708:C:T	rs356216	4	90636708	C	T	0.3211	NA	NA	NA	0.928743	rs356224	1	RP11-115D19.1	0	ncRNA_intronic	1161	7	5	15	1	1	1
4:90636716:T:TTTTA	rs145015951	4	90636716	T	TTTTA	0.3211	NA	NA	NA	0.928743	rs356224	1	RP11-115D19.1	0	ncRNA_intronic	0.94	NA	5	15	1	1	1
4:90636803:G:T	rs356217	4	90636803	T	G	0.3231	NA	NA	NA	0.937806	rs356224	1	RP11-115D19.1	0	ncRNA_intronic	2.47	7	5	15	1	1	1
4:90637010:A:G	rs356218	4	90637010	G	A	0.3598	1.5113122865e-06	-0.651642672968	0.135484137788	0.797117	rs356224	1	RP11-115D19.1	0	ncRNA_intronic	20.2	7	5	15	1	1	1
4:90637134:C:CT	rs11333431	4	90637134	C	CT	0.3519	NA	NA	NA	0.831372	rs356224	1	RP11-115D19.1	0	ncRNA_intronic	4489	NA	5	15	1	0	1
4:90637601:A:G	rs356219	4	90637601	A	G	0.3857	1.84856137089e-06	-0.617465142549	0.129466291621	0.697709	rs356224	1	RP11-115D19.1	0	ncRNA_intronic	6091	7	5	15	1	1	1
4:90641340:C:T	rs356220	4	90641340	C	T	0.3857	NA	NA	NA	0.706497	rs356224	1	RP11-115D19.1	0	ncRNA_intronic	2824	6	5	15	1	1	1
4:90643123:C:T	rs356222	4	90643123	T	C	0.3141	1.58091471174e-07	-0.746252718798	0.14233647712	0.995456	rs356224	1	RP11-115D19.1	0	ncRNA_intronic	1134	6	5	15	1	1	1
4:90643144:C:T	rs168552	4	90643144	T	C	0.3141	1.23243297667e-07	-0.752699439753	0.142324383668	0.995456	rs356224	1	RP11-115D19.1	0	ncRNA_intronic	1871	6	5	15	1	1	1
4:90643623:A:G	rs356224	4	90643623	G	A	0.3131	5.12536310998e-08	-0.768659787921	0.141118616087	1	rs356224	1	RP11-115D19.1	0	ncRNA_intronic	265	6	5	15	1	1	1
4:90646501:AAG:AAGAG	rs533408267	4	90646501	AAG	AAGAG	0.3748	NA	NA	NA	0.734506	rs356224	1	RP11-115D19.1:SNCA	0:0	NA	NA	NA	4	15	1	0	1
4:90646501:A:AAGAG	rs141457381	4	90646501	AAGAG	A	0.06262	NA	NA	NA	0.734506	rs356224	1	RP11-115D19.1:SNCA	0:0	ncRNA_intronic	777	NA	4	15	1	0	1
4:90646886:A:G	rs356165	4	90646886	A	G	0.3867	NA	NA	NA	0.70351	rs356224	1	RP11-115D19.1:SNCA	0:0	ncRNA_intronic	1196	6	4	15	1	1	1
4:90649290:C:G	rs356166	4	90649290	G	C	0.3141	1.41920593967e-07	-0.729402010614	0.138597263113	0.995456	rs356224	1	SNCA	0	intronic	745	7	4	15	1	1	1
4:90657186:C:T	rs356205	4	90657186	T	C	0.3141	1.41796491199e-07	-0.729685778785	0.138646947476	0.995456	rs356224	1	SNCA	0	intronic	553	6	5	15	1	1	0
4:90666041:C:T	rs356203	4	90666041	T	C	0.3867	1.73046018088e-06	-0.603656708492	0.126219474844	0.70351	rs356224	1	SNCA	0	intronic	814	NA	4	15	1	1	1
4:90666291:A:G	rs356202	4	90666291	A	G	0.3161	1.90004080941e-07	-0.722447526694	0.138695891749	0.986397	rs356224	1	SNCA	0	intronic	2.41	NA	4	15	1	1	1
4:90671670:A:T	rs2736991	4	90671670	T	A	0.3141	NA	NA	NA	0.995456	rs356224	1	SNCA	0	intronic	3871	7	5	15	1	1	0
4:90673770:A:G	4:90673770:A:G	4	90673770	G	A	339	NA	NA	NA	0.884381	rs356224	1	SNCA	0	NA	0.08	NA	5	15	1	1	0
4:90673770:A:C	4:90673770:A:C	4	90673770	A	C	0.08946	NA	NA	NA	0.884381	rs356224	1	SNCA	0	intronic	94	NA	5	15	1	0	0
4:90677148:C:T	rs11097231	4	90677148	C	T	0.3111	2.05598395369e-07	-0.720906041796	0.138790494474	0.981698	rs356224	1	SNCA	0	intronic	363	6	5	15	1	1	0
4:90678798:A:G	rs2572324	4	90678798	A	G	0.3141	2.16175478586e-07	-0.719488049932	0.138767072769	0.995456	rs356224	1	SNCA	0	intronic	6193	NA	5	15	1	1	0
4:90682327:A:G	rs356199	4	90682327	A	G	0.3022	5.88561787185e-06	-0.660417574166	0.145772831639	0.664749	rs356224	1	SNCA	0	intronic	2424	NA	5	15	1	1	0
4:90683168:C:T	rs356195	4	90683168	C	T	0.3022	4.34173806743e-06	-0.670641871986	0.145972124408	0.664749	rs356224	1	SNCA	0	intronic	213	NA	5	15	1	1	0
4:90685798:A:G	rs356194	4	90685798	G	A	0.3052	NA	NA	NA	0.644883	rs356224	1	SNCA	0	intronic	2865	NA	5	15	1	1	0
4:90685806:T:TCTC	rs200434059	4	90685806	T	TCTC	0.3012	NA	NA	NA	0.661234	rs356224	1	SNCA	0	intronic	1.53	NA	5	15	1	1	0
4:90685818:A:G	rs356193	4	90685818	G	A	0.3012	NA	NA	NA	0.661234	rs356224	1	SNCA	0	intronic	216	NA	5	15	1	1	0
4:90687927:A:G	rs356192	4	90687927	A	G	0.3002	2.5491434645e-06	-0.687738969639	0.146198065934	0.657744	rs356224	1	SNCA	0	intronic	1608	NA	5	15	1	1	0
4:90691132:C:T	rs356189	4	90691132	C	T	0.3002	2.01043586151e-06	-0.694251971805	0.146085345299	0.657744	rs356224	1	SNCA	0	intronic	2568	NA	5	15	1	1	0
4:90692468:C:T	rs356187	4	90692468	C	T	0.3002	1.94456013807e-06	-0.695218785634	0.14608192137	0.657744	rs356224	1	SNCA	0	intronic	4488	NA	4	15	1	1	0
4:90696827:A:C	rs356163	4	90696827	C	A	0.3002	1.6959924129e-06	-0.699578513292	0.146152407955	0.657744	rs356224	1	SNCA	0	intronic	2532	NA	5	15	1	1	0
4:90703233:A:G	rs356184	4	90703233	G	A	0.3012	7.01159361259e-07	-0.72375285154	0.145887258067	0.653623	rs356224	1	SNCA	0	intronic	4964	7	4	15	1	1	0
4:90704617:A:G	rs356185	4	90704617	A	G	0.3012	1.08817544378e-06	0.687902068553	0.141108593925	0.653623	rs356224	1	SNCA	0	intronic	241	6	5	15	1	1	0
4:90707947:C:T	rs2737033	4	90707947	C	T	0.3012	1.16788271736e-06	0.685353268108	0.140989886592	0.653623	rs356224	1	SNCA	0	intronic	0.49	NA	4	15	1	1	0
4:90720365:C:T	rs2583958	4	90720365	C	T	0.2992	8.26669805457e-07	0.700824648803	0.14218499226	0.646716	rs356224	1	SNCA	0	intronic	879	6	5	15	1	1	0
4:90721560:A:G	rs2737024	4	90721560	G	A	0.2992	9.11789009208e-07	0.697995798449	0.142164390788	0.646716	rs356224	1	SNCA	0	intronic	7766	NA	1	15	1	1	0
4:90721637:C:G	rs2583959	4	90721637	G	C	0.2992	8.46764196012e-07	0.700187132325	0.142191089729	0.646716	rs356224	1	SNCA	0	intronic	13.49	3a	2	15	1	1	0
4:90722433:A:G	rs2619373	4	90722433	A	G	0.2992	8.16045923171e-07	0.701376104787	0.142223963226	0.646716	rs356224	1	SNCA	0	intronic	2092	5	5	15	1	1	0
4:90723732:A:ATCTG	rs71862819	4	90723732	ATCTG	A	0.2992	NA	NA	NA	0.646716	rs356224	1	SNCA	0	intronic	506	NA	5	15	1	1	0
4:90736585:C:T	rs2619370	4	90736585	T	C	0.3042	2.8017569531e-07	0.731764589019	0.142468750279	0.636686	rs356224	1	SNCA	0	intronic	664	7	4	15	1	1	0
4:90736678:A:G	rs2619371	4	90736678	G	A	0.3002	6.00154868303e-07	0.710055064265	0.142262324997	0.650157	rs356224	1	SNCA	0	intronic	1918	6	4	15	1	1	0
4:90739505:C:T	rs2737023	4	90739505	C	T	0.3002	5.21186238333e-07	0.714085705199	0.142295071423	0.650157	rs356224	1	SNCA	0	intronic	2911	NA	4	15	1	1	0
4:90739662:A:C	rs2737022	4	90739662	C	A	0.3002	5.23082051577e-07	0.713999945823	0.142297766584	0.650157	rs356224	1	SNCA	0	intronic	6346	NA	4	15	1	1	0
4:90740103:G:T	rs2583965	4	90740103	T	G	0.3002	5.62434431746e-07	0.711902894401	0.142275605379	0.650157	rs356224	1	SNCA	0	intronic	2108	6	4	15	1	1	0
4:90741519:A:G	rs2583966	4	90741519	A	G	0.3002	5.31259021876e-07	0.713332336387	0.142249245757	0.650157	rs356224	1	SNCA	0	intronic	188	7	2	15	1	1	0
4:90742712:T:TGTA	rs112597569	4	90742712	TGTA	T	0.3002	NA	NA	NA	0.650157	rs356224	1	SNCA	0	intronic	1709	NA	4	15	1	1	0
4:90744100:C:T	rs2583967	4	90744100	T	C	0.3002	5.12963046207e-07	0.714164554792	0.142224201646	0.650157	rs356224	1	SNCA	0	intronic	4841	7	4	15	1	1	0
4:90744170:A:T	rs2619342	4	90744170	T	A	0.2992	4.08321726404e-07	0.721912096833	0.142528503302	0.645376	rs356224	1	SNCA	0	intronic	39	6	4	15	1	1	0
4:90744221:C:T	rs2619343	4	90744221	T	C	0.3002	5.91865373852e-07	0.713618984387	0.14289948529	0.650157	rs356224	1	SNCA	0	intronic	739	7	4	15	1	1	0
4:90744270:A:G	rs2619345	4	90744270	G	A	0.3002	6.04598827992e-07	0.712973743504	0.142887887851	0.650157	rs356224	1	SNCA	0	intronic	805	7	4	15	1	1	0
4:90744715:G:GAA	rs71594898	4	90744715	G	GAA	0.2972	NA	NA	NA	0.629657	rs356224	1	SNCA	0	intronic	5291	NA	5	15	1	0	0
4:90744903:G:T	rs2737019	4	90744903	T	G	0.2992	4.47038687669e-07	0.718427036423	0.142326133055	0.646716	rs356224	1	SNCA	0	intronic	895	NA	5	15	1	1	0
4:90744993:C:CTGGA	rs202067670	4	90744993	C	CTGGA	0.3002	NA	NA	NA	0.650157	rs356224	1	SNCA	0	intronic	841	NA	5	15	1	1	0
4:90744993:C:T	rs6830166	4	90744993	C	T	0.1233	NA	NA	NA	0.650157	rs356224	1	SNCA	0	NA	2398	5	5	15	1	1	0
4:90745091:C:T	rs2737018	4	90745091	C	T	0.2982	4.44345861682e-07	0.725170503086	0.143629216811	0.635804	rs356224	1	SNCA	0	intronic	3809	NA	5	15	1	1	0
4:90745104:A:G	rs2619346	4	90745104	A	G	0.2982	NA	NA	NA	0.635804	rs356224	1	SNCA	0	intronic	3716	6	5	15	1	1	0
4:90745238:C:T	rs2737017	4	90745238	T	C	0.2992	3.16125135762e-07	0.741705174719	0.145046426239	0.639196	rs356224	1	SNCA	0	intronic	4559	NA	5	15	1	1	0
4:90745242:C:T	rs2737016	4	90745242	C	T	0.2992	2.83542213669e-07	0.74505372584	0.145119504151	0.639196	rs356224	1	SNCA	0	intronic	4003	NA	5	15	1	1	0
4:90745283:C:T	rs2737015	4	90745283	C	T	0.2992	3.54793435061e-07	0.729034303225	0.143179813171	0.639196	rs356224	1	SNCA	0	intronic	1.66	NA	5	15	1	1	0
4:90745456:A:C	rs2737014	4	90745456	C	A	0.2982	3.28766347624e-07	0.729206899107	0.142809173414	0.63442	rs356224	1	SNCA	0	intronic	2402	NA	5	15	1	1	0
4:90745503:C:T	rs2737013	4	90745503	T	C	0.2992	3.31273576429e-07	0.728962704417	0.142801524957	0.630324	rs356224	1	SNCA	0	intronic	6102	NA	5	15	1	1	0
4:90745707:A:G	rs2737012	4	90745707	A	G	0.2992	3.29985390982e-07	0.72908223147	0.14280432905	0.630324	rs356224	1	SNCA	0	intronic	6364	NA	5	15	1	1	0
4:90746133:C:T	rs2583969	4	90746133	C	T	0.2992	3.12168097691e-07	0.730442907397	0.14277760921	0.630324	rs356224	1	SNCA	0	intronic	1324	6	5	15	1	1	0
4:90746321:C:G	rs2619348	4	90746321	G	C	0.2992	2.88862963397e-07	0.732665281748	0.142803818856	0.630324	rs356224	1	SNCA	0	intronic	735	6	5	15	1	1	0
4:90746610:A:G	rs2583970	4	90746610	A	G	0.2992	2.90176142757e-07	0.732530664631	0.142801344423	0.630324	rs356224	1	SNCA	0	intronic	3454	7	5	15	1	1	0
4:90746626:A:AG	rs35122147	4	90746626	A	AG	0.2992	NA	NA	NA	0.630324	rs356224	1	SNCA	0	intronic	323	NA	5	15	1	1	0
4:90746836:A:G	rs2737009	4	90746836	G	A	0.2992	2.81787338751e-07	0.733397864199	0.142816725967	0.630324	rs356224	1	SNCA	0	intronic	1207	NA	5	15	1	1	0
4:90746878:G:GA	rs36056834	4	90746878	GA	G	0.2992	NA	NA	NA	0.621457	rs356224	1	SNCA	0	intronic	1615	NA	5	15	1	0	0
4:90746878:GA:GAA	rs3836645	4	90746878	GA	GAA	0.4503	NA	NA	NA	0.621457	rs356224	1	SNCA	0	intronic	NA	NA	5	15	1	0	0
4:90747004:A:G	rs2619350	4	90747004	G	A	0.2992	2.8827174437e-07	0.732720052731	0.142803761088	0.630324	rs356224	1	SNCA	0	intronic	5331	6	4	15	1	1	0
4:90747183:A:G	rs2737008	4	90747183	A	G	0.2992	3.09843216416e-07	0.73064228246	0.142777212864	0.630324	rs356224	1	SNCA	0	intronic	2359	NA	4	15	1	1	0
4:90747207:C:T	rs2583971	4	90747207	T	C	0.2992	3.09720873733e-07	0.730652805227	0.142777190184	0.630324	rs356224	1	SNCA	0	intronic	4634	5	4	15	1	1	0
4:90747499:C:T	rs2583973	4	90747499	T	C	0.2992	2.66742161617e-07	0.7346345957	0.142770937917	0.630324	rs356224	1	SNCA	0	intronic	588	7	4	15	1	1	0
4:90747704:A:G	rs2619351	4	90747704	G	A	0.2992	4.76245011159e-07	0.726166512526	0.144205292553	0.630324	rs356224	1	SNCA	0	intronic	6051	6	4	15	1	1	0
4:90747709:C:T	rs2619352	4	90747709	C	T	0.2992	NA	NA	NA	0.630324	rs356224	1	SNCA	0	intronic	1073	7	4	15	1	1	0
4:90747975:C:G	rs2619353	4	90747975	C	G	0.2992	4.49562199152e-07	0.721444498063	0.142954384974	0.630324	rs356224	1	SNCA	0	intronic	2059	7	4	15	1	1	0
4:90748284:C:T	rs2619354	4	90748284	T	C	0.3002	2.92814871143e-07	0.732041466606	0.142753409967	0.626249	rs356224	1	SNCA	0	intronic	33	5	4	15	1	1	0
4:90748297:C:T	rs2583974	4	90748297	C	T	0.2992	2.93421133616e-07	0.732013372249	0.142758774591	0.630324	rs356224	1	SNCA	0	intronic	6057	5	4	15	1	1	0
4:90748646:C:G	rs1442146	4	90748646	G	C	0.2992	2.72586197419e-07	0.73412462906	0.142784757662	0.630324	rs356224	1	SNCA	0	intronic	1637	7	4	15	1	1	0
4:90748738:C:T	rs1442147	4	90748738	T	C	0.2992	2.56774657998e-07	0.735610399401	0.142762369622	0.630324	rs356224	1	SNCA	0	intronic	3.23	6	4	15	1	1	0
4:90749132:A:T	rs1442149	4	90749132	T	A	0.2992	2.76890806271e-07	0.733434307657	0.14273222208	0.630324	rs356224	1	SNCA	0	intronic	10.06	6	4	15	1	1	0
4:90749686:A:G	rs2737006	4	90749686	G	A	0.2992	2.58445396136e-07	0.73541842514	0.142758801242	0.630324	rs356224	1	SNCA	0	intronic	4027	NA	4	15	1	1	0
4:90749802:A:AAC	rs35510249	4	90749802	AAC	A	0.2992	NA	NA	NA	0.630324	rs356224	1	SNCA	0	intronic	1264	NA	4	15	1	1	0
4:90750043:A:G	rs33965306	4	90750043	G	A	0.2992	2.4892090918e-07	0.736309706918	0.142736856611	0.630324	rs356224	1	SNCA	0	intronic	5372	6	4	15	1	1	0
4:90750169:G:T	rs13142587	4	90750169	T	G	0.2992	3.04999707321e-07	0.730491994521	0.142664992311	0.630324	rs356224	1	SNCA	0	intronic	689	6	4	15	1	1	0
4:90750173:C:T	rs2583976	4	90750173	C	T	0.2992	3.0501514587e-07	0.730490633313	0.142664992414	0.630324	rs356224	1	SNCA	0	intronic	5746	6	4	15	1	1	0
4:90750225:C:T	rs2583977	4	90750225	T	C	0.2992	3.07681359567e-07	0.730225981305	0.142659038892	0.630324	rs356224	1	SNCA	0	intronic	527	6	4	15	1	1	0
4:90750590:A:G	rs2737005	4	90750590	G	A	0.2992	2.66774326115e-07	0.734258878525	0.142698547664	0.630324	rs356224	1	SNCA	0	intronic	1921	NA	1	15	1	1	0
4:90750722:A:G	rs2737004	4	90750722	G	A	0.2992	2.3823870858e-07	0.737371192968	0.142715552755	0.630324	rs356224	1	SNCA	0	intronic	5.25	NA	1	15	1	1	0
4:90751109:G:T	rs2583980	4	90751109	G	T	0.2992	2.52081336353e-07	0.73575356348	0.142694415872	0.630324	rs356224	1	SNCA	0	intronic	2685	2b	1	15	1	1	0
4:90751415:C:G	rs986609	4	90751415	G	C	0.2992	2.68773217723e-07	0.733898655592	0.142667396777	0.630324	rs356224	1	SNCA	0	intronic	2467	7	4	15	1	1	0
4:90751655:C:T	rs986610	4	90751655	C	T	0.2992	2.21508406706e-07	0.739370957337	0.142726954508	0.630324	rs356224	1	SNCA	0	intronic	3.6	6	4	15	1	1	0
4:90752582:A:T	rs2583981	4	90752582	T	A	0.3002	2.42666187901e-07	0.736529119733	0.142647663658	0.627658	rs356224	1	SNCA	0	intronic	4351	7	4	15	1	1	0
4:90752670:A:C	rs2619358	4	90752670	C	A	0.2992	2.40878850799e-07	0.736766343196	0.142655396339	0.630324	rs356224	1	SNCA	0	intronic	4849	7	4	15	1	1	0
4:90752973:G:GA	rs34385672	4	90752973	G	GA	0.2992	NA	NA	NA	0.630324	rs356224	1	SNCA	0	intronic	86	NA	4	15	1	1	0
4:90753068:A:G	rs2737003	4	90753068	G	A	0.2992	1.56984419709e-07	0.750428154365	0.143097506829	0.630324	rs356224	1	SNCA	0	intronic	169	NA	4	15	1	1	0
4:90753244:C:T	rs2583982	4	90753244	C	T	0.2992	1.49482606123e-07	0.751770213021	0.143107217941	0.630324	rs356224	1	SNCA	0	intronic	3273	6	4	14	1	1	0
4:90753477:A:G	rs2737001	4	90753477	A	G	0.2992	1.48866673721e-07	0.751770030176	0.14308647962	0.630324	rs356224	1	SNCA	0	intronic	1061	NA	4	14	1	1	0
4:90753960:C:T	rs2583983	4	90753960	T	C	0.3002	1.90610534473e-07	0.744841420225	0.143011321247	0.626249	rs356224	1	SNCA	0	intronic	2684	6	4	14	1	1	0
4:90754022:A:C	rs2737000	4	90754022	A	C	0.2992	1.52827851592e-07	0.750967334664	0.143065389041	0.630324	rs356224	1	SNCA	0	intronic	5124	NA	4	14	1	1	0
4:90754111:A:G	rs2736999	4	90754111	G	A	0.2992	1.73680849006e-07	0.747330927145	0.143016032215	0.630324	rs356224	1	SNCA	0	intronic	2544	NA	4	14	1	1	0
4:90754153:C:T	rs2583984	4	90754153	C	T	0.2992	1.52661138299e-07	0.750969480361	0.143060317497	0.630324	rs356224	1	SNCA	0	intronic	4952	7	4	14	1	1	0
4:90754336:A:C	rs2736998	4	90754336	A	C	0.2992	1.53782286994e-07	0.750802895361	0.143065327122	0.630324	rs356224	1	SNCA	0	intronic	4473	NA	4	14	1	1	0
4:90754557:A:G	rs2736997	4	90754557	A	G	0.2992	1.41756994777e-07	0.753069962575	0.143088763496	0.630324	rs356224	1	SNCA	0	intronic	3618	NA	4	14	1	1	0
4:90754691:A:G	rs2736996	4	90754691	A	G	0.2992	NA	NA	NA	0.630324	rs356224	1	SNCA	0	intronic	0.63	NA	4	14	1	1	0
4:90754828:A:C	rs2619359	4	90754828	C	A	0.2992	1.5503808986e-07	0.7505839226	0.143064463135	0.630324	rs356224	1	SNCA	0	intronic	754	7	4	14	1	1	0
4:90755090:A:T	rs990086	4	90755090	T	A	0.2992	1.42787487176e-07	0.752871986881	0.143087342045	0.630324	rs356224	1	SNCA	0	intronic	2345	6	4	14	1	1	0
4:90755177:A:C	rs990087	4	90755177	C	A	0.2992	1.42882063172e-07	0.752845348723	0.143085589368	0.630324	rs356224	1	SNCA	0	intronic	3777	7	4	14	1	1	0
4:90755225:C:T	rs990088	4	90755225	C	T	0.2992	1.5453026042e-07	0.750658766927	0.143062239291	0.630324	rs356224	1	SNCA	0	intronic	346	6	4	14	1	1	0
4:90755605:G:GA	rs35191170	4	90755605	G	GA	0.2982	NA	NA	NA	0.618083	rs356224	1	SNCA	0	intronic	2149	NA	1	14	1	0	0
4:90755730:A:G	rs1372516	4	90755730	A	G	0.2992	1.30584246498e-07	0.755208313367	0.143085421639	0.630324	rs356224	1	SNCA	0	intronic	3643	5	1	14	1	1	0
4:90755939:A:G	rs2583985	4	90755939	G	A	0.2992	1.29964096283e-07	0.755330071394	0.143084838582	0.630324	rs356224	1	SNCA	0	intronic	10.04	5	1	14	1	1	0
4:90756191:C:T	rs2619360	4	90756191	T	C	0.2992	1.30530701941e-07	0.755216371723	0.143084910567	0.630324	rs356224	1	SNCA	0	intronic	716	5	1	14	1	1	0
4:90756421:C:G	rs2028535	4	90756421	C	G	0.2992	1.40524040792e-07	0.753145645439	0.143059509666	0.630324	rs356224	1	SNCA	0	intronic	0.13	5	1	14	1	1	0
4:90757735:A:C	rs2619361	4	90757735	A	C	0.2992	1.27021972038e-07	0.75673291158	0.143236762927	0.630324	rs356224	1	SNCA:RP11-67M1.1	0:0	ncRNA_exonic	9001	4	1	11	1	1	0
4:90757845:C:T	rs2619362	4	90757845	C	T	0.2992	NA	NA	NA	0.630324	rs356224	1	SNCA:RP11-67M1.1	0:0	ncRNA_exonic	7.26	4	1	1	1	1	0

## Sheet: 6. F2 GWAS FUMA SNPs
GenomicLocus	uniqID	rsID	chr	pos	p	start	end	nSNPs	nGWASSNPs	nIndSigSNPs	IndSigSNPs	nLeadSNPs	LeadSNPs
1	1:53143692:C:T	rs35515377	1	53143692	9.92531807056e-11	53143692	53143692	1	1	1	rs35515377	1	rs35515377
2	1:83063857:A:G	rs61765135	1	83063857	9.77603671435e-10	83063857	83127856	3	3	1	rs61765135	1	rs61765135
3	1:155206167:C:T	rs2230288	1	155206167	4.09388017344e-18	154913723	156451959	37	21	5	rs12047986;rs2230288;rs34372695;rs10737170;rs149239083	3	rs12047986;rs2230288;rs149239083
4	1:204016759:C:T	rs55951678	1	204016759	1.04498656909e-08	204016759	204085900	2	2	1	rs55951678	1	rs55951678
5	1:225045372:C:T	rs139220696	1	225045372	1.16967724739e-08	224965946	225354212	10	5	1	rs139220696	1	rs139220696
6	1:234512554:C:T	rs2991959	1	234512554	6.9832277507e-18	234512554	234512554	1	1	1	rs2991959	1	rs2991959
7	2:28790560:C:T	rs113250186	2	28790560	9.96541775675e-10	28790560	28790560	1	1	1	rs113250186	1	rs113250186
8	2:33522570:C:T	rs142513094	2	33522570	3.75758436777e-09	33476436	33566735	7	4	1	rs142513094	1	rs142513094
9	2:128852964:C:T	rs10928802	2	128852964	1.79286679246e-08	128831839	128968490	132	106	1	rs10928802	1	rs10928802
10	2:145302975:C:G	rs112805946	2	145302975	1.13697567061e-09	145302975	145302975	1	1	1	rs112805946	1	rs112805946
11	2:163576617:A:T	rs1434992	2	163576617	1.05782277456e-08	163338426	163601246	12	8	1	rs1434992	1	rs1434992
12	2:199025762:A:C	rs149153344	2	199025762	1.54139711321e-10	199025762	199025762	1	1	1	rs149153344	1	rs149153344
13	2:208423679:A:T	rs79734201	2	208423679	1.64467256667e-08	208423679	208423679	1	1	1	rs79734201	1	rs79734201
14	2:213562829:C:G	rs139258403	2	213562829	9.42474939886e-10	213562829	213573400	2	2	1	rs139258403	1	rs139258403
15	2:217896410:A:G	rs115408807	2	217896410	4.18307214509e-09	217858525	217925123	22	1	1	rs115408807	1	rs115408807
16	2:222285462:A:C	rs78524230	2	222285462	3.74508512812e-08	222233414	222289196	16	1	1	rs78524230	1	rs78524230
17	2:230453040:C:T	rs72987944	2	230453040	3.89383823952e-09	230403596	230469146	4	3	1	rs72987944	1	rs72987944
18	2:236102098:C:T	rs114154960	2	236102098	1.82116474899e-08	236102098	236136679	2	2	1	rs114154960	1	rs114154960
19	3:14910139:C:G	rs114980266	3	14910139	2.7788510354e-08	14910139	14910139	1	1	1	rs114980266	1	rs114980266
20	3:81712145:A:T	rs111686390	3	81712145	1.21436394852e-08	81712145	82188397	12	4	1	rs111686390	1	rs111686390
21	3:182854956:A:G	rs12495102	3	182854956	8.55231033582e-09	182819077	182857654	17	12	1	rs12495102	1	rs12495102
22	4:896163:C:T	rs73209865	4	896163	7.66634818251e-11	816756	987419	121	83	6	rs9328760;rs2290404;rs1051613;rs4690326;rs73209865;rs34884217	2	rs9328760;rs73209865
23	4:90691537:C:T	rs356188	4	90691537	8.70439268413e-17	90682504	90843509	197	116	4	rs356188;rs356164;rs79392886;rs3806789	1	rs356188
24	4:137400867:A:T	rs114797768	4	137400867	7.9880277575e-09	137253671	137400867	3	3	1	rs114797768	1	rs114797768
25	4:138433790:C:G	rs115679114	4	138433790	2.44495803471e-08	138418282	138493882	6	4	1	rs115679114	1	rs115679114
26	4:155337212:A:C	rs884011	4	155337212	1.3798449843e-08	155301169	155478218	4	3	1	rs884011	1	rs884011
27	4:185175050:A:G	rs75325642	4	185175050	1.24238213949e-16	185162040	185180746	52	21	1	rs75325642	1	rs75325642
28	5:10548651:A:G	rs116338440	5	10548651	2.92094247605e-08	10548651	10548651	1	1	1	rs116338440	1	rs116338440
29	5:15575970:A:G	rs146414687	5	15575970	9.50994085495e-09	15575970	15575970	1	1	1	rs146414687	1	rs146414687
30	5:16550534:A:C	rs186005131	5	16550534	2.51152568518e-08	16506783	16550534	2	1	1	rs186005131	1	rs186005131
31	5:104386429:G:T	rs10477842	5	104386429	3.32054512377e-09	104366144	104518885	51	1	1	rs10477842	1	rs10477842
32	5:126544516:A:C	rs17672800	5	126544516	1.49609792874e-08	126445013	126544516	3	1	1	rs17672800	1	rs17672800
33	5:149097725:A:G	rs115761970	5	149097725	1.61702986411e-09	149097725	149229718	2	1	1	rs115761970	1	rs115761970
34	6:220116:A:G	rs12214775	6	220116	2.12169677062e-08	220116	229752	12	11	1	rs12214775	1	rs12214775
35	6:11027949:A:C	rs60376022	6	11027949	1.01576972185e-10	10960158	11089128	90	60	1	rs60376022	1	rs60376022
36	6:14127554:C:T	rs6936285	6	14127554	2.1698151874e-08	14087484	14129630	22	15	1	rs6936285	1	rs6936285
37	6:106770988:A:C	rs2763220	6	106770988	2.01966946272e-08	106770988	106770988	1	1	1	rs2763220	1	rs2763220
38	6:157140529:C:T	rs287882	6	157140529	4.28702257375e-08	157101072	157140529	3	3	1	rs287882	1	rs287882
39	6:159380333:C:T	rs118184895	6	159380333	1.61060840039e-08	159353557	159422699	191	141	1	rs118184895	1	rs118184895
40	7:8827600:A:T	rs112490184	7	8827600	2.58481210115e-08	8827600	8827600	1	1	1	rs112490184	1	rs112490184
41	7:12884561:A:G	rs138860583	7	12884561	4.85604471124e-08	12842366	12940482	7	4	1	rs138860583	1	rs138860583
42	7:15238114:C:T	rs113392164	7	15238114	1.5322477762e-09	15238114	15238114	1	1	1	rs113392164	1	rs113392164
43	7:41477894:A:G	rs7792777	7	41477894	4.5439104844e-08	41477894	41477894	1	1	1	rs7792777	1	rs7792777
44	7:69940705:C:G	rs117949132	7	69940705	6.22319666737e-14	69055870	69993848	18	13	1	rs117949132	1	rs117949132
45	7:71020310:A:G	rs149500520	7	71020310	2.29789807735e-09	71020310	71020310	1	1	1	rs149500520	1	rs149500520
46	7:86386037:C:T	rs71562731	7	86386037	3.96975389071e-10	86278965	86542136	3	3	1	rs71562731	1	rs71562731
47	7:116891966:C:T	rs146499629	7	116891966	4.48892635436e-08	116891966	116891966	1	1	1	rs146499629	1	rs146499629
48	7:141154116:C:T	rs34739376	7	141154116	3.54282377535e-08	141154116	141154116	1	1	1	rs34739376	1	rs34739376
49	8:1193079:C:G	rs13266573	8	1193079	2.37708009979e-09	1171279	1206419	20	13	1	rs13266573	1	rs13266573
50	8:2694233:G:T	rs113904531	8	2694233	2.34454269994e-08	2694233	2694233	1	1	1	rs113904531	1	rs113904531
51	8:25217898:A:G	rs6993700	8	25217898	1.07156719258e-08	25084428	25217898	2	2	1	rs6993700	1	rs6993700
52	8:25524964:A:G	rs2467712	8	25524964	1.66942393175e-09	25506314	25526963	5	3	1	rs2467712	1	rs2467712
53	8:25931927:C:G	rs7846350	8	25931927	1.6784257828e-08	25920967	25932080	5	5	1	rs7846350	1	rs7846350
54	8:62195690:C:T	rs62524886	8	62195690	1.51118862454e-09	62195690	62195690	1	1	1	rs62524886	1	rs62524886
55	8:125865260:A:G	rs145549010	8	125865260	2.44116729377e-09	125848227	125922286	5	4	1	rs145549010	1	rs145549010
56	9:22219565:A:G	rs111958418	9	22219565	5.53829539538e-09	22219565	22219565	1	1	1	rs111958418	1	rs111958418
57	9:35917950:C:T	rs79857739	9	35917950	8.17165310086e-10	35917950	35917950	1	1	1	rs79857739	1	rs79857739
58	9:73588038:C:T	rs117283389	9	73588038	3.88265363253e-13	73574302	73658104	3	3	1	rs117283389	1	rs117283389
59	9:91481544:G:T	rs1983065	9	91481544	1.71940207861e-08	91481544	91481544	1	1	1	rs1983065	1	rs1983065
60	10:863482:A:G	rs35772020	10	863482	1.6719269084e-09	863482	1065710	13	3	1	rs35772020	1	rs35772020
61	10:16383700:C:G	rs4748277	10	16383700	3.66325685665e-08	16333192	16387891	89	64	1	rs4748277	1	rs4748277
62	10:19346141:C:T	rs76796805	10	19346141	6.54836215671e-10	19346141	19346141	1	1	1	rs76796805	1	rs76796805
63	10:65400871:C:T	rs111571665	10	65400871	1.0543301229e-09	64794422	65449852	29	22	2	rs111571665;rs149487004	1	rs111571665
64	10:85301795:C:T	rs137985525	10	85301795	8.58835441091e-10	85290439	85301795	2	2	1	rs137985525	1	rs137985525
65	10:112822655:A:C	rs117411299	10	112822655	2.23398227216e-10	112776345	112822655	2	2	1	rs117411299	1	rs117411299
66	10:118350532:C:G	rs112405581	10	118350532	2.3737124473e-08	118284614	118350532	3	2	1	rs112405581	1	rs112405581
67	11:41943090:A:C	rs78228135	11	41943090	1.48362960373e-08	41813375	42109086	168	131	2	rs78228135;rs1843245	1	rs78228135
68	11:66359489:C:T	rs150996648	11	66359489	3.8593115909e-09	66255138	66650532	5	4	1	rs150996648	1	rs150996648
69	12:14189927:C:T	rs140628339	12	14189927	3.51171664546e-08	14189927	14189927	1	1	1	rs140628339	1	rs140628339
70	12:56848407:G:T	rs61759527	12	56848407	4.80430163334e-10	56848407	56888847	2	2	1	rs61759527	1	rs61759527
71	12:99520772:C:T	rs75737943	12	99520772	1.29907867775e-13	99458835	99780120	52	41	1	rs75737943	1	rs75737943
72	13:70700063:C:G	rs73214670	13	70700063	6.98619700985e-10	70556121	70733246	4	3	1	rs73214670	1	rs73214670
73	13:103360393:C:T	rs112263053	13	103360393	4.44274948872e-08	103360393	103360393	1	1	1	rs112263053	1	rs112263053
74	14:66591770:A:G	rs117783563	14	66591770	4.13948937895e-12	66565719	67472455	13	13	1	rs117783563	1	rs117783563
75	14:85958212:A:G	rs142675170	14	85958212	2.81698246907e-10	85930172	85982616	4	4	1	rs142675170	1	rs142675170
76	15:39154090:A:G	rs137913648	15	39154090	4.09419058192e-08	39124423	39154090	2	1	1	rs137913648	1	rs137913648
77	15:49673000:C:G	rs139413179	15	49673000	1.47200233456e-10	49395228	49911559	12	7	1	rs139413179	1	rs139413179
78	15:74591221:C:T	rs113149566	15	74591221	4.43295548266e-09	74591221	74591221	1	1	1	rs113149566	1	rs113149566
79	15:90247628:C:G	rs72752559	15	90247628	4.5102040264e-08	90247628	90296204	2	2	1	rs72752559	1	rs72752559
80	16:7621357:C:T	rs72774927	16	7621357	3.94743231381e-10	7621357	7624831	3	3	1	rs72774927	1	rs72774927
81	16:30757274:A:G	rs11862859	16	30757274	9.25829975679e-10	30571910	31002720	170	115	2	rs11862859;rs11150596	1	rs11862859
82	16:78909468:C:T	rs3752910	16	78909468	4.78875885087e-10	78905561	78939331	15	13	1	rs3752910	1	rs3752910
83	17:32968727:C:T	rs144202832	17	32968727	1.42278892388e-10	32952132	32969933	7	3	1	rs144202832	1	rs144202832
84	17:39702701:C:G	rs149583623	17	39702701	4.83938951748e-15	39702701	39702701	1	1	1	rs149583623	1	rs149583623
85	17:70511887:A:G	rs78538735	17	70511887	8.1234652251e-09	70511887	70535039	2	1	1	rs78538735	1	rs78538735
86	18:3299978:C:T	rs13381755	18	3299978	8.93421979553e-10	3299978	3299978	1	1	1	rs13381755	1	rs13381755
87	18:6236405:C:T	rs74964424	18	6236405	8.99682061342e-10	6236405	6236405	1	1	1	rs74964424	1	rs74964424
88	18:13867497:A:G	rs8085178	18	13867497	1.89563982553e-12	13801155	13867497	15	1	1	rs8085178	1	rs8085178
89	18:25028078:C:T	rs16943674	18	25028078	6.5874469361e-09	25016255	25031002	4	4	1	rs16943674	1	rs16943674
90	18:55730774:A:G	rs181767008	18	55730774	2.05767742292e-08	55539766	55760854	6	5	1	rs181767008	1	rs181767008
91	18:75531173:C:G	rs112556817	18	75531173	8.403599353e-10	75491316	75576830	13	8	1	rs112556817	1	rs112556817
92	19:32116241:C:T	rs57853719	19	32116241	1.87251028041e-08	32039359	32120173	157	131	1	rs57853719	1	rs57853719
93	19:45421100:A:G	rs3925681	19	45421100	3.63893283849e-17	45354044	45428459	36	26	6	rs11666329;rs7412;rs3925681;rs11668327;rs760136;rs59325138	3	rs11666329;rs7412;rs3925681
94	19:48292018:C:T	rs17304898	19	48292018	6.317481483e-10	48281122	48292018	2	1	1	rs17304898	1	rs17304898
95	21:15434955:A:G	rs185314536	21	15434955	1.0618517554e-08	15364854	15453491	4	3	1	rs185314536	1	rs185314536
96	22:48963432:C:G	rs12627980	22	48963432	4.697621702e-08	48950529	48968790	28	24	1	rs12627980	1	rs12627980
97	22:50129308:C:T	rs112599482	22	50129308	7.52034733153e-09	50129308	50130545	2	2	1	rs112599482	1	rs112599482

## Sheet: 7. F1 FINEMAP credibleSet
# Post-Pr(# of causal SNPs is 1) = 0.834787
#log10bf	6.84799	NA
#min(|ld|)	0.734198	NA
#mean(|ld|)	0.911996	NA
#median(|ld|)	0.985693	NA
index	cred1	prob1
1	rs356224	0.0378536
2	rs356177	0.0295577
3	rs356180	0.0251536
4	rs168552	0.0164088
5	rs2619361	0.0159438
6	rs2583985	0.0156001
7	rs2619360	0.0155356
8	rs1372516	0.0155296
9	rs2028535	0.0144823
10	rs2736997	0.0143624
11	rs356205	0.0143586
12	rs356166	0.0143467
13	rs990086	0.0142638
14	rs990087	0.0142548
15	rs2737001	0.013709
16	rs2583982	0.0136552
17	rs2583984	0.0133846
18	rs2737000	0.0133707
19	rs2736998	0.0132917
20	rs990088	0.0132305
21	rs2619359	0.0131893
22	rs2737003	0.0130336
23	rs356222	0.0129468
24	rs356207	0.012056
25	rs356208	0.0119973
26	rs356210	0.0119234
27	rs356214	0.011922
28	rs2736999	0.0118388
29	rs2619344	0.0117187
30	rs356170	0.011101
31	rs6825421	0.0110586
32	rs356202	0.0108694
33	rs2583983	0.0108365
34	rs6848708	0.0106701
35	rs11097231	0.0100839
36	rs2572322	0.00998755
37	rs2572323	0.00962115
38	rs2572324	0.00961428
39	rs181489	0.00955643
40	rs986610	0.00939409
41	rs2619364	0.00902125
42	rs2737004	0.00876588
43	rs2619358	0.00867453
44	rs2583981	0.00861379
45	rs181490	0.00851605
46	rs33965306	0.00840795
47	rs2583980	0.00830774
48	rs1442147	0.00816336
49	rs2737006	0.0081132
50	rs2736995	0.00802176
51	rs2583973	0.00787321
52	rs2737005	0.00787231
53	rs986609	0.00781666
54	rs2619366	0.00776545
55	rs1442146	0.00771273
56	rs356206	0.00767513
57	rs2619367	0.00765782
58	rs2583988	0.00764589
59	rs1442149	0.00759875
60	rs2619370	0.00751408
61	rs2737009	0.00747324
62	rs2737016	0.00742929
63	rs2619350	0.00731343
64	rs2619348	0.00729921
65	rs2583970	0.00726782
66	rs2619354	0.00720559
67	rs2583974	0.00719144
68	rs13142587	0.00693184
69	rs2583976	0.00693151
70	rs2583977	0.00687444
71	rs2583971	0.00683143
72	rs2737008	0.00682887
73	rs2583969	0.00678055
74	rs2737017	0.0066999
75	rs2737014	0.00645497
76	rs2737012	0.00643232
77	rs2737013	0.00640856
78	rs2737034	0.00636019
79	rs2619339	0.00633987
80	rs2619363	0.00625138
81	rs2737015	0.00600442
82	rs2619340	0.00546934
83	rs356213	0.00541807
84	rs2619342	0.00525448
85	rs2737035	0.00494618
86	rs2737018	0.00484928
87	rs2736993	0.00483929
88	rs2737019	0.00482155
89	rs2619353	0.00479586
90	rs1551980	0.00458786
91	rs2619351	0.0045405
92	rs356179	0.00423571
93	rs2583967	0.00423155
94	rs2583989	0.00422492
95	rs2737023	0.00416818
96	rs2737022	0.00415385
97	rs2583966	0.00409317
98	rs2736988	0.00407813
99	rs2583965	0.00387764
100	rs2619343	0.00369453

## Sheet: 8. F2 FINEMAP credibleSet
# Post-Pr(# of causal SNPs is 4) = 0.506383
#log10bf	16.7576	NA	6.92713	NA	4.85554	NA	4.22199	NA
#min(|ld|)	1	NA	1	NA	0.000905799	NA	1.00412e-05	NA
#mean(|ld|)	1	NA	1	NA	0.51721	NA	0.124199	NA
#median(|ld|)	1	NA	1	NA	0.556395	NA	0.0532578	NA
1	rs356188	0.877419	rs143597077	0.998014	rs17809148	0.171355	rs112104637	0.503874
2	rs356191	0.122566	NA	NA	rs6848022	0.0414801	rs6848022	0.0187954
3	NA	NA	NA	NA	rs1372511	0.0372265	rs1372511	0.0170741
4	NA	NA	NA	NA	rs17806125	0.0339925	rs141933624	0.0160986
5	NA	NA	NA	NA	rs6848483	0.0333414	rs6848483	0.0154838
6	NA	NA	NA	NA	rs73831836	0.032687	rs73831836	0.015214
7	NA	NA	NA	NA	rs17016299	0.0321105	rs17016299	0.0149759
8	NA	NA	NA	NA	rs10516849	0.0318275	rs10516849	0.0148589
9	NA	NA	NA	NA	rs79438231	0.0314472	rs79438231	0.0147014
10	NA	NA	NA	NA	rs59559279	0.0302472	rs59559279	0.0142032
11	NA	NA	NA	NA	rs17180453	0.029844	rs59559246	0.0138449
12	NA	NA	NA	NA	rs59559246	0.0293874	rs73831827	0.0136691
13	NA	NA	NA	NA	rs73831827	0.0289667	rs11727074	0.0135285
14	NA	NA	NA	NA	rs11727074	0.0286306	rs6828095	0.0129424
15	NA	NA	NA	NA	rs6828095	0.0272338	rs11721779	0.0118273
16	NA	NA	NA	NA	rs140197081	0.0264395	rs6532197	0.00974251
17	NA	NA	NA	NA	rs11721779	0.0245978	rs3775474	0.00791841
18	NA	NA	NA	NA	rs6532197	0.0197526	rs56146644	0.00785479
19	NA	NA	NA	NA	rs3775477	0.0151486	rs10516850	0.00728976
20	NA	NA	NA	NA	rs3775474	0.0146949	rs10516851	0.00721039
21	NA	NA	NA	NA	rs56146644	0.0144492	rs72657800	0.00716904
22	NA	NA	NA	NA	rs10516850	0.0133836	rs12644375	0.00710142
23	NA	NA	NA	NA	rs10516851	0.013219	rs72659403	0.00705037
24	NA	NA	NA	NA	rs72657800	0.0130314	rs10516852	0.00684993
25	NA	NA	NA	NA	rs12644375	0.0129933	rs3775478	0.00643093
26	NA	NA	NA	NA	rs72659403	0.0127877	rs12641781	0.00626867
27	NA	NA	NA	NA	rs10516852	0.0124742	rs3775473	0.0062228
28	NA	NA	NA	NA	rs3775478	0.0116144	rs73831856	0.00617556
29	NA	NA	NA	NA	rs12641781	0.0112832	rs3775477	0.00581263
30	NA	NA	NA	NA	rs3775473	0.0111898	rs151186370	0.00544296
31	NA	NA	NA	NA	rs73831856	0.0110937	rs12643823	0.00453552
32	NA	NA	NA	NA	rs115630491	0.00917413	rs1442131	0.00448302
33	NA	NA	NA	NA	rs151186370	0.00898092	rs10433955	0.0044396
34	NA	NA	NA	NA	rs12643823	0.00781749	rs59345481	0.00439251
35	NA	NA	NA	NA	rs1442131	0.00765378	rs7699750	0.00414443
36	NA	NA	NA	NA	rs10433955	0.00756472	rs10516853	0.0037632
37	NA	NA	NA	NA	rs59345481	0.00753469	rs74739978	0.00343689
38	NA	NA	NA	NA	rs10516853	0.00626148	rs60909103	0.0030941
39	NA	NA	NA	NA	rs74739978	0.00565351	rs114088559	0.00186793
40	NA	NA	NA	NA	rs6822088	0.00563931	rs115873866	0.0017942
41	NA	NA	NA	NA	rs60909103	0.00501041	rs1442138	0.00134589
42	NA	NA	NA	NA	rs114088559	0.00265531	rs77823616	0.00134282
43	NA	NA	NA	NA	rs114828194	0.00260768	rs3910105	0.00121184
44	NA	NA	NA	NA	rs141781245	0.00179503	rs7677393	0.00113263
45	NA	NA	NA	NA	rs1442138	0.00128861	rs141781245	0.00108109
46	NA	NA	NA	NA	rs77823616	0.00128531	rs35740507	0.00106162
47	NA	NA	NA	NA	rs3822090	0.00124908	rs3775467	0.00105254
48	NA	NA	NA	NA	rs115266036	0.00120318	rs3775465	0.00104809
49	NA	NA	NA	NA	rs80184825	0.0010598	rs1461591	0.00100805
50	NA	NA	NA	NA	rs113159652	0.00104105	rs28593152	0.000807903
51	NA	NA	NA	NA	rs75121139	0.00102835	rs72876151	0.000787347
52	NA	NA	NA	NA	rs111920199	0.00101364	rs75121139	0.00078015
53	NA	NA	NA	NA	rs3775439	0.00101353	rs111920199	0.000770543
54	NA	NA	NA	NA	rs113388076	0.0010068	rs72655899	0.000711829
55	NA	NA	NA	NA	rs3822089	0.000999021	rs6840905	0.000710026
56	NA	NA	NA	NA	rs3775434	0.000994481	rs6854440	0.00069746
57	NA	NA	NA	NA	rs3775467	0.00098758	rs17016622	0.000678206
58	NA	NA	NA	NA	NA	NA	rs151160118	0.000669748
59	NA	NA	NA	NA	NA	NA	rs113388076	0.000650936
60	NA	NA	NA	NA	NA	NA	rs147134198	0.00063922
61	NA	NA	NA	NA	NA	NA	rs114759511	0.000638713
62	NA	NA	NA	NA	NA	NA	rs57957708	0.0006238
63	NA	NA	NA	NA	NA	NA	rs7698120	0.0006212
64	NA	NA	NA	NA	NA	NA	rs6829376	0.00061849
65	NA	NA	NA	NA	NA	NA	rs6841431	0.000616331
66	NA	NA	NA	NA	NA	NA	rs7693009	0.000599595
67	NA	NA	NA	NA	NA	NA	rs139788423	0.000598896
68	NA	NA	NA	NA	NA	NA	rs1461593	0.00058379
69	NA	NA	NA	NA	NA	NA	rs4414921	0.000569075
70	NA	NA	NA	NA	NA	NA	rs10023304	0.000563003
71	NA	NA	NA	NA	NA	NA	rs142595770	0.000559711
72	NA	NA	NA	NA	NA	NA	rs60158323	0.000543476
73	NA	NA	NA	NA	NA	NA	rs6812983	0.000538962
74	NA	NA	NA	NA	NA	NA	rs78675079	0.000537085
75	NA	NA	NA	NA	NA	NA	rs16996201	0.000531318
76	NA	NA	NA	NA	NA	NA	rs190963611	0.000521707
77	NA	NA	NA	NA	NA	NA	rs10000875	0.00051502
78	NA	NA	NA	NA	NA	NA	rs6532179	0.000513938
79	NA	NA	NA	NA	NA	NA	rs17015939	0.000506056
80	NA	NA	NA	NA	NA	NA	rs7697925	0.000476293
81	NA	NA	NA	NA	NA	NA	rs1461743	0.000462579
82	NA	NA	NA	NA	NA	NA	rs9684316	0.000456748
83	NA	NA	NA	NA	NA	NA	rs6822088	0.000452689
84	NA	NA	NA	NA	NA	NA	rs79334889	0.000442694
85	NA	NA	NA	NA	NA	NA	rs115027723	0.000434877
86	NA	NA	NA	NA	NA	NA	rs80184825	0.000432055
87	NA	NA	NA	NA	NA	NA	rs113159652	0.000425913
88	NA	NA	NA	NA	NA	NA	rs72659464	0.000402411
89	NA	NA	NA	NA	NA	NA	rs57438794	0.000402279
90	NA	NA	NA	NA	NA	NA	rs7668883	0.000399466
91	NA	NA	NA	NA	NA	NA	rs6840859	0.000390141
92	NA	NA	NA	NA	NA	NA	rs1466391	0.000389967
93	NA	NA	NA	NA	NA	NA	rs77713265	0.000381347
94	NA	NA	NA	NA	NA	NA	rs13138447	0.000376666
95	NA	NA	NA	NA	NA	NA	rs75217696	0.000366783
96	NA	NA	NA	NA	NA	NA	rs34305125	0.000366421
97	NA	NA	NA	NA	NA	NA	rs77244248	0.000364279
98	NA	NA	NA	NA	NA	NA	rs79994234	0.000362514
99	NA	NA	NA	NA	NA	NA	rs116344822	0.000361609
100	NA	NA	NA	NA	NA	NA	rs3910104	0.000358718
101	NA	NA	NA	NA	NA	NA	rs963207	0.000351486
102	NA	NA	NA	NA	NA	NA	rs79221626	0.000345812
103	NA	NA	NA	NA	NA	NA	rs17806125	0.000345407
104	NA	NA	NA	NA	NA	NA	rs6813238	0.000341642
105	NA	NA	NA	NA	NA	NA	rs4693262	0.000339744
106	NA	NA	NA	NA	NA	NA	rs62306597	0.000337832
107	NA	NA	NA	NA	NA	NA	rs4356886	0.000336914
108	NA	NA	NA	NA	NA	NA	rs77262772	0.000335238
109	NA	NA	NA	NA	NA	NA	rs7668996	0.000328328
110	NA	NA	NA	NA	NA	NA	rs75329999	0.000326697
111	NA	NA	NA	NA	NA	NA	rs78153704	0.000326289
112	NA	NA	NA	NA	NA	NA	rs79065179	0.000324714
113	NA	NA	NA	NA	NA	NA	rs74804948	0.000323177
114	NA	NA	NA	NA	NA	NA	rs79774007	0.000323136
115	NA	NA	NA	NA	NA	NA	rs76644078	0.000317893
116	NA	NA	NA	NA	NA	NA	rs60534314	0.000307278
117	NA	NA	NA	NA	NA	NA	rs28478467	0.00030634
118	NA	NA	NA	NA	NA	NA	rs115016763	0.000303252
119	NA	NA	NA	NA	NA	NA	rs74978180	0.000301251
120	NA	NA	NA	NA	NA	NA	rs75541595	0.000295948
121	NA	NA	NA	NA	NA	NA	rs114316208	0.000295534
122	NA	NA	NA	NA	NA	NA	rs17777164	0.000294459
123	NA	NA	NA	NA	NA	NA	rs140197081	0.000293235
124	NA	NA	NA	NA	NA	NA	rs75856065	0.000288644
125	NA	NA	NA	NA	NA	NA	rs74664209	0.00028764
126	NA	NA	NA	NA	NA	NA	rs77825017	0.000285887
127	NA	NA	NA	NA	NA	NA	rs76572204	0.00027854
128	NA	NA	NA	NA	NA	NA	rs77598652	0.000276157
129	NA	NA	NA	NA	NA	NA	rs79083944	0.000275707
130	NA	NA	NA	NA	NA	NA	rs60211684	0.000271867
131	NA	NA	NA	NA	NA	NA	rs150159234	0.000270952
132	NA	NA	NA	NA	NA	NA	rs74547239	0.000268861
133	NA	NA	NA	NA	NA	NA	rs6532216	0.000265745
134	NA	NA	NA	NA	NA	NA	rs6830506	0.000264094
135	NA	NA	NA	NA	NA	NA	rs35927574	0.000264052
136	NA	NA	NA	NA	NA	NA	rs75943295	0.000259026
137	NA	NA	NA	NA	NA	NA	rs28645905	0.000255733
138	NA	NA	NA	NA	NA	NA	rs151118864	0.000254389
139	NA	NA	NA	NA	NA	NA	rs55969938	0.000253281
140	NA	NA	NA	NA	NA	NA	rs112624774	0.000253011
141	NA	NA	NA	NA	NA	NA	rs75260318	0.000251961
142	NA	NA	NA	NA	NA	NA	rs113015244	0.000250281
143	NA	NA	NA	NA	NA	NA	rs78598237	0.000247505
144	NA	NA	NA	NA	NA	NA	rs7695158	0.000247257
145	NA	NA	NA	NA	NA	NA	rs13141923	0.000246718
146	NA	NA	NA	NA	NA	NA	rs13142334	0.000246598
147	NA	NA	NA	NA	NA	NA	rs13146102	0.000245874
148	NA	NA	NA	NA	NA	NA	rs57857408	0.000242247
149	NA	NA	NA	NA	NA	NA	rs74601458	0.00024188
150	NA	NA	NA	NA	NA	NA	rs10031227	0.000240549
151	NA	NA	NA	NA	NA	NA	rs7675354	0.000238421
152	NA	NA	NA	NA	NA	NA	rs10013638	0.000234907
153	NA	NA	NA	NA	NA	NA	rs13131831	0.000234727
154	NA	NA	NA	NA	NA	NA	rs17016701	0.000233501
155	NA	NA	NA	NA	NA	NA	rs7681376	0.000230824
156	NA	NA	NA	NA	NA	NA	rs12645744	0.000230722
157	NA	NA	NA	NA	NA	NA	rs6854773	0.000230643
158	NA	NA	NA	NA	NA	NA	rs78896073	0.000230495
159	NA	NA	NA	NA	NA	NA	rs113863514	0.000230357
160	NA	NA	NA	NA	NA	NA	rs10461168	0.000229362
161	NA	NA	NA	NA	NA	NA	rs112334424	0.000225674
162	NA	NA	NA	NA	NA	NA	rs7694550	0.000222684
163	NA	NA	NA	NA	NA	NA	rs17015888	0.000220543
164	NA	NA	NA	NA	NA	NA	rs139281078	0.000212381
165	NA	NA	NA	NA	NA	NA	rs2870246	0.00021209
166	NA	NA	NA	NA	NA	NA	rs1908555	0.000210308
167	NA	NA	NA	NA	NA	NA	rs11097245	0.000207575
168	NA	NA	NA	NA	NA	NA	rs1367568	0.000207344
169	NA	NA	NA	NA	NA	NA	rs112139910	0.000206841
170	NA	NA	NA	NA	NA	NA	rs114810477	0.000206801
171	NA	NA	NA	NA	NA	NA	rs1431026	0.000204756
172	NA	NA	NA	NA	NA	NA	rs13140923	0.000202965
173	NA	NA	NA	NA	NA	NA	rs2870041	0.000199023
174	NA	NA	NA	NA	NA	NA	rs6532218	0.000198893
175	NA	NA	NA	NA	NA	NA	rs4328879	0.000196068
176	NA	NA	NA	NA	NA	NA	rs11929978	0.000195887
177	NA	NA	NA	NA	NA	NA	rs7664194	0.000195146
178	NA	NA	NA	NA	NA	NA	rs10461167	0.000194834
179	NA	NA	NA	NA	NA	NA	rs10019966	0.000193839
180	NA	NA	NA	NA	NA	NA	rs6823501	0.000190469
181	NA	NA	NA	NA	NA	NA	rs7676382	0.000189947
182	NA	NA	NA	NA	NA	NA	rs10516841	0.000185291
183	NA	NA	NA	NA	NA	NA	rs10015601	0.000183151
184	NA	NA	NA	NA	NA	NA	rs7657522	0.000180929
185	NA	NA	NA	NA	NA	NA	rs17016715	0.00017977
186	NA	NA	NA	NA	NA	NA	rs17017215	0.000177852
187	NA	NA	NA	NA	NA	NA	rs28583822	0.000176308
188	NA	NA	NA	NA	NA	NA	rs7695098	0.000176167
189	NA	NA	NA	NA	NA	NA	rs10031846	0.000175668
190	NA	NA	NA	NA	NA	NA	rs9991550	0.000174107
191	NA	NA	NA	NA	NA	NA	rs116370523	0.0001715
192	NA	NA	NA	NA	NA	NA	rs1495550	0.000170433
193	NA	NA	NA	NA	NA	NA	rs60341854	0.000170026
194	NA	NA	NA	NA	NA	NA	rs9994898	0.000168955
195	NA	NA	NA	NA	NA	NA	rs4527445	0.000168936
196	NA	NA	NA	NA	NA	NA	rs10005637	0.00016799
197	NA	NA	NA	NA	NA	NA	rs78586832	0.000167819
198	NA	NA	NA	NA	NA	NA	rs114828194	0.000166093
199	NA	NA	NA	NA	NA	NA	rs6818163	0.000164227
200	NA	NA	NA	NA	NA	NA	rs10004546	0.000160506
201	NA	NA	NA	NA	NA	NA	rs3822090	0.000159282
202	NA	NA	NA	NA	NA	NA	rs140052336	0.000159247
203	NA	NA	NA	NA	NA	NA	rs7678020	0.000158102
204	NA	NA	NA	NA	NA	NA	rs78123185	0.000158014
205	NA	NA	NA	NA	NA	NA	rs116274619	0.000157791
206	NA	NA	NA	NA	NA	NA	rs1346894	0.000157148
207	NA	NA	NA	NA	NA	NA	rs28816215	0.000157002
208	NA	NA	NA	NA	NA	NA	rs146014982	0.000156324
209	NA	NA	NA	NA	NA	NA	rs10433953	0.000156119
210	NA	NA	NA	NA	NA	NA	rs35540244	0.000156069
211	NA	NA	NA	NA	NA	NA	rs12108203	0.000155323
212	NA	NA	NA	NA	NA	NA	rs72503734	0.000154411
213	NA	NA	NA	NA	NA	NA	rs28360887	0.000154015
214	NA	NA	NA	NA	NA	NA	rs72663610	0.000151648
215	NA	NA	NA	NA	NA	NA	rs77986099	0.000150709
216	NA	NA	NA	NA	NA	NA	rs6847487	0.000149377
217	NA	NA	NA	NA	NA	NA	rs12502363	0.000147986
218	NA	NA	NA	NA	NA	NA	rs56997103	0.000147501
219	NA	NA	NA	NA	NA	NA	rs73832741	0.000146765
220	NA	NA	NA	NA	NA	NA	rs3796667	0.00014661
221	NA	NA	NA	NA	NA	NA	rs11097234	0.00014629
222	NA	NA	NA	NA	NA	NA	rs10516840	0.000145741
223	NA	NA	NA	NA	NA	NA	rs12510783	0.000144477
224	NA	NA	NA	NA	NA	NA	rs34290401	0.000143881
225	NA	NA	NA	NA	NA	NA	rs35963749	0.000143645
226	NA	NA	NA	NA	NA	NA	rs2172892	0.000143644
227	NA	NA	NA	NA	NA	NA	rs2172891	0.000143069
228	NA	NA	NA	NA	NA	NA	rs9995251	0.0001427
229	NA	NA	NA	NA	NA	NA	rs17180453	0.000142375
230	NA	NA	NA	NA	NA	NA	rs7667536	0.000141656
231	NA	NA	NA	NA	NA	NA	rs116833330	0.000140932
232	NA	NA	NA	NA	NA	NA	rs146849959	0.000140572
233	NA	NA	NA	NA	NA	NA	rs138235168	0.000140415
234	NA	NA	NA	NA	NA	NA	rs17016696	0.000140336
235	NA	NA	NA	NA	NA	NA	rs3775439	0.000137852
236	NA	NA	NA	NA	NA	NA	rs2158193	0.000137844
237	NA	NA	NA	NA	NA	NA	rs3822089	0.000136631
238	NA	NA	NA	NA	NA	NA	rs3775434	0.000136207
239	NA	NA	NA	NA	NA	NA	rs28638373	0.000135906
240	NA	NA	NA	NA	NA	NA	rs9307081	0.000135474
241	NA	NA	NA	NA	NA	NA	rs10020404	0.000134706
242	NA	NA	NA	NA	NA	NA	rs17017577	0.000134021
243	NA	NA	NA	NA	NA	NA	rs28898299	0.000133944
244	NA	NA	NA	NA	NA	NA	rs2870296	0.000133608
245	NA	NA	NA	NA	NA	NA	rs2904282	0.000132286
246	NA	NA	NA	NA	NA	NA	rs12331460	0.000131836
247	NA	NA	NA	NA	NA	NA	rs62305130	0.000131469
248	NA	NA	NA	NA	NA	NA	rs34404880	0.00013074
249	NA	NA	NA	NA	NA	NA	rs28605216	0.000125875
250	NA	NA	NA	NA	NA	NA	rs2123954	0.000125323
251	NA	NA	NA	NA	NA	NA	rs11945027	0.000124438
252	NA	NA	NA	NA	NA	NA	rs35699374	0.000123506
253	NA	NA	NA	NA	NA	NA	rs1903575	0.000121802
254	NA	NA	NA	NA	NA	NA	rs11940928	0.000121563
255	NA	NA	NA	NA	NA	NA	rs3796661	0.000120716
256	NA	NA	NA	NA	NA	NA	rs3775427	0.000120394
257	NA	NA	NA	NA	NA	NA	rs17812368	0.000119274
258	NA	NA	NA	NA	NA	NA	rs56395024	0.000119145
259	NA	NA	NA	NA	NA	NA	rs6852822	0.000118816
260	NA	NA	NA	NA	NA	NA	rs72663613	0.000117446
261	NA	NA	NA	NA	NA	NA	rs720327	0.000117113
262	NA	NA	NA	NA	NA	NA	rs2737032	0.000117001
263	NA	NA	NA	NA	NA	NA	rs1835526	0.000114868
264	NA	NA	NA	NA	NA	NA	rs7694205	0.000114595
265	NA	NA	NA	NA	NA	NA	rs1367569	0.000114379
266	NA	NA	NA	NA	NA	NA	rs28786131	0.000114126
267	NA	NA	NA	NA	NA	NA	rs4235035	0.000113576
268	NA	NA	NA	NA	NA	NA	rs62313055	0.000113441
269	NA	NA	NA	NA	NA	NA	rs57711133	0.000112729
270	NA	NA	NA	NA	NA	NA	rs17206950	0.000112656
271	NA	NA	NA	NA	NA	NA	rs142824388	0.00011145
272	NA	NA	NA	NA	NA	NA	rs35065484	0.000111178
273	NA	NA	NA	NA	NA	NA	rs2116123	0.000110927
274	NA	NA	NA	NA	NA	NA	rs12641481	0.000110902
275	NA	NA	NA	NA	NA	NA	rs13135325	0.000110901
276	NA	NA	NA	NA	NA	NA	rs12647918	0.000110403
277	NA	NA	NA	NA	NA	NA	rs919578	0.000110273
278	NA	NA	NA	NA	NA	NA	rs12643164	0.000109953
279	NA	NA	NA	NA	NA	NA	rs73832743	0.00010947
280	NA	NA	NA	NA	NA	NA	rs62305127	0.000109436
281	NA	NA	NA	NA	NA	NA	rs4428251	0.000108992
282	NA	NA	NA	NA	NA	NA	rs148759164	0.000108426
283	NA	NA	NA	NA	NA	NA	rs7700100	0.000108273
284	NA	NA	NA	NA	NA	NA	rs113025977	0.000108144
285	NA	NA	NA	NA	NA	NA	rs6823000	0.000107834
286	NA	NA	NA	NA	NA	NA	rs35197502	0.000107603
287	NA	NA	NA	NA	NA	NA	rs2904293	0.000107506
288	NA	NA	NA	NA	NA	NA	rs4693261	0.000107282
289	NA	NA	NA	NA	NA	NA	rs12650357	0.000106472
290	NA	NA	NA	NA	NA	NA	rs919579	0.000106044
291	NA	NA	NA	NA	NA	NA	rs1835518	0.000105164
292	NA	NA	NA	NA	NA	NA	rs34238370	0.000105081
293	NA	NA	NA	NA	NA	NA	rs114018162	0.000104655
294	NA	NA	NA	NA	NA	NA	rs2189189	0.000104597
295	NA	NA	NA	NA	NA	NA	rs1431022	0.000104312
296	NA	NA	NA	NA	NA	NA	rs72670932	0.000104301
297	NA	NA	NA	NA	NA	NA	rs1461588	0.000103374
298	NA	NA	NA	NA	NA	NA	rs79718701	0.000102488
299	NA	NA	NA	NA	NA	NA	rs79583356	0.000101918
300	NA	NA	NA	NA	NA	NA	rs72871926	0.00010168
301	NA	NA	NA	NA	NA	NA	rs4692961	0.000101598
302	NA	NA	NA	NA	NA	NA	rs13150007	0.000101574
303	NA	NA	NA	NA	NA	NA	rs4693257	0.000100825
304	NA	NA	NA	NA	NA	NA	rs16996235	0.00010073
305	NA	NA	NA	NA	NA	NA	rs13119514	0.000100603
306	NA	NA	NA	NA	NA	NA	rs7670089	0.000100509
307	NA	NA	NA	NA	NA	NA	rs2126218	9.99911e-05
308	NA	NA	NA	NA	NA	NA	rs17017235	9.97446e-05
309	NA	NA	NA	NA	NA	NA	rs1988226	9.95695e-05
310	NA	NA	NA	NA	NA	NA	rs6532217	9.94418e-05
311	NA	NA	NA	NA	NA	NA	rs12647859	9.92067e-05
312	NA	NA	NA	NA	NA	NA	rs3775453	9.83772e-05
313	NA	NA	NA	NA	NA	NA	rs12648141	9.82487e-05
314	NA	NA	NA	NA	NA	NA	rs191630488	9.7891e-05
315	NA	NA	NA	NA	NA	NA	rs2870295	9.76849e-05
316	NA	NA	NA	NA	NA	NA	rs10516847	9.67173e-05
317	NA	NA	NA	NA	NA	NA	rs12647157	9.59891e-05
318	NA	NA	NA	NA	NA	NA	rs3775450	9.59283e-05
319	NA	NA	NA	NA	NA	NA	rs10856881	9.56338e-05
320	NA	NA	NA	NA	NA	NA	rs28643477	9.52815e-05
321	NA	NA	NA	NA	NA	NA	rs17829224	9.49241e-05
322	NA	NA	NA	NA	NA	NA	rs961386	9.43396e-05
323	NA	NA	NA	NA	NA	NA	rs7356297	9.43006e-05
324	NA	NA	NA	NA	NA	NA	rs3796664	9.4195e-05
325	NA	NA	NA	NA	NA	NA	rs6848726	9.37818e-05
326	NA	NA	NA	NA	NA	NA	rs12640100	9.34461e-05
327	NA	NA	NA	NA	NA	NA	rs17203976	9.34262e-05
328	NA	NA	NA	NA	NA	NA	rs10015371	9.29422e-05
329	NA	NA	NA	NA	NA	NA	rs3822091	9.24248e-05
330	NA	NA	NA	NA	NA	NA	rs17016560	9.1956e-05
331	NA	NA	NA	NA	NA	NA	rs11937976	9.19067e-05
332	NA	NA	NA	NA	NA	NA	rs3775442	9.15922e-05
333	NA	NA	NA	NA	NA	NA	rs3775444	9.11652e-05
334	NA	NA	NA	NA	NA	NA	rs57291587	9.10635e-05
335	NA	NA	NA	NA	NA	NA	rs72876110	9.03755e-05
336	NA	NA	NA	NA	NA	NA	rs72655868	9.02396e-05
337	NA	NA	NA	NA	NA	NA	rs35994777	8.97707e-05
338	NA	NA	NA	NA	NA	NA	rs6532256	8.96394e-05
339	NA	NA	NA	NA	NA	NA	rs60520837	8.94422e-05
340	NA	NA	NA	NA	NA	NA	rs2119787	8.94384e-05
341	NA	NA	NA	NA	NA	NA	rs10155475	8.93075e-05
342	NA	NA	NA	NA	NA	NA	rs56054231	8.92479e-05
343	NA	NA	NA	NA	NA	NA	rs145948000	8.90855e-05
344	NA	NA	NA	NA	NA	NA	rs72876108	8.84014e-05
345	NA	NA	NA	NA	NA	NA	rs17016562	8.79495e-05
346	NA	NA	NA	NA	NA	NA	rs11947970	8.78818e-05
347	NA	NA	NA	NA	NA	NA	rs28547209	8.77278e-05
348	NA	NA	NA	NA	NA	NA	rs72874402	8.76884e-05
349	NA	NA	NA	NA	NA	NA	rs17016565	8.76689e-05
350	NA	NA	NA	NA	NA	NA	rs1946567	8.76687e-05
351	NA	NA	NA	NA	NA	NA	rs111308157	8.69619e-05
352	NA	NA	NA	NA	NA	NA	rs1988225	8.69212e-05
353	NA	NA	NA	NA	NA	NA	rs72874395	8.68569e-05
354	NA	NA	NA	NA	NA	NA	rs12233696	8.63708e-05
355	NA	NA	NA	NA	NA	NA	rs3775424	8.62731e-05
356	NA	NA	NA	NA	NA	NA	rs12645259	8.62541e-05
357	NA	NA	NA	NA	NA	NA	rs17016196	8.57434e-05
358	NA	NA	NA	NA	NA	NA	rs13111799	0.08535
359	NA	NA	NA	NA	NA	NA	rs11944177	8.53226e-05
360	NA	NA	NA	NA	NA	NA	rs1835524	8.47e-05
361	NA	NA	NA	NA	NA	NA	rs77405682	8.40154e-05
362	NA	NA	NA	NA	NA	NA	rs1835523	8.38136e-05
363	NA	NA	NA	NA	NA	NA	rs7356228	8.37635e-05
364	NA	NA	NA	NA	NA	NA	rs1531405	8.34447e-05
365	NA	NA	NA	NA	NA	NA	rs62313059	8.33503e-05
366	NA	NA	NA	NA	NA	NA	rs6837278	8.29485e-05
367	NA	NA	NA	NA	NA	NA	rs74511291	8.29063e-05
368	NA	NA	NA	NA	NA	NA	rs11935738	8.27613e-05
369	NA	NA	NA	NA	NA	NA	rs6532214	8.27307e-05
370	NA	NA	NA	NA	NA	NA	rs11934796	8.22048e-05
371	NA	NA	NA	NA	NA	NA	rs11947949	8.21819e-05
372	NA	NA	NA	NA	NA	NA	rs78969706	8.1578e-05
373	NA	NA	NA	NA	NA	NA	rs17016251	8.13617e-05
374	NA	NA	NA	NA	NA	NA	rs74413418	8.13108e-05
375	NA	NA	NA	NA	NA	NA	rs3796665	8.09327e-05
376	NA	NA	NA	NA	NA	NA	rs7660020	8.09187e-05
377	NA	NA	NA	NA	NA	NA	rs7694753	8.0873e-05
378	NA	NA	NA	NA	NA	NA	rs1835519	8.0065e-05
379	NA	NA	NA	NA	NA	NA	rs11097238	8.00516e-05
380	NA	NA	NA	NA	NA	NA	rs148416040	8.00423e-05
381	NA	NA	NA	NA	NA	NA	rs4640635	7.99231e-05
382	NA	NA	NA	NA	NA	NA	rs35498405	7.98158e-05
383	NA	NA	NA	NA	NA	NA	rs150180882	7.94916e-05
384	NA	NA	NA	NA	NA	NA	rs12507751	7.94443e-05
385	NA	NA	NA	NA	NA	NA	rs6857824	7.92704e-05
386	NA	NA	NA	NA	NA	NA	rs140186278	7.89611e-05
387	NA	NA	NA	NA	NA	NA	rs67238347	7.88288e-05
388	NA	NA	NA	NA	NA	NA	rs12507661	7.8754e-05
389	NA	NA	NA	NA	NA	NA	rs58617553	7.84304e-05
390	NA	NA	NA	NA	NA	NA	rs4529014	7.83193e-05
391	NA	NA	NA	NA	NA	NA	rs6834950	7.82864e-05
392	NA	NA	NA	NA	NA	NA	rs7680617	7.82142e-05
393	NA	NA	NA	NA	NA	NA	rs79594119	7.79429e-05
394	NA	NA	NA	NA	NA	NA	rs17017155	7.7825e-05
395	NA	NA	NA	NA	NA	NA	rs17828836	7.75707e-05
396	NA	NA	NA	NA	NA	NA	rs139803517	7.72673e-05
397	NA	NA	NA	NA	NA	NA	rs6849100	7.71249e-05
398	NA	NA	NA	NA	NA	NA	rs4144816	0.07685
399	NA	NA	NA	NA	NA	NA	rs3898322	7.63935e-05
400	NA	NA	NA	NA	NA	NA	rs71609580	7.60086e-05
401	NA	NA	NA	NA	NA	NA	rs1031124	7.56127e-05
402	NA	NA	NA	NA	NA	NA	rs58507725	7.55282e-05
403	NA	NA	NA	NA	NA	NA	rs3775437	7.52371e-05
404	NA	NA	NA	NA	NA	NA	rs6822624	7.50512e-05
405	NA	NA	NA	NA	NA	NA	rs13108925	7.46736e-05
406	NA	NA	NA	NA	NA	NA	rs114335457	7.45983e-05
407	NA	NA	NA	NA	NA	NA	rs3729594	7.40273e-05
408	NA	NA	NA	NA	NA	NA	rs28846476	7.37561e-05
409	NA	NA	NA	NA	NA	NA	rs116405693	7.36278e-05
410	NA	NA	NA	NA	NA	NA	rs57352504	7.35335e-05
411	NA	NA	NA	NA	NA	NA	rs12642822	7.34933e-05
412	NA	NA	NA	NA	NA	NA	rs76603626	7.33901e-05
413	NA	NA	NA	NA	NA	NA	rs78043951	7.32457e-05
414	NA	NA	NA	NA	NA	NA	rs28768986	7.26504e-05
415	NA	NA	NA	NA	NA	NA	rs3796662	7.26167e-05
416	NA	NA	NA	NA	NA	NA	rs61394011	7.25392e-05
417	NA	NA	NA	NA	NA	NA	rs12642514	7.24847e-05
418	NA	NA	NA	NA	NA	NA	rs17016538	7.24708e-05
419	NA	NA	NA	NA	NA	NA	rs1531403	7.23657e-05
420	NA	NA	NA	NA	NA	NA	rs145473965	7.22535e-05
421	NA	NA	NA	NA	NA	NA	rs60047025	7.18795e-05
422	NA	NA	NA	NA	NA	NA	rs4129363	7.11144e-05
423	NA	NA	NA	NA	NA	NA	rs3775484	7.11071e-05
424	NA	NA	NA	NA	NA	NA	rs28485999	7.10436e-05
425	NA	NA	NA	NA	NA	NA	rs6835557	7.10193e-05
426	NA	NA	NA	NA	NA	NA	rs72663619	7.07294e-05
427	NA	NA	NA	NA	NA	NA	rs733660	7.02875e-05
428	NA	NA	NA	NA	NA	NA	rs12639691	7.02677e-05
429	NA	NA	NA	NA	NA	NA	rs17016540	6.97913e-05
430	NA	NA	NA	NA	NA	NA	rs1963874	6.9425e-05
431	NA	NA	NA	NA	NA	NA	rs4608766	6.88347e-05
432	NA	NA	NA	NA	NA	NA	rs78876299	6.87414e-05
433	NA	NA	NA	NA	NA	NA	rs9993515	6.83496e-05
434	NA	NA	NA	NA	NA	NA	rs13117351	6.83268e-05
435	NA	NA	NA	NA	NA	NA	rs9968500	6.81687e-05
436	NA	NA	NA	NA	NA	NA	rs6838592	6.80555e-05
437	NA	NA	NA	NA	NA	NA	rs12650934	6.80443e-05
438	NA	NA	NA	NA	NA	NA	rs13142435	6.78692e-05
439	NA	NA	NA	NA	NA	NA	rs28595440	6.75964e-05
440	NA	NA	NA	NA	NA	NA	rs2271591	6.71127e-05
441	NA	NA	NA	NA	NA	NA	rs77738892	6.70025e-05
442	NA	NA	NA	NA	NA	NA	rs76428707	6.68707e-05
443	NA	NA	NA	NA	NA	NA	rs28496598	6.61421e-05
444	NA	NA	NA	NA	NA	NA	rs79392886	6.58334e-05
445	NA	NA	NA	NA	NA	NA	rs115411249	6.58236e-05
446	NA	NA	NA	NA	NA	NA	rs17248711	6.56519e-05
447	NA	NA	NA	NA	NA	NA	rs28707208	6.52339e-05
448	NA	NA	NA	NA	NA	NA	rs12507976	0.06522
449	NA	NA	NA	NA	NA	NA	rs17228831	6.51313e-05
450	NA	NA	NA	NA	NA	NA	rs66901971	6.49984e-05
451	NA	NA	NA	NA	NA	NA	rs190191688	6.48893e-05
452	NA	NA	NA	NA	NA	NA	rs2172895	6.47161e-05
453	NA	NA	NA	NA	NA	NA	rs7654964	6.4549e-05
454	NA	NA	NA	NA	NA	NA	rs6855891	6.38437e-05
455	NA	NA	NA	NA	NA	NA	rs2726	6.37033e-05
456	NA	NA	NA	NA	NA	NA	rs10516863	6.36286e-05
457	NA	NA	NA	NA	NA	NA	rs17016922	6.36048e-05
458	NA	NA	NA	NA	NA	NA	rs3822088	6.35727e-05
459	NA	NA	NA	NA	NA	NA	rs62313022	6.35712e-05
460	NA	NA	NA	NA	NA	NA	rs6835475	6.34847e-05
461	NA	NA	NA	NA	NA	NA	rs6842950	6.33981e-05
462	NA	NA	NA	NA	NA	NA	rs150029934	6.32308e-05
463	NA	NA	NA	NA	NA	NA	rs28849822	6.2444e-05
464	NA	NA	NA	NA	NA	NA	rs7688401	6.20974e-05
465	NA	NA	NA	NA	NA	NA	rs35545901	6.19638e-05
466	NA	NA	NA	NA	NA	NA	rs28706724	6.16544e-05
467	NA	NA	NA	NA	NA	NA	rs2085916	6.16382e-05
468	NA	NA	NA	NA	NA	NA	rs4693253	6.15924e-05
469	NA	NA	NA	NA	NA	NA	rs7655871	6.13026e-05
470	NA	NA	NA	NA	NA	NA	rs6824062	6.12565e-05
471	NA	NA	NA	NA	NA	NA	rs13137231	6.08896e-05
472	NA	NA	NA	NA	NA	NA	rs62313025	6.00619e-05
473	NA	NA	NA	NA	NA	NA	rs1988337	6.00555e-05
474	NA	NA	NA	NA	NA	NA	rs356196	6.00359e-05
475	NA	NA	NA	NA	NA	NA	rs13109136	5.97338e-05
476	NA	NA	NA	NA	NA	NA	rs356197	5.96169e-05
477	NA	NA	NA	NA	NA	NA	rs17815118	5.95087e-05
478	NA	NA	NA	NA	NA	NA	rs35354572	5.94112e-05
479	NA	NA	NA	NA	NA	NA	rs28378999	5.91816e-05
480	NA	NA	NA	NA	NA	NA	rs12645059	5.90083e-05
481	NA	NA	NA	NA	NA	NA	rs116207873	5.89676e-05
482	NA	NA	NA	NA	NA	NA	rs75002393	5.88218e-05
483	NA	NA	NA	NA	NA	NA	rs6824746	5.87949e-05
484	NA	NA	NA	NA	NA	NA	rs77924317	5.87562e-05
485	NA	NA	NA	NA	NA	NA	rs17017223	5.86403e-05
486	NA	NA	NA	NA	NA	NA	rs11946078	5.8424e-05
487	NA	NA	NA	NA	NA	NA	rs4122861	5.8401e-05
488	NA	NA	NA	NA	NA	NA	rs1372512	5.83646e-05
489	NA	NA	NA	NA	NA	NA	rs141081589	5.77559e-05
490	NA	NA	NA	NA	NA	NA	rs62314384	5.76412e-05
491	NA	NA	NA	NA	NA	NA	rs7685883	5.74852e-05
492	NA	NA	NA	NA	NA	NA	rs1461739	5.73964e-05
493	NA	NA	NA	NA	NA	NA	rs78427742	5.70688e-05
494	NA	NA	NA	NA	NA	NA	rs13128389	5.70071e-05
495	NA	NA	NA	NA	NA	NA	rs72874355	5.69996e-05
496	NA	NA	NA	NA	NA	NA	rs1551794	5.69773e-05
497	NA	NA	NA	NA	NA	NA	rs62311112	5.6972e-05
498	NA	NA	NA	NA	NA	NA	rs6853003	5.6965e-05
499	NA	NA	NA	NA	NA	NA	rs12505413	5.69491e-05
500	NA	NA	NA	NA	NA	NA	rs35336389	5.66054e-05
501	NA	NA	NA	NA	NA	NA	rs35199879	5.6425e-05
502	NA	NA	NA	NA	NA	NA	rs1033082	5.63334e-05
503	NA	NA	NA	NA	NA	NA	rs13103747	5.61291e-05
504	NA	NA	NA	NA	NA	NA	rs12507616	5.59337e-05
505	NA	NA	NA	NA	NA	NA	rs143322010	5.57914e-05
506	NA	NA	NA	NA	NA	NA	rs10440368	5.57896e-05
507	NA	NA	NA	NA	NA	NA	rs62306284	5.56901e-05
508	NA	NA	NA	NA	NA	NA	rs76239708	5.56007e-05
509	NA	NA	NA	NA	NA	NA	rs1870795	5.54993e-05
510	NA	NA	NA	NA	NA	NA	rs7666333	5.5401e-05
511	NA	NA	NA	NA	NA	NA	rs7663699	5.48528e-05
512	NA	NA	NA	NA	NA	NA	rs80283803	5.47147e-05
513	NA	NA	NA	NA	NA	NA	rs2126283	5.4663e-05
514	NA	NA	NA	NA	NA	NA	rs6821011	5.4472e-05
515	NA	NA	NA	NA	NA	NA	rs17016994	5.44214e-05
516	NA	NA	NA	NA	NA	NA	rs1908960	5.43243e-05
517	NA	NA	NA	NA	NA	NA	rs145073190	5.41166e-05
518	NA	NA	NA	NA	NA	NA	rs116227916	5.40552e-05
519	NA	NA	NA	NA	NA	NA	rs1510794	5.39631e-05
520	NA	NA	NA	NA	NA	NA	rs11735785	5.38653e-05
521	NA	NA	NA	NA	NA	NA	rs12649004	5.37895e-05
522	NA	NA	NA	NA	NA	NA	rs36052106	5.35671e-05
523	NA	NA	NA	NA	NA	NA	rs733661	5.35126e-05
524	NA	NA	NA	NA	NA	NA	rs72874369	5.34218e-05
525	NA	NA	NA	NA	NA	NA	rs76571078	5.33821e-05
526	NA	NA	NA	NA	NA	NA	rs3775435	5.33634e-05
527	NA	NA	NA	NA	NA	NA	rs71609581	5.33121e-05
528	NA	NA	NA	NA	NA	NA	rs12503253	5.32865e-05
529	NA	NA	NA	NA	NA	NA	rs62311125	5.32431e-05
530	NA	NA	NA	NA	NA	NA	rs3775475	5.31179e-05
531	NA	NA	NA	NA	NA	NA	rs62311119	5.30612e-05
532	NA	NA	NA	NA	NA	NA	rs1381355	5.29248e-05
533	NA	NA	NA	NA	NA	NA	rs2119785	5.28653e-05
534	NA	NA	NA	NA	NA	NA	rs62314391	5.28534e-05
535	NA	NA	NA	NA	NA	NA	rs77284582	5.28513e-05
536	NA	NA	NA	NA	NA	NA	rs62311075	5.27858e-05
537	NA	NA	NA	NA	NA	NA	rs62314108	5.26471e-05
538	NA	NA	NA	NA	NA	NA	rs2085915	5.25636e-05
539	NA	NA	NA	NA	NA	NA	rs116294514	5.25511e-05
540	NA	NA	NA	NA	NA	NA	rs78072303	5.24496e-05
541	NA	NA	NA	NA	NA	NA	rs35175911	5.2407e-05
542	NA	NA	NA	NA	NA	NA	rs56397629	5.21063e-05
543	NA	NA	NA	NA	NA	NA	rs77965368	5.19875e-05
544	NA	NA	NA	NA	NA	NA	rs4694025	5.19499e-05
545	NA	NA	NA	NA	NA	NA	rs114646321	5.18932e-05
546	NA	NA	NA	NA	NA	NA	rs2169400	5.14323e-05
547	NA	NA	NA	NA	NA	NA	rs12650836	5.14315e-05
548	NA	NA	NA	NA	NA	NA	rs17017714	5.13316e-05
549	NA	NA	NA	NA	NA	NA	rs62311111	5.12233e-05
550	NA	NA	NA	NA	NA	NA	rs17017719	5.11966e-05
551	NA	NA	NA	NA	NA	NA	rs79666322	5.11515e-05
552	NA	NA	NA	NA	NA	NA	rs7668943	5.11442e-05
553	NA	NA	NA	NA	NA	NA	rs28434365	5.11391e-05
554	NA	NA	NA	NA	NA	NA	rs147356497	5.11338e-05
555	NA	NA	NA	NA	NA	NA	rs62311109	5.11318e-05
556	NA	NA	NA	NA	NA	NA	rs62311110	5.11317e-05
557	NA	NA	NA	NA	NA	NA	rs3775479	5.11087e-05
558	NA	NA	NA	NA	NA	NA	rs80347372	5.10918e-05
559	NA	NA	NA	NA	NA	NA	rs62313058	5.10801e-05
560	NA	NA	NA	NA	NA	NA	rs72663649	5.10645e-05
561	NA	NA	NA	NA	NA	NA	rs72663648	5.10645e-05
562	NA	NA	NA	NA	NA	NA	rs12644644	5.1011e-05
563	NA	NA	NA	NA	NA	NA	rs75086676	5.09746e-05
564	NA	NA	NA	NA	NA	NA	rs17017713	5.09565e-05
565	NA	NA	NA	NA	NA	NA	rs4693236	5.05546e-05
566	NA	NA	NA	NA	NA	NA	rs72661871	5.05227e-05
567	NA	NA	NA	NA	NA	NA	rs17016807	0.05034
568	NA	NA	NA	NA	NA	NA	rs115068216	5.03165e-05
569	NA	NA	NA	NA	NA	NA	rs35888528	5.03065e-05
570	NA	NA	NA	NA	NA	NA	rs62311076	5.02371e-05
571	NA	NA	NA	NA	NA	NA	rs7340945	5.02334e-05
572	NA	NA	NA	NA	NA	NA	rs140728144	5.02255e-05
573	NA	NA	NA	NA	NA	NA	rs12645993	5.01866e-05
574	NA	NA	NA	NA	NA	NA	rs4693237	4.98686e-05
575	NA	NA	NA	NA	NA	NA	rs115555814	4.9675e-05
576	NA	NA	NA	NA	NA	NA	rs17017712	4.95987e-05
577	NA	NA	NA	NA	NA	NA	rs34389744	4.9542e-05
578	NA	NA	NA	NA	NA	NA	rs139291306	4.95285e-05
579	NA	NA	NA	NA	NA	NA	rs11736066	4.95251e-05
580	NA	NA	NA	NA	NA	NA	rs11097246	4.93999e-05
581	NA	NA	NA	NA	NA	NA	rs10516868	4.93999e-05
582	NA	NA	NA	NA	NA	NA	rs17248109	4.92797e-05
583	NA	NA	NA	NA	NA	NA	rs62311157	4.91405e-05
584	NA	NA	NA	NA	NA	NA	rs77255475	4.89989e-05
585	NA	NA	NA	NA	NA	NA	rs1461741	4.89412e-05
586	NA	NA	NA	NA	NA	NA	rs116085603	4.89358e-05
587	NA	NA	NA	NA	NA	NA	rs11932400	4.89147e-05
588	NA	NA	NA	NA	NA	NA	rs10017490	4.86826e-05
589	NA	NA	NA	NA	NA	NA	rs12645541	4.86696e-05
590	NA	NA	NA	NA	NA	NA	rs752367	4.86654e-05
591	NA	NA	NA	NA	NA	NA	rs79933533	4.86284e-05
592	NA	NA	NA	NA	NA	NA	rs1454332	4.86243e-05
593	NA	NA	NA	NA	NA	NA	rs77488767	4.8545e-05
594	NA	NA	NA	NA	NA	NA	rs115008234	4.8535e-05
595	NA	NA	NA	NA	NA	NA	rs114837622	4.85013e-05
596	NA	NA	NA	NA	NA	NA	rs72661901	4.84939e-05
597	NA	NA	NA	NA	NA	NA	rs62313014	4.8438e-05
598	NA	NA	NA	NA	NA	NA	rs62313013	4.84377e-05
599	NA	NA	NA	NA	NA	NA	rs147288034	4.83365e-05
600	NA	NA	NA	NA	NA	NA	rs115051059	4.8231e-05
601	NA	NA	NA	NA	NA	NA	rs1023905	4.82127e-05
602	NA	NA	NA	NA	NA	NA	rs12108488	4.82034e-05
603	NA	NA	NA	NA	NA	NA	rs13112637	4.81302e-05
604	NA	NA	NA	NA	NA	NA	rs12108481	4.81242e-05
605	NA	NA	NA	NA	NA	NA	rs72665414	4.80401e-05
606	NA	NA	NA	NA	NA	NA	rs62314134	4.80361e-05
607	NA	NA	NA	NA	NA	NA	rs11943083	4.8002e-05
608	NA	NA	NA	NA	NA	NA	rs11724585	4.79651e-05
609	NA	NA	NA	NA	NA	NA	rs62311114	4.77194e-05
610	NA	NA	NA	NA	NA	NA	rs12647511	4.76111e-05
611	NA	NA	NA	NA	NA	NA	rs62313057	4.74897e-05
612	NA	NA	NA	NA	NA	NA	rs115574684	4.74473e-05
613	NA	NA	NA	NA	NA	NA	rs62313019	4.73496e-05
614	NA	NA	NA	NA	NA	NA	rs17196007	4.73194e-05
615	NA	NA	NA	NA	NA	NA	rs12502954	4.71991e-05
616	NA	NA	NA	NA	NA	NA	rs11097265	4.69226e-05
617	NA	NA	NA	NA	NA	NA	rs7690597	4.69019e-05
618	NA	NA	NA	NA	NA	NA	rs7680499	4.68584e-05
619	NA	NA	NA	NA	NA	NA	rs59814605	4.68348e-05
620	NA	NA	NA	NA	NA	NA	rs1461598	4.67867e-05
621	NA	NA	NA	NA	NA	NA	rs17017809	4.6745e-05
622	NA	NA	NA	NA	NA	NA	rs7676047	4.64681e-05
623	NA	NA	NA	NA	NA	NA	rs17016990	4.63242e-05
624	NA	NA	NA	NA	NA	NA	rs7340943	4.63129e-05
625	NA	NA	NA	NA	NA	NA	rs61345726	4.62062e-05
626	NA	NA	NA	NA	NA	NA	rs76140039	4.62048e-05
627	NA	NA	NA	NA	NA	NA	rs144953701	4.62032e-05
628	NA	NA	NA	NA	NA	NA	rs57523538	4.60975e-05
629	NA	NA	NA	NA	NA	NA	rs76400622	4.60655e-05
630	NA	NA	NA	NA	NA	NA	rs62312992	4.56429e-05
631	NA	NA	NA	NA	NA	NA	rs62312997	4.5627e-05
632	NA	NA	NA	NA	NA	NA	rs62313018	4.5581e-05
633	NA	NA	NA	NA	NA	NA	rs6841566	4.55387e-05
634	NA	NA	NA	NA	NA	NA	rs76551171	4.55317e-05
635	NA	NA	NA	NA	NA	NA	rs17227818	4.55282e-05
636	NA	NA	NA	NA	NA	NA	rs11724451	4.54894e-05
637	NA	NA	NA	NA	NA	NA	rs62312176	4.54162e-05
638	NA	NA	NA	NA	NA	NA	rs62312177	4.5415e-05
639	NA	NA	NA	NA	NA	NA	rs62314104	4.53778e-05
640	NA	NA	NA	NA	NA	NA	rs2870040	4.5218e-05
641	NA	NA	NA	NA	NA	NA	rs12647184	4.51779e-05
642	NA	NA	NA	NA	NA	NA	rs62305081	4.51553e-05
643	NA	NA	NA	NA	NA	NA	rs34538138	4.48057e-05
644	NA	NA	NA	NA	NA	NA	rs7661724	4.47633e-05
645	NA	NA	NA	NA	NA	NA	rs115032888	4.45715e-05
646	NA	NA	NA	NA	NA	NA	rs62313021	0.04449
647	NA	NA	NA	NA	NA	NA	rs61730034	4.44679e-05
648	NA	NA	NA	NA	NA	NA	rs12644131	4.43326e-05
649	NA	NA	NA	NA	NA	NA	rs7694161	4.42489e-05
650	NA	NA	NA	NA	NA	NA	rs6832819	4.42343e-05
651	NA	NA	NA	NA	NA	NA	rs17248648	4.40681e-05
652	NA	NA	NA	NA	NA	NA	rs6839598	4.39209e-05
653	NA	NA	NA	NA	NA	NA	rs138056758	4.3784e-05
654	NA	NA	NA	NA	NA	NA	rs72663670	4.37366e-05
655	NA	NA	NA	NA	NA	NA	rs55787570	4.37211e-05
656	NA	NA	NA	NA	NA	NA	rs17017482	4.35971e-05
657	NA	NA	NA	NA	NA	NA	rs17017364	4.35609e-05
658	NA	NA	NA	NA	NA	NA	rs1510792	4.3503e-05
659	NA	NA	NA	NA	NA	NA	rs62311127	4.34185e-05
660	NA	NA	NA	NA	NA	NA	rs10015182	4.33588e-05
661	NA	NA	NA	NA	NA	NA	rs62311126	4.33084e-05
662	NA	NA	NA	NA	NA	NA	rs116199038	4.31664e-05
663	NA	NA	NA	NA	NA	NA	rs116080096	4.30016e-05
664	NA	NA	NA	NA	NA	NA	rs72663669	4.28724e-05
665	NA	NA	NA	NA	NA	NA	rs62311118	4.26758e-05
666	NA	NA	NA	NA	NA	NA	rs17232612	4.2532e-05
667	NA	NA	NA	NA	NA	NA	rs6847035	4.25264e-05
668	NA	NA	NA	NA	NA	NA	rs150870857	4.25225e-05
669	NA	NA	NA	NA	NA	NA	rs17017385	4.23997e-05
670	NA	NA	NA	NA	NA	NA	rs7678209	4.23245e-05
671	NA	NA	NA	NA	NA	NA	rs112646981	4.23132e-05
672	NA	NA	NA	NA	NA	NA	rs62313056	4.22595e-05
673	NA	NA	NA	NA	NA	NA	rs62312175	4.22072e-05
674	NA	NA	NA	NA	NA	NA	rs6532273	4.21439e-05

## Sheet: 9. F1 GCTA-COJO
F1 GCTA Joint analysis results
Chr	SNP	bp	refA	freq	b	se	p	n	freq_geno	bJ	bJ_se	pJ	LD_r
4	rs356224	90643623	A	0.313121	-0.76866	0.141119	5.12536e-08	1406.81	0.313121	-0.76866	0.142549	6.95849e-08	0
F1 GCTA Conditional analysis results (only showing rows with Pc<0,05)
Chr	SNP	bp	refA	freq	b	se	p	n	freq_geno	bC	bC_se	pC	r
4	rs4441808	139212420	C	0.122266	-0.673763	0.172333	9.2428e-05	1914.8	0.122266	-0.673763	0.172975	9.81371e-05
4	rs1478564	189592683	G	0.157058	0.668435	0.171957	0.000101399	1556.47	0.157058	0.668435	0.172735	0.000108961
4	rs2712128	169407102	T	0.162028	-0.597926	0.155274	0.000117737	1864.37	0.162028	-0.597926	0.155848	0.000124756
4	rs899274	189584982	C	0.16004	0.649923	0.170246	0.00013478	1564.46	0.16004	0.649923	0.170983	0.000144054
4	rs899272	189584762	A	0.157058	0.648112	0.170419	0.000142927	1585.59	0.157058	0.648112	0.171141	0.000152474
4	rs2946399	23913579	T	0.11829	-0.727655	0.191363	0.000143254	1596.32	0.11829	-0.727655	0.192168	0.000152752
4	rs11945201	147332139	G	0.477137	-0.455919	0.120158	0.000148041	1693.56	0.477137	-0.455919	0.120632	0.000157198
4	rs2710833	169409958	T	0.159046	-0.57686	0.155726	0.000211961	1882.84	0.159046	-0.57686	0.156252	0.000222616
4	rs4692942	169397160	C	0.164016	-0.572186	0.155038	0.000223707	1852.89	0.164016	-0.572186	0.155565	0.000234963
4	rs7683141	111100198	A	0.05666	1.04775	0.284795	0.000234193	1405.7	0.05666	1.04775	0.286062	0.000249611
4	rs3849019	37655390	A	0.429423	-0.440719	0.121527	0.000287261	1686.93	0.429423	-0.440719	0.121964	0.000302052
4	rs6552737	184955461	T	0.440358	0.444005	0.124782	0.000373332	1590.62	0.559642	0.444005	0.125238	0.000392197
4	rs2712126	169404513	T	0.312127	-0.448308	0.126287	0.000385338	1783.97	0.312127	-0.448308	0.126697	0.0004025
4	rs3796700	141787969	C	0.432406	0.441453	0.125129	0.000418737	1588.52	0.567594	0.441453	0.125579	0.000439189
4	rs4690218	1043971	G	0.44334	-0.413814	0.117737	0.00044018	1785.89	0.55666	-0.413814	0.11811	0.000458974
4	rs340651	87937651	C	0.236581	0.470901	0.13906	0.000708385	1749.92	0.236581	0.48762	0.139475	0.000472111
4	rs340650	87938685	C	0.236581	0.4702	0.139035	0.000719913	1750.59	0.236581	0.486913	0.139449	0.000479972
4	rs340626	87956439	C	0.237575	0.472991	0.139341	0.000687594	1737.71	0.237575	0.487596	0.139762	0.000485285
4	rs4516736	147213912	T	0.329026	-0.447751	0.128054	0.000471264	1687.15	0.329026	-0.447751	0.128479	0.000492129
4	rs340643	87947158	A	0.236581	0.467296	0.139222	0.0007894	1746.03	0.236581	0.484053	0.139631	0.00052696
4	rs7683379	1045824	C	0.444334	-0.409097	0.11772	0.000510513	1785.87	0.555666	-0.409097	0.118084	0.000531314
4	rs340642	87949413	C	0.236581	0.466022	0.139196	0.000814075	1746.75	0.236581	0.482771	0.139602	0.000543794
4	rs2634971	169350278	C	0.115308	-0.605099	0.175533	0.000566397	1945.21	0.115308	-0.605099	0.176023	0.000586868
4	rs4691748	162227234	C	0.427435	0.415536	0.120501	0.000563888	1719.26	0.572565	0.415536	0.120882	0.000587017
4	rs7692096	101753286	T	0.109344	-0.652055	0.189484	0.000579102	1747.52	0.109344	-0.652055	0.190071	0.000602265
4	rs10032244	87917931	A	0.236581	0.4599	0.13911	0.000946349	1749.19	0.236581	0.476626	0.139505	0.000634176
4	rs11726436	1045971	G	0.492048	-0.401846	0.117352	0.000616431	1775.54	0.492048	-0.401846	0.117706	0.000640204
4	rs265033	96382027	T	0.4334	-0.40888	0.120757	0.000709257	1706.52	0.4334	-0.411582	0.121127	0.000678931
4	rs35621577	1046992	C	0.44334	-0.401081	0.117805	0.000662605	1784.55	0.55666	-0.401081	0.118154	0.00068743
4	rs7658779	37656326	G	0.421471	-0.412413	0.122172	0.000736331	1678.96	0.421471	-0.412413	0.12255	0.000764661
4	rs10005209	169350613	T	0.112326	-0.597787	0.177523	0.00075887	1946.31	0.112326	-0.597787	0.177994	0.000783758
4	rs340638	87928204	C	0.236581	0.446808	0.138223	0.00122699	1772.34	0.236581	0.463316	0.138591	0.000828612
4	rs340639	87924979	T	0.267396	0.420154	0.132703	0.00154488	1773.23	0.267396	0.440429	0.13304	0.000931311
4	rs9715807	87912631	A	0.267396	0.419854	0.132743	0.00156201	1772.18	0.267396	0.440142	0.13308	0.000941819
4	rs10015794	22004485	C	0.095427	-0.757286	0.229057	0.000946049	1347.61	0.0954274	-0.757286	0.2299	0.000987781
4	rs11729622	87918749	C	0.267396	0.417412	0.132632	0.00164877	1775.26	0.267396	0.437665	0.132965	0.000996223
4	rs79540139	87910255	A	0.267396	0.416982	0.132731	0.00168049	1772.65	0.267396	0.437264	0.133062	0.00101563
4	rs2242083	1044825	C	0.445328	-0.387427	0.118295	0.0010563	1768.99	0.554672	-0.387427	0.11862	0.00109032
4	rs6536586	162231994	A	0.423459	0.39844	0.121667	0.00105726	1691.52	0.576541	0.39844	0.122017	0.00109288
4	rs9968483	6234386	G	0.087475	-0.810797	0.247509	0.00105352	1247.59	0.0874751	-0.810797	0.248472	0.0011019
4	rs4516673	162231589	T	0.423459	0.397465	0.121672	0.00108816	1691.44	0.576541	0.397465	0.12202	0.00112445
4	rs4693796	87900288	C	0.267396	0.413605	0.132917	0.00185979	1767.84	0.267396	0.433943	0.133243	0.00112685
4	rs6828612	147269334	C	0.477137	-0.378456	0.116068	0.00111165	1819.72	0.477137	-0.378456	0.116375	0.00114582
4	rs2973214	37441790	C	0.192843	0.511436	0.157091	0.0011313	1591.03	0.192843	0.511436	0.157565	0.00117088
4	rs6536696	163939180	A	0.292247	-0.434161	0.13341	0.00113652	1660.54	0.292247	-0.434161	0.133794	0.00117453
4	rs244017	111255917	G	0.210736	-0.461094	0.141739	0.00114145	1830.42	0.210736	-0.461094	0.142109	0.00117599
4	rs7677648	22003440	T	0.094433	-0.747064	0.229469	0.00113142	1355.82	0.0944334	-0.747064	0.230279	0.00117796
4	rs1816866	162228025	G	0.424453	0.391795	0.120719	0.00117234	1717.49	0.575547	0.391795	0.121053	0.00120982
4	rs58937542	3923309	A	0.22167	0.617013	0.18984	0.00115332	979244	0.22167	0.617013	0.190765	0.00121889
4	rs2973215	37438368	A	0.191849	0.509642	0.157285	0.00119429	1593.48	0.191849	0.509642	0.157753	0.0012352
4	rs13147452	1078124	G	0.485089	-0.376669	0.116316	0.00120228	1809.91	0.514911	-0.376669	0.11662	0.00123841
4	rs13147554	169350403	G	0.191849	-0.479239	0.148411	0.00124163	1790.99	0.191849	-0.479239	0.148801	0.00127889
4	rs7441169	190171135	T	0.17992	-0.49759	0.154092	0.00124148	1745.51	0.17992	-0.49759	0.154508	0.00127971
4	rs71604358	1099114	C	0.487078	-0.376393	0.116579	0.00124374	1801.36	0.512922	-0.376393	0.116883	0.00128083
4	rs7669649	137500822	C	0.441352	0.410101	0.127118	0.00125471	1533.78	0.558648	0.410101	0.127508	0.00129858
4	rs265039	96379226	C	0.44334	-0.379307	0.122835	0.00201552	1642.61	0.44334	-0.395895	0.123154	0.0013061
4	rs7670780	183809547	G	0.483101	-0.392957	0.121947	0.00127142	1646.27	0.483101	-0.392957	0.122294	0.00131261
4	rs10032817	162231010	T	0.423459	0.388302	0.120653	0.00128941	1720.61	0.576541	0.388302	0.120981	0.00132915
4	rs2973216	37437745	G	0.189861	0.50586	0.15718	0.00128931	1608.6	0.189861	0.50586	0.157637	0.00133185
4	rs13106356	1087901	A	0.485089	-0.374206	0.116433	0.00130938	1806.4	0.514911	-0.374206	0.116733	0.00134758
4	rs9998868	190188452	A	0.17992	-0.494254	0.153782	0.00130901	1752.69	0.17992	-0.494254	0.15419	0.00134838
4	rs4862292	184958217	T	0.415507	0.390354	0.121497	0.00131423	1705.68	0.584493	0.390354	0.121829	0.0013548
4	rs4493596	190181853	G	0.178926	-0.493828	0.153913	0.00133432	1757.37	0.178926	-0.493828	0.154319	0.00137407
4	rs1466216	1071907	A	0.488072	-0.373053	0.116386	0.0013492	1807.34	0.511928	-0.373053	0.116684	0.00138811
4	rs7686137	147206465	T	0.328032	-0.407208	0.127086	0.00135439	1717.76	0.328032	-0.407208	0.127428	0.00139545
4	rs60748168	8092448	A	0.40159	0.40071	0.125047	0.00135314	1626.89	0.59841	0.40071	0.125403	0.00139649
4	rs3924787	183806904	C	0.431412	-0.388599	0.121334	0.00136136	1693.3	0.431412	-0.388599	0.121665	0.00140315
4	rs7655259	164782515	C	0.201789	-0.50437	0.157442	0.00135758	1530.66	0.201789	-0.50437	0.157918	0.00140379
4	rs13135141	183809066	C	0.431412	-0.387976	0.121155	0.00136334	1698.33	0.431412	-0.387976	0.121485	0.00140504
4	rs13128143	169349648	T	0.117296	-0.558483	0.17454	0.00137551	1940.02	0.117296	-0.558483	0.174955	0.00141218
4	rs4862291	184958128	A	0.415507	0.393955	0.123126	0.00137619	1660.69	0.584493	0.393955	0.123468	0.0014191
4	rs1603036	164784140	A	0.206759	-0.489015	0.153195	0.00141243	1588.14	0.206759	-0.489015	0.153638	0.00145807
4	rs1552017	37442260	C	0.192843	0.501014	0.157045	0.00142142	1592.4	0.192843	0.501014	0.157497	0.00146711
4	rs4241870	190175641	T	0.180915	-0.490954	0.154003	0.00143281	1740.27	0.180915	-0.490954	0.154408	0.00147479
4	rs344102	77721086	C	0.432406	-0.377599	0.118515	0.00144209	1774.39	0.432406	-0.377599	0.11882	0.00148342
4	rs6852237	183808371	G	0.4334	-0.386116	0.121329	0.00146072	1691.69	0.4334	-0.386116	0.121656	0.00150444
4	rs12513151	164784023	T	0.208748	-0.486273	0.153275	0.00151101	1575.39	0.208748	-0.486273	0.153715	0.00155899
4	rs11733245	184958962	A	0.415507	0.390106	0.123107	0.00153046	1661.42	0.584493	0.390106	0.123441	0.0015763
4	rs4558908	190172445	C	0.17992	-0.488012	0.154056	0.00153624	1746.71	0.17992	-0.488012	0.154454	0.00157992
4	rs7679895	190172754	C	0.17992	-0.487909	0.154052	0.00153931	1746.81	0.17992	-0.487909	0.15445	0.00158305
4	rs6828887	183808360	T	0.4334	-0.384206	0.121312	0.00153971	1692.29	0.4334	-0.384206	0.121635	0.00158487
4	rs4282156	8090875	T	0.403579	0.396875	0.125325	0.00154147	1617.26	0.596421	0.396875	0.125675	0.00158878
4	rs9994379	111111475	G	0.063618	0.871909	0.2752	0.00153347	1353.75	0.0636183	0.871909	0.276117	0.00158991
4	rs2634951	169372709	C	0.197813	-0.455441	0.144065	0.00157032	1857.87	0.197813	-0.455441	0.144413	0.00161193
4	rs28625169	182776777	C	0.356859	-0.38075	0.120757	0.00161584	1828.15	0.356859	-0.38075	0.121052	0.00165888
4	rs11945824	183809553	A	0.482107	0.400688	0.127079	0.00161569	1515.9	0.517893	0.400688	0.127453	0.00166769
4	rs4865143	57573275	T	0.263419	0.427893	0.136017	0.00165591	1703.88	0.263419	0.427893	0.136372	0.00170283
4	rs514739	111914065	A	0.042744	0.977677	0.311191	0.00167957	1542.8	0.0427435	0.977677	0.312085	0.00173189
4	rs2712154	169388149	C	0.199801	-0.453291	0.144357	0.00168902	1836.53	0.199801	-0.453291	0.144704	0.00173306
4	rs28579927	183809370	C	0.430417	0.393998	0.125593	0.00170626	1581.1	0.569583	0.393998	0.125943	0.00175779
4	rs7663810	183808633	A	0.430417	0.394004	0.125628	0.00171112	1580.21	0.569583	0.394004	0.125979	0.00176278
4	rs2710834	169410852	T	0.150099	-0.498233	0.158948	0.00172107	1898.83	0.150099	-0.498233	0.159317	0.00176414
4	rs3924789	183807546	A	0.430417	0.393758	0.125637	0.00172386	1580	0.569583	0.393758	0.125987	0.00177575
4	rs1387324	169387941	T	0.202783	-0.447922	0.143026	0.00173771	1850.35	0.202783	-0.447922	0.143366	0.00178218
4	rs4862288	184957118	A	0.419483	0.385464	0.123074	0.00173637	1658.03	0.580517	0.385464	0.123401	0.00178603
4	rs10804977	6368020	G	0.190855	-0.550249	0.175577	0.00172471	1282.67	0.190855	-0.550249	0.17618	0.0017888
4	rs17271665	183809326	C	0.430417	0.393005	0.125572	0.00174977	1581.67	0.569583	0.393005	0.125921	0.00180209
4	rs3924788	183807365	A	0.430417	0.392954	0.125622	0.00175961	1580.42	0.569583	0.392954	0.125971	0.00181215
4	rs10004704	182757801	T	0.461233	-0.362251	0.115869	0.00176968	1834.12	0.538767	-0.362251	0.116146	0.00181505
4	rs1946740	96664321	G	0.186879	0.440842	0.148792	0.00304854	1819.82	0.186879	0.465055	0.14911	0.00181544
4	rs11737238	66394248	C	0.452286	-0.36617	0.117136	0.0017719	1800.09	0.547714	-0.36617	0.117421	0.00181818
4	rs2928311	37481131	C	0.270378	0.428039	0.136911	0.00176959	1653.91	0.270378	0.428039	0.137274	0.00181995
4	rs11734928	183808936	A	0.430417	0.392683	0.125596	0.00176864	1581.09	0.569583	0.392683	0.125944	0.00182133
4	rs17271644	183809272	C	0.430417	0.392165	0.125548	0.00178633	1582.33	0.569583	0.392165	0.125895	0.00183929
4	rs7663998	183808698	A	0.430417	0.391835	0.125579	0.00180717	1581.55	0.569583	0.391835	0.125926	0.00186053
4	rs2465252	169357977	A	0.181909	-0.468976	0.150376	0.00181659	1818.3	0.181909	-0.468976	0.150736	0.0018631
4	rs12512664	7461769	A	0.44334	0.393524	0.126139	0.00181002	1557.04	0.55666	0.393524	0.126493	0.00186429
4	rs6552616	183807884	A	0.430417	0.391666	0.125595	0.00181786	1581.16	0.569583	0.391666	0.125941	0.00187142
4	rs6851546	183808030	G	0.430417	0.391573	0.125596	0.00182251	1581.14	0.569583	0.391573	0.125942	0.00187617
4	rs9685956	184957457	A	0.416501	0.383331	0.122971	0.00182543	1664.29	0.583499	0.383331	0.123292	0.00187643
4	rs36065507	184957681	A	0.416501	0.383228	0.122969	0.00183031	1664.35	0.583499	0.383228	0.12329	0.00188139
4	rs990092	21981341	C	0.101392	-0.711104	0.228195	0.00183189	1287.19	0.101392	-0.711104	0.228966	0.00189814
4	rs7682719	147193861	T	0.328032	-0.396065	0.127214	0.00184954	1714.86	0.328032	-0.396065	0.127536	0.00189942
4	rs4862289	184957125	A	0.417495	0.383116	0.12305	0.00184881	1661.03	0.582505	0.383116	0.123371	0.00190031
4	rs2465251	169357900	C	0.181909	-0.467898	0.150377	0.00186134	1818.33	0.181909	-0.467898	0.150735	0.00190854
4	rs244018	111254869	C	0.207753	-0.445849	0.143326	0.00186626	1809.75	0.207753	-0.445849	0.14367	0.00191376
4	rs12508223	77128026	A	0.499006	-0.360956	0.116175	0.00188992	1813.54	0.499006	-0.360956	0.116452	0.00193769
4	rs1970893	184955903	G	0.416501	0.382598	0.123256	0.00190856	1656.65	0.583499	0.382598	0.123576	0.0019612
4	rs2712140	169375225	G	0.197813	-0.448533	0.144607	0.00192389	1844.26	0.197813	-0.448533	0.144945	0.00197136
4	rs6447849	8084560	C	0.491054	-0.377173	0.121568	0.00191854	1656	0.508946	-0.377173	0.121884	0.00197137
4	rs2973245	37481074	A	0.259443	0.425917	0.13735	0.00192891	1687.67	0.259443	0.425917	0.1377	0.00198091
4	rs6552618	183808395	G	0.432406	0.390015	0.12575	0.00192537	1575.58	0.567594	0.390015	0.126094	0.00198104
4	rs9685360	184957367	T	0.416501	0.381385	0.123008	0.00193206	1663.37	0.583499	0.381385	0.123326	0.00198488
4	rs1970892	184955853	T	0.416501	0.382178	0.123269	0.00193288	1656.3	0.583499	0.382178	0.123589	0.00198594
4	rs11731019	183808854	T	0.441352	0.389258	0.125595	0.00193965	1572.25	0.558648	0.389258	0.125938	0.00199569
4	rs11132157	183809920	C	0.430417	0.389047	0.125553	0.00194393	1582.35	0.569583	0.389047	0.125894	0.00199969
4	rs2712141	169360197	C	0.181909	-0.465708	0.150348	0.0019514	1819.11	0.181909	-0.465708	0.150703	0.00199996
4	rs2634952	169373051	C	0.197813	-0.447503	0.144629	0.00197379	1843.75	0.197813	-0.447503	0.144965	0.00202202
4	rs7672007	183808408	T	0.429423	0.38913	0.125718	0.00196644	1579.09	0.570577	0.38913	0.126059	0.0020227
4	rs10032452	169390103	C	0.202783	-0.442976	0.143262	0.00198766	1844.49	0.202783	-0.442976	0.143594	0.00203607
4	rs10009862	169390455	G	0.202783	-0.442865	0.14326	0.00199262	1844.53	0.202783	-0.442865	0.143592	0.0020411
4	rs1994526	169385017	C	0.202783	-0.444048	0.143676	0.00199735	1833.84	0.202783	-0.444048	0.14401	0.0020462
4	rs1027123	169382663	A	0.202783	-0.445069	0.144029	0.00200067	1824.81	0.202783	-0.445069	0.144366	0.0020498
4	rs11132158	183809968	A	0.430417	0.388006	0.125542	0.00199719	1582.68	0.569583	0.388006	0.125881	0.00205385
4	rs6833883	138385017	A	0.159046	-0.503542	0.163002	0.00200714	1721.57	0.159046	-0.503542	0.163406	0.00205935
4	rs4455463	184959402	G	0.417495	0.379545	0.122938	0.00201995	1664.22	0.582505	0.379545	0.123253	0.00207418
4	rs2243724	169408390	A	0.149105	-0.490513	0.1594	0.00208923	1898.8	0.149105	-0.490513	0.159755	0.00213768
4	rs6857347	139308745	G	0.475149	0.366693	0.119155	0.0020879	1727.99	0.475149	0.366693	0.119447	0.00214115
4	rs4862290	184957289	C	0.417495	0.378395	0.122947	0.00208605	1664.04	0.582505	0.378395	0.12326	0.00214134
4	rs2712113	169369820	T	0.197813	-0.44502	0.144686	0.00209961	1842.4	0.197813	-0.44502	0.145018	0.00214971
4	rs1994529	169384693	A	0.202783	-0.441629	0.143744	0.00212398	1832.2	0.202783	-0.441629	0.144075	0.0021747
4	rs6823933	170212703	T	0.317097	0.401779	0.130747	0.00211945	1652.46	0.317097	0.401779	0.13108	0.00217566
4	rs4306999	184959954	A	0.416501	0.377168	0.122946	0.00215673	1665.27	0.583499	0.377168	0.123256	0.0022131
4	rs12644483	183810294	C	0.408549	-0.370169	0.120729	0.00216853	1737.31	0.408549	-0.370169	0.12102	0.00222271
4	rs7674157	8096147	C	0.365805	-0.380356	0.124064	0.00217088	1713.43	0.365805	-0.380356	0.124368	0.00222586
4	rs2712142	169376962	C	0.197813	-0.443109	0.144804	0.0022129	1839.48	0.197813	-0.443109	0.145133	0.00226467
4	rs2866429	102626578	G	0.322068	0.401091	0.131071	0.00221259	1630.75	0.322068	0.401091	0.131407	0.00227104
4	rs4859539	75639529	T	0.33499	0.403568	0.131875	0.00221172	1578.61	0.33499	0.403568	0.132224	0.0022721
4	rs34949254	122664344	G	0.432406	-0.367459	0.120164	0.00222832	1726.57	0.567594	-0.367459	0.120454	0.00228373
4	rs1852760	184956929	G	0.417495	0.375707	0.122903	0.00223614	1665.36	0.582505	0.375707	0.123211	0.00229373
4	rs1320341	138392703	A	0.162028	-0.490011	0.160398	0.0022508	1751.78	0.162028	-0.490011	0.160779	0.00230574
4	rs1047642	170663235	C	0.180915	-0.457295	0.149805	0.00226858	1840.54	0.180915	-0.457295	0.150143	0.0023211
4	rs9790676	184575568	C	0.479125	-0.350471	0.114821	0.00227084	1860.34	0.520875	-0.350471	0.115078	0.00232282
4	rs2130136	169386280	A	0.202783	-0.437333	0.143329	0.00227891	1843	0.202783	-0.437333	0.143652	0.00233149
4	rs6838314	182780188	G	0.322068	-0.377408	0.12377	0.00229399	1829.9	0.322068	-0.377408	0.12405	0.00234717
4	rs10008348	122666987	A	0.432406	-0.366143	0.120127	0.00230395	1727.7	0.567594	-0.366143	0.120415	0.00236044
4	rs17862961	118516351	C	0.414513	-0.365901	0.120124	0.0023188	1747.4	0.585487	-0.365901	0.120408	0.00237486
4	rs9312329	169389776	A	0.202783	-0.436662	0.143419	0.00232943	1840.72	0.202783	-0.436662	0.143741	0.00238277
4	rs10004570	169390825	T	0.202783	-0.436735	0.143444	0.00232955	1840.09	0.202783	-0.436735	0.143766	0.00238292
4	rs6846394	75640110	G	0.33499	0.401584	0.131899	0.00232963	1578.13	0.33499	0.401584	0.132244	0.00239192
4	rs28618203	122663935	T	0.432406	-0.365452	0.120158	0.00235467	1726.83	0.567594	-0.365452	0.120445	0.00241192
4	rs7689722	122665955	T	0.431412	-0.364977	0.120038	0.0023617	1731.28	0.568588	-0.364977	0.120323	0.0024189
4	rs7689714	122665943	T	0.431412	-0.364962	0.120038	0.00236278	1731.27	0.568588	-0.364962	0.120324	0.00241999
4	rs7659604	122665514	C	0.431412	-0.364842	0.120034	0.00236974	1731.41	0.568588	-0.364842	0.120319	0.00242705
4	rs2115694	74894373	C	0.338966	0.379074	0.124751	0.00237651	1754.9	0.338966	0.379074	0.125044	0.00243314
4	rs4859540	75639740	T	0.33499	0.396233	0.1304	0.00237693	1614.84	0.33499	0.396233	0.130732	0.00243852
4	rs13132096	57572017	C	0.371769	0.382261	0.125816	0.00237943	1654.78	0.371769	0.382261	0.126128	0.00243956
4	rs7659943	122665560	G	0.431412	-0.364568	0.120032	0.0023874	1731.47	0.568588	-0.364568	0.120317	0.00244496
4	rs7660078	122665577	G	0.431412	-0.364568	0.120032	0.0023874	1731.47	0.568588	-0.364568	0.120317	0.00244496
4	rs2135777	170224177	T	0.315109	0.398082	0.131173	0.00240703	1647.51	0.315109	0.398082	0.131499	0.00246785
4	rs6816071	122665185	G	0.431412	-0.364182	0.120038	0.00241427	1731.31	0.568588	-0.364182	0.120322	0.00247221
4	rs28529384	122664215	T	0.432406	-0.364218	0.120064	0.00241711	1729.6	0.567594	-0.364218	0.120349	0.00247516
4	rs59871988	122666223	G	0.431412	-0.364189	0.120064	0.00241901	1730.57	0.568588	-0.364189	0.120348	0.00247705
4	rs28532673	122664323	G	0.432406	-0.364085	0.120071	0.00242734	1729.42	0.567594	-0.364085	0.120355	0.00248554
4	rs2319854	169388836	A	0.202783	-0.434821	0.14343	0.00243274	1840.51	0.202783	-0.434821	0.143749	0.00248747
4	rs4235293	21990291	G	0.102386	-0.694001	0.228824	0.00242208	1269.49	0.102386	-0.694001	0.229561	0.00250147
4	rs28433617	122664138	C	0.432406	-0.36374	0.120073	0.00245109	1729.36	0.567594	-0.36374	0.120357	0.00250962
4	rs28640980	122664284	T	0.432406	-0.363511	0.120061	0.00246404	1729.73	0.567594	-0.363511	0.120344	0.00252275
4	rs4862624	186946537	T	0.337972	0.388978	0.12849	0.00246745	1656.25	0.337972	0.388978	0.128806	0.00252882
4	rs6814995	122664963	A	0.431412	-0.363206	0.120046	0.0024818	1731.13	0.568588	-0.363206	0.120329	0.0025407
4	rs60614118	122666141	G	0.431412	-0.363148	0.120095	0.00249586	1729.73	0.568588	-0.363148	0.120377	0.002555
4	rs9790628	184579914	G	0.499006	-0.362132	0.119788	0.00250201	1705.78	0.500994	-0.362132	0.120074	0.00256208
4	rs2319853	169388808	C	0.202783	-0.433577	0.143476	0.00251152	1839.4	0.202783	-0.433577	0.143793	0.00256732
4	rs72678650	122666000	A	0.431412	-0.362804	0.120066	0.00251348	1730.59	0.568588	-0.362804	0.120347	0.00257284
4	rs265032	96382732	A	0.439364	-0.364906	0.12059	0.00247809	1708.28	0.439364	-0.364392	0.120878	0.00257355
4	rs35224452	122664677	C	0.434394	-0.362693	0.120096	0.00252746	1726.9	0.565606	-0.362693	0.120378	0.00258714
4	rs7680484	75638459	G	0.33499	0.398062	0.131828	0.00253154	1579.99	0.33499	0.398062	0.132167	0.00259688
4	rs34952897	122664409	C	0.431412	-0.36249	0.120099	0.00254231	1729.64	0.568588	-0.36249	0.12038	0.0026021
4	rs35249024	122664538	C	0.432406	-0.362232	0.120128	0.00256666	1727.85	0.567594	-0.362232	0.120409	0.00262685
4	rs4550975	184462577	T	0.312127	-0.366871	0.121724	0.00257873	1924.61	0.312127	-0.366871	0.12198	0.00263287
4	rs986484	112011407	G	0.372763	-0.365618	0.12136	0.0025896	1777.35	0.372763	-0.365618	0.121635	0.0026484
4	rs35986491	122664528	A	0.432406	-0.361869	0.120148	0.00259659	1727.29	0.567594	-0.361869	0.120429	0.00265721
4	rs7687169	182751267	A	0.463221	-0.354259	0.117665	0.00260615	1777.92	0.463221	-0.354259	0.117932	0.00266516
4	rs4692940	169389093	A	0.204771	-0.425643	0.141426	0.00261549	1879.66	0.204771	-0.425643	0.141729	0.00267139
4	rs297012	112004589	C	0.371769	-0.357149	0.118746	0.00263249	1858.89	0.371769	-0.357149	0.119002	0.00268924
4	rs10005932	122664782	T	0.436382	-0.361976	0.120417	0.00264688	1715.93	0.563618	-0.361976	0.120699	0.00270859
4	rs7655087	182777782	G	0.352883	-0.359872	0.119786	0.00266207	1868.39	0.352883	-0.359872	0.120043	0.00271889
4	rs2712129	169407434	A	0.149105	-0.480901	0.16013	0.00267161	1881.91	0.149105	-0.480901	0.16047	0.00272814
4	rs13149639	169393595	A	0.199801	-0.433861	0.144488	0.00267563	1834.01	0.199801	-0.433861	0.144804	0.0027337
4	rs7690570	37653506	G	0.353877	-0.379221	0.126281	0.00267339	1678.19	0.353877	-0.379221	0.126582	0.00273686
4	rs297009	112005662	C	0.374751	-0.361326	0.120343	0.00267789	1803.84	0.374751	-0.361326	0.12061	0.00273697
4	rs297006	112006917	A	0.373757	-0.362324	0.120785	0.00270196	1792.54	0.373757	-0.362324	0.121054	0.00276172
4	rs13132803	75649597	T	0.336978	0.395193	0.131708	0.00269524	1578.35	0.336978	0.395193	0.132042	0.00276308
4	rs6823488	122664819	T	0.436382	-0.360401	0.120177	0.00270947	1722.86	0.563618	-0.360401	0.120456	0.00277177
4	rs10026568	149347854	C	0.445328	-0.350778	0.117152	0.00275144	1805.64	0.554672	-0.350778	0.11741	0.00281139
4	rs4241591	77121346	A	0.497018	-0.350283	0.116994	0.00275325	1788.86	0.497018	-0.350283	0.117254	0.0028138
4	rs12505232	169393179	T	0.202783	-0.431904	0.144498	0.00279888	1813.56	0.202783	-0.431904	0.144813	0.00285916
4	rs4345134	169381860	T	0.201789	-0.429805	0.143818	0.00280314	1837.58	0.201789	-0.429805	0.144128	0.00286268
4	rs4859622	77079086	C	0.493042	-0.348788	0.116733	0.00280893	1797.22	0.493042	-0.348788	0.11699	0.00286989
4	rs4691747	162227199	G	0.460239	0.360171	0.120538	0.00280784	1695.5	0.539761	0.360171	0.12082	0.00287247
4	rs4692706	170221722	G	0.316103	0.391865	0.131186	0.00281646	1644.65	0.316103	0.391865	0.131502	0.00288321
4	rs4412061	75632076	C	0.335984	0.388633	0.130168	0.00282998	1618.58	0.335984	0.388633	0.130486	0.00289801
4	rs9990874	155337663	C	0.454274	-0.356007	0.119467	0.00288296	1729.78	0.454274	-0.356007	0.119739	0.00294727
4	rs11732507	124387408	G	0.151093	0.531804	0.178431	0.00287833	1497.72	0.151093	0.531804	0.1789	0.00295261
4	rs297010	112005532	C	0.372763	-0.358564	0.120408	0.00290219	1805.9	0.372763	-0.358564	0.12067	0.002964
4	rs4859401	75640948	G	0.336978	0.391893	0.131575	0.00289682	1581.71	0.336978	0.391893	0.131902	0.00296739
4	rs1609380	171340897	C	0.188867	-0.412339	0.138578	0.00292508	2082.02	0.188867	-0.412339	0.138839	0.0029789
4	rs9542	183812351	C	0.414513	-0.353041	0.11863	0.00292059	1792.3	0.414513	-0.353041	0.11889	0.00298311
4	rs3849016	37648708	A	0.356859	-0.36882	0.12398	0.00293144	1734.96	0.356859	-0.36882	0.12426	0.00299617
4	rs6532041	88909033	T	0.359841	0.378677	0.12155	0.00183698	1797.83	0.359841	0.361407	0.121844	0.00301561
4	rs2222310	12679774	T	0.106362	-0.557681	0.18775	0.00297473	1827.23	0.106362	-0.557681	0.188152	0.00303669
4	rs2630287	147303235	G	0.284294	-0.396271	0.133453	0.0029842	1688.85	0.284294	-0.396271	0.133762	0.0030514
4	rs13123152	18758219	C	0.451292	-0.348245	0.117319	0.00299397	1796.12	0.548708	-0.348245	0.117574	0.00305725
4	rs297014	112003371	C	0.378728	-0.357572	0.120497	0.00300244	1791.88	0.378728	-0.357572	0.120759	0.00306597
4	rs7668267	141789978	A	0.474155	0.362693	0.122251	0.00300932	1642.15	0.525845	0.362693	0.122541	0.00307877
4	rs1382979	37480687	T	0.260437	0.402317	0.135638	0.00301587	1727.28	0.260437	0.402317	0.135943	0.00308196
4	rs7669884	156048818	G	0.389662	-0.361514	0.121889	0.00301764	1732.29	0.389662	-0.361514	0.122163	0.00308355
4	rs13121491	18758166	G	0.452286	-0.347968	0.117335	0.00302101	1794.95	0.547714	-0.347968	0.117589	0.00308465
4	rs12512597	7461618	A	0.43837	0.372691	0.125689	0.00302509	1572.98	0.56163	0.372691	126	0.00309783
4	rs167210	112000668	C	0.377734	-0.356973	0.120481	0.00304767	1794.22	0.377734	-0.356973	0.120742	0.00311165
4	rs12500783	7461625	G	0.437376	0.3735	0.126054	0.0030464	1564.65	0.562624	0.3735	0.126367	0.00311982
4	rs297015	111999905	A	0.373757	-0.356611	0.120422	0.00306309	1803.61	0.373757	-0.356611	0.120681	0.00312692
4	rs10007763	190180336	T	0.186879	-0.447096	0.150985	0.0030645	1767.12	0.186879	-0.447096	0.151317	0.00312968
4	rs2357076	147270923	C	0.492048	-0.348197	0.117596	0.00306693	1771.08	0.492048	-0.348197	0.117854	0.00313199
4	rs2973242	37479894	G	0.274354	0.398446	0.134557	0.00306468	1697.96	0.274354	0.398446	0.134864	0.00313254
4	rs2634944	169354775	T	0.184891	-0.444021	0.150015	0.00307791	1805.07	0.184891	-0.444021	0.150337	0.00314187
4	rs6852591	75635588	T	0.333996	0.390358	0.131893	0.00307988	1581.13	0.333996	0.390358	0.132216	0.00315299
4	rs360108	189560161	A	0.426441	-0.355233	0.120078	0.00309303	1735.62	0.573559	-0.355233	0.120346	0.00315975
4	rs3934004	37649333	T	0.356859	-0.366814	0.124016	0.00309856	1734.04	0.356859	-0.366814	0.124293	0.00316541
4	rs11721506	1023800	C	0.496024	-0.352342	0.119147	0.00310444	1724.77	0.503976	-0.352342	0.119414	0.00317172
4	rs7340817	91703977	T	0.454274	0.24312	0.119629	0.0421256	1729.83	0.545726	0.353184	0.119737	0.00318133
4	rs34801085	1023159	T	0.497018	-0.351932	0.119058	0.00311682	1727.33	0.502982	-0.351932	0.119324	0.00318415
4	rs13121511	18758203	G	0.451292	-0.346828	0.117353	0.00312225	1795.17	0.548708	-0.346828	0.117605	0.00318709
4	rs2451039	169360558	A	0.184891	-0.441236	0.149396	0.00314228	1820.16	0.184891	-0.441236	0.149713	0.00320646
4	rs13120909	140693489	G	0.45328	-0.36326	0.122982	0.00313928	1632.64	0.45328	-0.36326	0.123273	0.00321084
4	rs17639483	26422507	G	0.493042	0.364529	0.123458	0.00315054	1606.13	0.506958	0.364529	0.123754	0.00322344
4	rs6832746	96532995	A	0.451292	0.332306	0.118276	0.00496071	1767.96	0.451292	0.34897	0.118507	0.00323238
4	rs2630276	147295613	C	0.285288	-0.394327	0.133682	0.00318035	1679.62	0.285288	-0.394327	0.133988	0.00325041
4	rs2464974	183813181	G	0.404573	-0.359353	0.121897	0.00319844	1709.99	0.404573	-0.359353	0.122171	0.00326746
4	rs2451037	169358168	T	0.184891	-0.440272	0.149475	0.00322477	1818.28	0.184891	-0.440272	0.14979	0.00328997
4	rs297005	112007022	C	0.371769	-0.355852	0.120821	0.00322658	1795.67	0.371769	-0.355852	0.121079	0.00329262
4	rs5012200	179539753	C	0.483101	0.383165	0.130054	0.00321715	1447.99	0.516899	0.383165	0.130399	0.00329903
4	rs28645821	5127631	A	0.488072	-0.345531	0.117346	0.00323425	1779.35	0.511928	-0.345531	0.117598	0.00330099
4	rs2451038	169358195	T	0.184891	-0.440071	0.149475	0.0032388	1818.28	0.184891	-0.440071	0.14979	0.00330415
4	rs6837786	74897105	G	0.33996	0.370026	0.12567	0.00323557	1727.31	0.33996	0.370026	0.125949	0.00330435
4	rs2465253	169358090	C	0.184891	-0.440027	0.149475	0.003242	1818.27	0.184891	-0.440027	0.14979	0.00330739
4	rs2679139	147324311	C	0.285288	-0.392999	0.133514	0.00324514	1683.91	0.285288	-0.392999	0.133817	0.00331582
4	rs297000	112010068	G	0.370775	-0.356875	0.121351	0.0032732	1781.93	0.370775	-0.356875	0.121611	0.00334029
4	rs13129614	18758826	C	0.464215	-0.345062	0.117351	0.00327746	1787.41	0.535785	-0.345062	0.117601	0.0033444
4	rs875134	2403271	G	0.154076	0.486127	0.165327	0.00327787	1718.21	0.154076	0.486127	0.165694	0.00334752
4	rs6846232	122664805	A	0.436382	-0.354098	0.120429	0.00327893	1715.98	0.563618	-0.354098	0.120697	0.00334869
4	rs3135073	2404948	A	0.154076	0.487022	0.165746	0.00329939	1709.51	0.154076	0.487022	0.166115	0.00336966
4	rs6532230	77085403	A	0.494036	-0.342917	0.116724	0.00330497	1797.71	0.494036	-0.342917	0.116971	0.00337184
4	rs55683381	77081837	C	0.494036	-0.343523	0.116947	0.00330944	1790.83	0.494036	-0.343523	0.117196	0.00337661
4	rs10028378	164782232	T	0.16501	-0.490652	0.167018	0.00330636	1592.07	0.16501	-0.490652	0.167418	0.00338194
4	rs2712139	169359971	A	0.184891	-0.438861	0.149452	0.00331966	1818.89	0.184891	-0.438861	0.149765	0.0033859
4	rs6841955	170212576	C	0.317097	0.378947	0.129037	0.00331703	1697.57	0.317097	0.378947	0.129327	0.00338801
4	rs1382980	37480664	A	0.261431	0.397619	0.135421	0.00332303	1728.72	0.261431	0.397619	0.135719	0.00339279
4	rs1434032	179540327	A	0.487078	0.380912	0.129726	0.00332182	1454.73	0.512922	0.380912	0.130066	0.0034048
4	rs2465254	169358358	A	0.184891	-0.43856	0.149452	0.00334141	1818.9	0.184891	-0.43856	0.149764	0.0034079
4	rs17245961	91706837	A	0.454274	0.240429	0.11964	0.0444727	1729.62	0.545726	0.350506	0.119745	0.00342127
4	rs297018	111998715	G	0.378728	-0.353662	0.120569	0.00335399	1789.93	0.378728	-0.353662	0.120825	0.0034217
4	rs17246122	91707350	C	0.454274	0.240419	0.119636	0.0444758	1729.72	0.545726	0.35049	0.119741	0.00342186
4	rs68178116	1030690	G	0.45825	-0.347028	0.118327	0.00335945	1761.22	0.45825	-0.347028	0.118582	0.00342834
4	rs2203758	18753186	G	0.456262	-0.34101	0.116307	0.00336815	1824.46	0.543738	-0.34101	0.116549	0.00343473
4	rs6817473	182422657	A	0.421471	0.373356	0.127294	0.00335691	1548.53	0.578529	0.373356	0.127606	0.00343529
4	rs2634953	169374487	A	0.200795	-0.421622	0.143824	0.0033732	1844.58	0.200795	-0.421622	0.14412	0.00343911
4	rs2973244	37480362	C	0.26839	0.39607	0.135114	0.0033745	1707.6	0.26839	0.39607	0.135414	0.00344574
4	rs4410494	91707160	C	0.454274	0.239961	0.119637	0.0448843	1729.7	0.545726	0.350034	0.119742	0.00346418
4	rs897087	91708079	C	0.454274	0.239873	0.11964	0.0449667	1729.65	0.545726	0.349949	0.119744	0.00347258
4	rs2130133	169359721	G	0.184891	-0.437536	0.149426	0.00341018	1819.58	0.184891	-0.437536	0.149736	0.00347741
4	rs7662538	169389344	C	0.202783	-0.420307	0.143694	0.00344428	1834.38	0.202783	-0.420307	0.143989	0.00351134
4	rs2953029	169358718	A	0.184891	-0.437133	0.149489	0.00345364	1818.05	0.184891	-0.437133	0.149799	0.00352141
4	rs2953030	169358630	C	0.184891	-0.437005	0.149489	0.0034632	1818.06	0.184891	-0.437005	0.149799	0.00353107
4	rs151776	189560707	C	0.439364	-0.348492	0.119206	0.00346184	1748.98	0.560636	-0.348492	0.119463	0.00353239
4	rs6817580	184574073	T	0.498012	-0.352479	0.120569	0.00346166	1684.27	0.501988	-0.352479	0.120839	0.00353494
4	rs10804978	6368126	G	0.201789	-0.509841	0.174266	0.00343736	1249.39	0.201789	-0.509841	0.174792	0.00353597
4	rs1382981	37480437	A	0.269384	0.394706	0.135065	0.00347404	1704.89	0.269384	0.394706	0.135363	0.00354657
4	rs11722658	1024752	C	0.493042	-0.347802	0.119035	0.00347965	1728.47	0.506958	-0.347802	0.119294	0.00355125
4	rs11132159	183810198	T	0.413519	0.365589	0.125126	0.00348056	1611.7	0.586481	0.365589	0.125419	0.00355739
4	rs2634949	169359172	A	0.184891	-0.436241	0.14949	0.00352062	1818.07	0.184891	-0.436241	0.149799	0.00358912
4	rs1897767	179540613	C	0.487078	0.378646	0.129698	0.00350668	1455.46	0.512922	0.378646	0.130033	0.00359217
4	rs3128787	2400133	T	0.153082	0.482616	0.165411	0.00352641	1725.75	0.153082	0.482616	0.16577	0.00359866
4	rs6833223	96532925	G	0.451292	0.327104	0.117812	0.0054949	1782.16	0.451292	0.343636	0.118034	0.00359887
4	rs7675696	185041036	T	0.456262	0.354523	0.121545	0.00353648	1670.04	0.543738	0.354523	0.121818	0.00361127
4	rs297008	112005789	A	0.372763	-0.351125	0.120406	0.00354351	1806.33	0.372763	-0.351125	0.120656	0.0036127
4	rs17539365	22714805	G	0.400596	-0.348616	0.119568	0.00354974	1783.52	0.599404	-0.348616	0.119819	0.00361989
4	rs297016	111999824	T	0.371769	-0.351275	0.120514	0.00355906	1805.05	0.371769	-0.351275	0.120764	0.00362847
4	rs3135077	2401747	A	0.154076	0.481702	0.165252	0.0035575	1719.91	0.154076	0.481702	0.165612	0.00363035
4	rs1454340	91709927	A	0.454274	0.237814	0.119609	0.0467828	1730.6	0.545726	0.347829	0.119711	0.00366579
4	rs3128768	2405197	C	0.154076	0.480878	0.165176	0.00359915	1721.53	0.154076	0.480878	0.165534	0.00367241
4	rs2011622	57567596	T	0.276342	0.389143	0.133665	0.00359893	1713.37	0.276342	0.389143	0.133956	0.00367253
4	rs4518209	91706915	A	0.454274	0.237628	0.119589	0.0469176	1731.18	0.545726	0.347607	0.119691	0.00368187
4	rs3128779	2402465	G	0.149105	0.48162	0.165514	0.00361602	1761.5	0.149105	0.48162	0.165864	0.00368779
4	rs360107	189561500	G	0.440358	-0.342012	0.11756	0.00362282	1797.73	0.559642	-0.342012	0.117804	0.00369321
4	rs897089	91708636	G	0.454274	0.237493	0.119584	0.0470338	1731.33	0.545726	0.347462	0.119686	0.00369464
4	rs2679133	147317557	T	0.285288	-0.388795	0.133642	0.00362311	1680.87	0.285288	-0.388795	0.133938	0.00369843
4	rs3128783	2401548	C	0.154076	0.480714	0.165263	0.00362852	1719.72	0.154076	0.480714	0.165622	0.00370218
4	rs1869539	91709484	G	0.454274	0.237261	0.119565	0.0472158	1731.88	0.545726	0.347194	0.119667	0.00371564
4	rs10010191	2404120	A	0.154076	0.480194	0.165201	0.00365228	1721.04	0.154076	0.480194	0.165558	0.00372615
4	rs3128788	2400031	C	0.154076	0.480692	0.165402	0.00365851	1716.83	0.154076	0.480692	0.165761	0.00373263
4	rs297017	111999398	G	0.375746	-0.350373	0.120643	0.00368168	1793.5	0.375746	-0.350373	0.120893	0.00375286
4	rs3128785	2401396	G	0.154076	0.479548	0.165121	0.00368169	1722.72	0.154076	0.479548	0.165477	0.00375581
4	rs2570728	179541101	G	0.489066	0.376742	0.129725	0.00368234	1454.67	0.510934	0.376742	0.130056	0.00377024
4	rs2715492	179541085	A	0.489066	0.376774	0.129746	0.00368511	1454.19	0.510934	0.376774	0.130077	0.00377307
4	rs13108929	2405803	A	0.153082	0.481215	0.165785	0.00370028	1718.02	0.153082	0.481215	0.166143	0.00377482
4	rs7670877	147296567	C	0.284294	-0.387884	0.133635	0.00370115	1684.63	0.284294	-0.387884	0.133929	0.00377718
4	rs2679138	147323855	A	0.285288	-0.387848	0.133645	0.00370701	1680.82	0.285288	-0.387848	0.13394	0.00378329
4	rs3128795	2399413	G	0.154076	0.47975	0.165326	0.00370969	1718.45	0.154076	0.47975	0.165682	0.00378432
4	rs3128775	2404150	T	0.154076	0.478926	0.165178	0.00373821	1721.55	0.154076	0.478926	0.165533	0.00381302
4	rs4832940	37773485	C	0.138171	-0.487801	0.168551	0.00380261	1810.05	0.138171	-0.487801	0.168894	0.00387442
4	rs7655435	184588977	T	0.403579	0.354952	0.122643	0.00380136	1690.83	0.596421	0.354952	0.12291	0.00387824
4	rs6855453	7537029	C	0.481113	-0.338276	0.116964	0.00382625	1792.89	0.481113	-0.338276	0.117204	0.00389899
4	rs3128780	2402228	T	0.154076	0.477299	0.165108	0.00384222	1723.08	0.154076	0.477299	0.16546	0.0039181
4	rs1373469	162220823	T	0.463221	0.348492	0.120612	0.00386017	1692.43	0.536779	0.348492	0.120874	0.00393763
4	rs3843446	96380273	A	0.406561	-0.322816	0.120685	0.00747604	1743.48	0.593439	-0.348499	0.120898	0.00394415
4	rs12054511	184588572	T	0.402584	0.354173	0.122606	0.00386832	1693.24	0.597416	0.354173	0.122872	0.00394584
4	rs2679122	147297167	A	0.285288	-0.385981	0.133662	0.00388019	1680.48	0.285288	-0.385981	0.133953	0.00395843
4	rs7437490	2404083	T	0.154076	0.476812	0.165132	0.00388375	1722.58	0.154076	0.476812	0.165484	0.0039601
4	rs3128792	2399677	C	0.153082	0.476695	0.165111	0.00388792	1732.22	0.153082	0.476695	0.16546	0.00396389
4	rs2014188	162219407	T	0.463221	0.347843	0.120488	0.00389012	1695.93	0.536779	0.347843	0.120749	0.00396775
4	rs6532181	77014749	A	0.45328	-0.339264	0.117614	0.00391973	1786.2	0.45328	-0.339264	0.117855	0.00399372
4	rs2679137	147321143	C	0.285288	-0.385583	0.13369	0.00392471	1679.79	0.285288	-0.385583	0.133981	0.00400346
4	rs3135076	2402434	A	0.149105	0.476182	0.165133	0.00393137	1769.81	0.149105	0.476182	0.165474	0.00400617
4	rs11133455	57568528	T	0.37674	0.358444	0.124305	0.00393172	1687.3	0.37674	0.358444	0.124574	0.00401021
4	rs3128782	2401570	C	0.154076	0.476094	0.165139	0.00393929	1722.46	0.154076	0.476094	0.16549	0.00401625
4	rs3128767	2405454	C	0.153082	0.476957	0.165465	0.00394514	1724.81	0.153082	0.476957	0.165816	0.00402205
4	rs3128772	2404673	T	0.154076	0.476202	0.165215	0.00394765	1720.88	0.154076	0.476202	0.165566	0.00402476
4	rs10856879	91725803	T	0.461233	0.23122	0.120461	0.0549268	1702.39	0.461233	0.34674	0.120556	0.00402528
4	rs3128770	2405144	C	0.153082	0.47682	0.16545	0.00395201	1725.14	0.153082	0.47682	0.1658	0.00402897
4	rs297013	112003634	G	0.372763	-0.347373	0.12057	0.00396301	1801.6	0.372763	-0.347373	0.120814	0.00403681
4	rs3128769	2405176	G	0.154076	0.476605	0.165436	0.00396543	1716.27	0.154076	0.476605	0.165788	0.00404294
4	rs3135072	2405106	A	0.153082	0.476418	0.165418	0.00397566	1725.82	0.153082	0.476418	0.165767	0.00405285
4	rs3857066	94415514	A	0.462227	-0.357361	0.118757	0.00261944	1745.78	0.537773	-0.342078	0.11903	0.00405473
4	rs7685272	162224242	T	0.471173	0.357907	0.124338	0.00399553	1588.81	0.471173	0.357907	0.124622	0.00407964
4	rs2218606	5230486	A	0.355865	0.364368	0.126599	0.00400048	1666.25	0.355865	0.364368	0.126875	0.00408072
4	rs718326	171337392	C	0.191849	-0.405414	0.141005	0.00403795	1987.25	0.191849	-0.405414	0.141262	0.0041055
4	rs11946827	7291363	A	0.223658	-0.36971	0.128731	0.00407953	2129.49	0.223658	-0.36971	0.12895	0.00414291
4	rs1498049	125875734	T	0.457256	0.353544	0.123072	0.0040702	1628.38	0.542744	0.353544	0.123345	0.00415309
4	rs1897766	179540842	G	0.488072	0.372847	0.129767	0.00406326	1454.04	0.511928	0.372847	0.13009	0.00415606
4	rs2973243	37480062	G	0.269384	0.38796	0.135103	0.0040841	1704.22	0.269384	0.38796	0.13539	0.00416343
4	rs1494287	164797031	G	0.168986	-0.462018	0.160892	0.00408395	1684.09	0.168986	-0.462018	0.161238	0.00416423
4	rs3128794	2399456	T	0.154076	0.474029	0.165179	0.00410744	1721.71	0.154076	0.474029	0.165526	0.0041862
4	rs3128773	2404274	G	0.154076	0.473579	0.165079	0.00412021	1723.82	0.154076	0.473579	0.165424	0.004199
4	rs1155075	143347386	G	0.322068	0.364401	0.127071	0.00413482	1736.7	0.322068	0.364401	0.127335	0.00421318
4	rs6831947	96532299	G	0.451292	0.322712	0.118413	0.00642395	1764.34	0.451292	0.33941	0.118628	0.00422136
4	rs165565	189560277	A	0.439364	-0.341804	0.119244	0.00415128	1748.2	0.560636	-0.341804	0.11949	0.00422928
4	rs13149930	102624280	T	0.311133	0.372889	0.130102	0.00415537	1687.53	0.311133	0.372889	0.13038	0.00423624
4	rs28609379	22716716	G	0.40159	-0.3457	0.120674	0.00417352	1749.7	0.59841	-0.3457	0.120922	0.00425169
4	rs11728938	1025868	T	0.496024	-0.341534	0.119293	0.00419674	1721.09	0.503976	-0.341534	0.119542	0.00427646
4	rs2840094	143347036	G	0.323062	0.363829	0.127083	0.00419755	1733.6	0.323062	0.363829	0.127347	0.0042767
4	rs2712114	169369853	A	0.200795	-0.411907	0.144003	0.004231	1840.4	0.200795	-0.411907	0.144284	0.00430585
4	rs159482	111997314	T	0.371769	-0.345396	0.120754	0.0042322	1798.16	0.371769	-0.345396	0.120995	0.00430882
4	rs6537298	145506871	C	0.418489	-0.335088	0.117167	0.00423744	1833.19	0.418489	-0.335088	0.117396	0.00431264
4	rs2048917	182757120	C	0.353877	-0.35111	0.122793	0.00424493	1776.2	0.353877	-0.35111	0.123041	0.00432264
4	rs6811452	5751165	G	0.220676	0.407161	0.142555	0.00428796	1752.05	0.220676	0.407161	0.142846	0.00436717
4	rs1485828	22713911	G	0.40159	-0.344313	0.120577	0.00429644	1752.56	0.59841	-0.344313	0.120823	0.00437571
4	rs4440243	77017680	C	0.45328	-0.334629	0.117204	0.00430225	1798.95	0.45328	-0.334629	0.117437	0.00437953
4	rs1479756	37437061	G	0.225646	0.423983	0.148465	0.00429327	1589.24	0.225646	0.423983	0.148799	0.0043807
4	rs34687238	187969236	G	0.489066	0.374209	0.131014	0.00428679	1426.31	0.489066	0.374209	0.131342	0.00438419
4	rs4422454	184590750	T	0.402584	0.349752	0.122502	0.00430265	1696.33	0.597416	0.349752	0.12276	0.00438463
4	rs2679129	147312472	C	0.285288	-0.381724	0.133748	0.00431663	1678.49	0.285288	-0.381724	0.134033	0.00439963
4	rs449333	112013170	C	0.368787	-0.346163	0.121318	0.00432608	1787.41	0.368787	-0.346163	0.12156	0.00440408
4	rs4692763	170814362	T	0.445328	0.346723	0.12152	0.00432787	1678.43	0.554672	0.346723	0.121778	0.00441099
4	rs7691042	170830214	A	0.446322	0.348195	0.122085	0.00434342	1662.15	0.553678	0.348195	0.122346	0.00442752
4	rs10003058	1027302	C	0.494036	-0.341535	0.119811	0.00436345	1706.38	0.505964	-0.341535	0.120061	0.00444556
4	rs6531750	39940572	C	0.070577	-0.685793	0.240681	0.00438046	1610.94	0.0705765	-0.685793	0.241213	0.00446764
4	rs3128781	2402019	C	0.154076	0.470804	0.165262	0.00438808	1720.09	0.154076	0.470804	0.165604	0.00446977
4	rs3919730	162226584	C	0.463221	0.343384	0.120559	0.00439594	1694.15	0.536779	0.343384	0.120812	0.00447898
4	rs1447282	5228238	G	0.404573	0.351044	0.123258	0.00439885	1672.86	0.404573	0.351044	0.12352	0.00448298
4	rs28592045	162222511	C	0.463221	0.342424	0.120339	0.00443418	1700.41	0.536779	0.342424	0.12059	0.00451729
4	rs2601857	86665099	A	0.093439	0.614449	0.213409	0.00398677	1586.41	0.0934394	0.607335	0.213899	0.00452048
4	rs3135078	2399928	A	0.152087	0.470291	0.16534	0.00444967	1736.95	0.152087	0.470291	0.165677	0.00453118
4	rs11726058	1027277	C	0.492048	-0.340032	0.119614	0.00447277	1712.25	0.507952	-0.340032	0.119861	0.00455569
4	rs2322638	20635012	A	0.397614	-0.339268	0.119373	0.00448181	1794.33	0.397614	-0.339268	0.119608	0.00456101
4	rs343853	86661171	G	0.093439	0.612844	0.213156	0.00403913	1590.21	0.0934394	0.605746	0.213643	0.00457793
4	rs1227422	93120612	G	0.304175	-0.348663	0.132277	0.00839238	1654.27	0.304175	-0.375656	0.132514	0.00458491
4	rs6837706	39949689	C	0.070577	-0.683837	0.240772	0.00450876	1609.78	0.0705765	-0.683837	0.2413	0.00459736
4	rs4835300	147270395	A	0.286282	-0.375719	0.132317	0.004518	1711.65	0.286282	-0.375719	0.13259	0.00460139
4	rs35687519	155299382	G	0.492048	0.338099	0.119075	0.00452003	1727.9	0.507952	0.338099	0.119318	0.00460266
4	rs213579	111996799	C	0.375746	-0.343075	0.120841	0.00452475	1787.97	0.375746	-0.343075	0.12108	0.00460463
4	rs17611607	22715227	C	0.40159	-0.342478	0.120656	0.00453293	1750.38	0.59841	-0.342478	0.120899	0.00461461
4	rs9998333	37653656	G	0.353877	-0.357313	0.125952	0.00455541	1687.99	0.353877	-0.357313	0.126215	0.00464035
4	rs2578139	94860428	C	0.432406	-0.31	0.121328	0.0106174	1696.25	0.567594	-0.344019	0.121526	0.00464275
4	rs10023228	147227677	T	0.28827	-0.3759	0.132576	0.00457741	1697.92	0.28827	-0.3759	0.13285	0.00466207
4	rs13134088	155299483	A	0.492048	0.337495	0.119051	0.00458438	1728.6	0.507952	0.337495	0.119293	0.0046676
4	rs16873068	22715030	C	0.402584	-0.338993	0.119655	0.00461	1778.49	0.597416	-0.338993	0.119891	0.00469111
4	rs4572830	165726891	C	0.465209	-0.32496	0.114724	0.00461786	1870.65	0.534791	-0.32496	0.114939	0.00469503
4	rs10938311	40333324	T	0.302187	0.367466	0.129823	0.00464725	1722.96	0.302187	0.367466	0.130087	0.00473135
4	rs3135074	2404843	T	0.153082	0.470946	0.166484	0.00467254	1703.99	0.153082	0.470946	0.166825	0.00475782
4	rs4692761	170814074	T	0.445328	0.342977	0.121278	0.00468356	1685.31	0.554672	0.342977	0.121529	0.00476991
4	rs4692762	170814209	G	0.445328	0.342877	0.121276	0.00469497	1685.36	0.554672	0.342877	0.121527	0.00478142
4	rs4692584	170814421	C	0.445328	0.342854	0.121275	0.00469758	1685.38	0.554672	0.342854	0.121527	0.00478406
4	rs3860060	37652595	T	0.359841	-0.352438	0.124677	0.00470146	1710.07	0.359841	-0.352438	0.124932	0.00478672
4	rs2679152	147286810	A	0.286282	-0.374159	0.132387	0.00470974	1709.9	0.286282	-0.374159	0.132658	0.00479509
4	rs4092340	147284466	C	0.287276	-0.374077	0.13236	0.0047103	1707.06	0.287276	-0.374077	0.132631	0.0047958
4	rs9784489	147216213	G	0.287276	-0.375467	0.132863	0.00471388	1694.09	0.287276	-0.375467	0.133137	0.00480007
4	rs6816345	170813779	T	0.445328	0.342626	0.121281	0.00472701	1685.25	0.554672	0.342626	0.121531	0.00481378
4	rs4103540	147284506	T	0.287276	-0.373905	0.132371	0.00473269	1706.79	0.287276	-0.373905	0.132641	0.00481841
4	rs11733376	155303386	G	0.491054	0.336362	0.119108	0.00474282	1727.12	0.508946	0.336362	0.119349	0.00482763
4	rs9986115	39940123	A	0.070577	-0.680037	0.240805	0.00474266	1609.42	0.0705765	-0.680037	0.241327	0.0048337
4	rs9996801	39908500	G	0.070577	-0.678905	0.240469	0.00475382	1613.96	0.0705765	-0.678905	0.240987	0.00484472
4	rs1388069	155300870	A	0.491054	0.336061	0.119052	0.00476057	1728.76	0.508946	0.336061	0.119292	0.00484546
4	rs2199291	93136797	T	0.303181	-0.348749	0.132515	0.00849389	1651.4	0.303181	-0.373838	0.132752	0.00486174
4	rs12503213	91734822	C	0.459245	0.221197	0.12052	0.0664541	1702.11	0.459245	0.339559	0.120604	0.00487039
4	rs28826970	162225910	C	0.471173	0.35039	0.124186	0.00477998	1593.04	0.471173	0.35039	0.124457	0.00487234
4	rs3135071	2406321	A	0.090457	0.601886	0.213351	0.00478583	1634.77	0.0904573	0.601886	0.213805	0.00487588
4	rs4692760	170813973	C	0.445328	0.342047	0.121266	0.00479298	1685.66	0.554672	0.342047	0.121516	0.00488036
4	rs4235205	175269932	A	0.240557	-0.373697	0.132546	0.00481168	1908.68	0.240557	-0.373697	0.132787	0.00488897
4	rs2630283	147284189	C	0.287276	-0.373076	0.132379	0.00482881	1706.6	0.287276	-0.373076	0.132648	0.00491546
4	rs223989	12972256	C	0.442346	0.336547	0.119426	0.00483198	1740.61	0.557654	0.336547	0.119664	0.00491696
4	rs9996945	75630576	A	0.333996	0.371431	0.131783	0.00482465	1584.62	0.333996	0.371431	0.132071	0.00491796
4	rs965509	179539962	C	0.429423	0.367054	0.1303	0.0048474	1471.05	0.570577	0.367054	0.130606	0.00494821
4	rs13123416	170851489	C	0.49503	0.339121	0.120507	0.00489109	1686.77	0.50497	0.339121	0.120754	0.00497936
4	rs4696555	155299203	C	0.492048	0.334851	0.119004	0.00489622	1730.1	0.507952	0.334851	0.119242	0.00498231
4	rs11946210	91728407	G	0.459245	0.220197	0.120528	0.0677098	1701.92	0.459245	0.338572	0.120611	0.00499829
4	rs6825687	170846380	A	0.464215	0.341474	0.121395	0.00490944	1670.52	0.464215	0.341474	0.121646	0.00499874
4	rs1963908	35332439	C	0.340954	-0.372345	0.132417	0.00492478	1553.57	0.340954	-0.372345	0.132711	0.005021
4	rs13102662	40322232	C	0.189861	0.420052	0.149437	0.00494043	1783.06	0.189861	0.420052	0.149726	0.00502435
4	rs8180116	155301356	G	0.491054	0.334606	0.119041	0.00494118	1729.15	0.508946	0.334606	0.119278	0.00502774
4	rs10013552	39897580	A	0.071571	-0.674783	0.240098	0.00494727	1598.17	0.0715706	-0.674783	0.240616	0.00504101
4	rs17373342	155300546	G	0.49006	0.334365	0.119016	0.00496312	1730.03	0.50994	0.334365	0.119252	0.00504983
4	rs66478552	155298773	T	0.492048	0.334218	0.118992	0.00497356	1730.47	0.507952	0.334218	0.119229	0.00506035
4	rs72723371	155298050	C	0.492048	0.334153	0.118995	0.00498307	1730.4	0.507952	0.334153	0.119231	0.00506994
4	rs1454342	91728820	T	0.45825	0.218061	0.120504	0.070362	1703.23	0.45825	0.337752	0.120585	0.00509511
4	rs923165	147218236	G	0.28827	-0.372891	0.132876	0.00501112	1690.4	0.28827	-0.372891	0.133146	0.00510032
4	rs1914369	182780568	G	0.237575	-0.375769	0.133961	0.00503052	1884.62	0.237575	-0.375769	0.134205	0.00511065
4	rs10805118	40333259	C	0.301193	0.364356	0.129871	0.00502356	1725.05	0.301193	0.364356	0.13013	0.00511108
4	rs892443	179539222	C	0.430417	0.365627	0.130281	0.00500887	1470.71	0.569583	0.365627	0.130585	0.00511144
4	rs892444	179539082	T	0.430417	0.365405	0.130229	0.00501815	1471.88	0.569583	0.365405	0.130533	0.00512074
4	rs11100578	165728220	C	0.468191	-0.327437	0.116762	0.00504247	1804.36	0.531809	-0.327437	0.116984	0.00512628
4	rs4689734	7409539	A	0.409543	0.357986	0.127668	0.00504676	1553.06	0.590457	0.357986	0.12795	0.00514425
4	rs4696558	155303802	C	0.491054	0.333925	0.119132	0.00506316	1726.55	0.508946	0.333925	0.119368	0.00515096
4	rs13114641	147223305	C	0.28827	-0.371749	0.132661	0.00507479	1695.92	0.28827	-0.371749	0.132929	0.00516429
4	rs13138114	1028389	C	0.452286	-0.333307	0.118952	0.00507804	1747.23	0.452286	-0.333307	0.119185	0.00516493
4	rs57906095	3919479	G	0.235586	0.527505	0.187992	0.00501606	959.18	0.235586	0.527505	0.188664	0.00517394
4	rs2324654	25072651	T	0.306163	-0.354295	0.126503	0.00509955	1801.75	0.306163	-0.354295	0.126744	0.00518398
4	rs2013715	22718654	C	0.402584	-0.338066	0.120762	0.00511903	1746.09	0.597416	-0.338066	0.120998	0.00520634
4	rs4444788	170805905	C	0.445328	0.33949	0.121266	0.00511742	1685.8	0.554672	0.33949	0.121512	0.00520785
4	rs13141536	10831736	G	0.491054	-0.329782	0.117827	0.00512812	1765.18	0.508946	-0.329782	0.118055	0.00521456
4	rs734521	189558312	A	0.450298	0.352693	0.125989	0.00511997	1557.98	0.450298	0.352693	0.126265	0.00521789
4	rs899273	189584904	C	0.461233	0.337067	0.120471	0.00514324	1697.97	0.461233	0.337067	0.120712	0.00523326
4	rs9991063	164788551	C	0.173956	-0.449272	0.160601	0.00515098	1652.06	0.173956	-0.449272	0.160933	0.00524358
4	rs6853565	162230661	T	0.437376	0.336631	0.120369	0.00516353	1717.63	0.562624	0.336631	0.120608	0.00525269
4	rs7670758	145511875	A	0.414513	-0.325181	0.116306	0.00517556	1865.99	0.414513	-0.325181	0.116519	0.0052577
4	rs10010614	170857504	T	0.426441	0.342677	0.122538	0.00516592	1667.27	0.573559	0.342677	0.122788	0.00525781
4	rs6854440	91980532	A	0.111332	-0.599068	0.204259	0.00335833	1481.88	0.111332	-0.571338	0.204782	0.00527118
4	rs7691153	147252519	G	0.28827	-0.370403	0.132542	0.00519636	1699.01	0.28827	-0.370403	0.132808	0.0052868
4	rs3135075	2404125	A	0.153082	0.463631	0.165935	0.00520513	1715.52	0.153082	0.463631	0.166264	0.00529478
4	rs2014512	22715427	G	0.403579	-0.336747	0.120651	0.00525329	1747.94	0.596421	-0.336747	0.120885	0.00534169
4	rs2242297	156655782	A	0.425447	0.347169	0.124467	0.0052832	1616.79	0.574553	0.347169	0.124728	0.00537909
4	rs894250	77129908	C	0.488072	-0.330414	0.118511	0.00530261	1745.29	0.511928	-0.330414	0.11874	0.00539158
4	rs6531560	37660615	G	0.434394	-0.341077	0.122411	0.00533105	1663.23	0.565606	-0.341077	0.12266	0.00542469
4	rs6537412	147219236	C	0.289264	-0.369534	0.132641	0.00533666	1693.05	0.289264	-0.369534	0.132905	0.00542868
4	rs13121951	147245593	A	0.287276	-0.369209	0.132539	0.00534185	1702.66	0.287276	-0.369209	0.132802	0.0054334
4	rs1352068	147216828	C	0.28827	-0.370432	0.132978	0.00534181	1687.9	0.28827	-0.370432	0.133244	0.00543416
4	rs6531748	39905415	T	0.070577	-0.669318	0.24034	0.00535478	1615.91	0.0705765	-0.669318	0.240842	0.00545139
4	rs1227424	93155938	C	0.306163	-0.342647	0.133243	0.0101231	1624.66	0.306163	-0.370915	0.133473	0.00545339
4	rs2630279	147291918	C	0.286282	-0.370344	0.13301	0.00536369	1694.11	0.286282	-0.370344	0.133274	0.0054559
4	rs1022032	101725144	C	0.117296	-0.499548	0.179452	0.0053737	1837.25	0.117296	-0.499548	0.179782	0.00545878
4	rs10033129	111877637	A	0.031809	0.966884	0.347266	0.00536483	1648.71	0.0318091	0.966884	0.347977	0.0054596
4	rs6419975	170807934	T	0.446322	0.337375	0.121229	0.00538675	1686.17	0.553678	0.337375	0.121472	0.0054796
4	rs298472	139267650	C	0.281312	0.358412	0.128815	0.00539636	1825.97	0.281312	0.358412	0.129053	0.00548215
4	rs10025523	170813307	T	0.446322	0.337416	0.121254	0.0053905	1685.49	0.553678	0.337416	0.121496	0.00548342
4	rs3128777	2403871	G	0.153082	0.461348	0.165806	0.00539502	1718.26	0.153082	0.461348	0.166131	0.0054862
4	rs7676113	35283162	T	0.084493	-0.577053	0.207467	0.00541214	1839.88	0.084493	-0.577053	0.207847	0.00549741
4	rs10020404	91971560	T	0.102386	-0.571782	0.206854	0.00570664	1556.86	0.102386	-0.575519	0.207295	0.00549761
4	rs2244306	147289062	G	0.287276	-0.368542	0.132498	0.00541108	1703.73	0.287276	-0.368542	0.13276	0.00550318
4	rs4618352	184590699	A	0.404573	0.340705	0.122519	0.00542178	1693.58	0.595427	0.340705	0.122762	0.00551453
4	rs923164	147220707	G	0.28827	-0.369011	0.132699	0.00542216	1695.07	0.28827	-0.369011	0.132962	0.00551483
4	rs2634943	169351211	C	0.186879	-0.421147	0.151486	0.0054343	1756.44	0.186879	-0.421147	0.151776	0.00552382
4	rs3128793	2399518	C	0.154076	0.457935	0.16472	0.00543447	1731.87	0.154076	0.457935	0.16504	0.00552527
4	rs4482766	102692822	C	0.297217	-0.368975	0.132752	0.00544538	1663.52	0.297217	-0.368975	0.13302	0.00554003
4	rs744904	57567531	G	0.366799	0.345834	0.124433	0.00544803	1702.96	0.366799	0.345834	0.124678	0.00554049
4	rs4575957	170830749	C	0.446322	0.338565	0.121907	0.00548235	1667.43	0.553678	0.338565	0.122152	0.0055771
4	rs7356503	170810130	G	0.446322	0.336634	0.121233	0.00549047	1686.11	0.553678	0.336634	0.121474	0.00558424
4	rs6537413	147219294	C	0.28827	-0.368449	0.132715	0.00549902	1694.68	0.28827	-0.368449	0.132977	0.00559238
4	rs6847751	170846336	G	0.463221	0.336771	0.121331	0.00550942	1672.99	0.463221	0.336771	0.121574	0.0056041
4	rs6830957	182779134	C	0.238569	-0.36977	0.133263	0.00552449	1899.18	0.238569	-0.36977	0.133497	0.00560796
4	rs1598147	91712455	C	0.457256	0.224485	0.11944	0.0601804	1734.07	0.542744	0.331033	0.119528	0.00561402
4	rs1384617	156655484	A	0.426441	0.345529	0.124505	0.00551644	1614.9	0.573559	0.345529	0.124763	0.00561459
4	rs373625	111238036	A	0.229622	-0.391505	0.141095	0.00552415	1739.19	0.229622	-0.391505	0.141366	0.00561533
4	rs1485950	147237395	C	0.287276	-0.367644	0.132517	0.00553169	1703.3	0.287276	-0.367644	0.132777	0.00562487
4	rs11730663	141795525	G	0.462227	0.332769	0.119954	0.00553482	1712.29	0.537773	0.332769	0.120188	0.00562753
4	rs13106146	162221987	C	0.464215	0.329075	0.118679	0.00555727	1748.41	0.535785	0.329075	0.118906	0.00564825
4	rs4861496	182779017	A	0.237575	-0.369389	0.133255	0.00557064	1904.88	0.237575	-0.369389	0.133489	0.00565421
4	rs6855275	170809649	C	0.446322	0.335965	0.121203	0.00557258	1686.98	0.553678	0.335965	0.121443	0.00566702
4	rs875131	2402885	T	0.152087	0.459369	0.16575	0.00558049	1728.75	0.152087	0.459369	0.16607	0.0056727
4	rs265038	96379607	A	0.426441	-0.327221	0.123641	0.00813229	1638.34	0.426441	-0.342504	0.123868	0.00569086
4	rs17247544	91740716	G	0.461233	0.217853	0.120597	0.0708471	1698.96	0.461233	0.333607	0.120677	0.00570189
4	rs4346603	161236535	T	0.384692	0.342187	0.123558	0.00561524	1694.74	0.384692	0.342187	0.123801	0.00570961
4	rs12506107	22719986	T	0.402584	-0.33458	0.120827	0.00562125	1744.38	0.597416	-0.33458	0.121057	0.00571297
4	rs10012766	147311505	G	0.488072	-0.328077	0.118496	0.00562848	1745.83	0.488072	-0.328077	0.118722	0.00572018
4	rs6846576	5719274	G	0.5	-0.329089	0.118867	0.00563058	1733.92	0.5	-0.329089	0.119095	0.00572294
4	rs3128778	2402474	C	0.148111	0.458797	0.165756	0.00564178	1766.91	0.148111	0.458797	0.166068	0.00573249
4	rs244029	111238436	T	0.217694	-0.398776	0.144069	0.00564097	1732.72	0.217694	-0.398776	0.144345	0.00573347
4	rs2130209	131578540	A	0.029821	0.884988	0.319884	0.00566454	2070.16	0.0298211	0.884988	0.320397	0.00574208
4	rs61343661	156648645	G	0.420477	0.344905	0.124619	0.00564569	1618.05	0.579523	0.344905	0.124875	0.00574483
4	rs11932955	170808842	C	0.446322	0.335409	0.121217	0.00565746	1686.59	0.553678	0.335409	0.121456	0.00575265
4	rs7688533	169766595	G	0.404573	0.345229	0.124765	0.00565711	1632.96	0.404573	0.345229	0.12502	0.00575544
4	rs4145995	101716989	A	0.120278	-0.491513	0.177678	0.00566945	1833.93	0.120278	-0.491513	178	0.00575706
4	rs1483042	156649620	G	0.420477	0.344718	0.124585	0.00565887	1618.93	0.579523	0.344718	0.124841	0.00575807
4	rs7439032	86931091	T	0.193837	-0.421777	0.149749	0.00485414	1747.63	0.193837	-0.414299	0.150046	0.00575984
4	rs7670130	170812566	C	0.446322	0.335278	0.121209	0.00567271	1686.85	0.553678	0.335278	0.121447	0.00576801
4	rs13145434	147310683	G	0.488072	-0.327561	0.118522	0.00571481	1745.08	0.488072	-0.327561	0.118747	0.00580727
4	rs13142537	170812339	C	0.445328	0.33491	0.121209	0.00572588	1687.59	0.554672	0.33491	0.121447	0.0058216
4	rs13145931	147310219	C	0.488072	-0.327212	0.11852	0.00576562	1745.17	0.488072	-0.327212	0.118744	0.0058585
4	rs6836189	123541341	G	0.425447	0.325612	0.117955	0.00577192	1801.16	0.425447	0.325612	0.118172	0.00586195
4	rs4607170	164795128	T	0.187873	-0.425972	0.154317	0.00577346	1685.55	0.187873	-0.425972	0.154619	0.0058697
4	rs4692764	170818792	A	0.444334	0.334574	0.121314	0.0058172	1685.44	0.555666	0.334574	0.121552	0.00591381
4	rs11932950	170808805	C	0.446322	0.3341	0.121171	0.00582889	1687.94	0.553678	0.3341	0.121408	0.00592546
4	rs2715490	179541008	T	0.431412	0.359316	0.130295	0.00582079	1469.82	0.568588	0.359316	0.130587	0.00593168
4	rs10004720	170832177	A	0.44334	0.336215	0.121952	0.00583453	1668.54	0.55666	0.336215	0.122193	0.00593228
4	rs11721659	180888092	A	0.419483	-0.325913	0.11824	0.00584455	1799.34	0.419483	-0.325913	0.118456	0.00593524
4	rs6853761	170809568	G	0.446322	0.334015	0.121177	0.0058437	1687.78	0.553678	0.334015	0.121414	0.0059404
4	rs2356822	147240069	T	0.28827	-0.365068	0.132472	0.00585468	1701.03	0.28827	-0.365068	0.132729	0.00595072
4	rs55972841	176657811	C	0.499006	-0.329093	0.119436	0.0058621	1717.45	0.499006	-0.329093	0.119665	0.00595728
4	rs4863543	139202220	G	0.181909	-0.40112	0.14572	0.00591117	1939.05	0.181909	-0.40112	0.145967	0.00599579
4	rs36058995	147316894	C	0.487078	-0.32634	0.118547	0.00590828	1744.58	0.487078	-0.32634	0.118771	0.00600234
4	rs6553470	170795462	G	0.445328	0.334256	0.121429	0.00591072	1681.52	0.554672	0.334256	0.121666	0.00600834
4	rs875133	2403365	A	0.154076	0.450354	0.163689	0.00593633	1753.99	0.154076	0.450354	0.163995	0.0060301
4	rs35640569	155304448	G	0.491054	0.327877	0.119205	0.00594986	1724.71	0.508946	0.327877	0.119432	0.00604535
4	rs1073326	5202802	G	0.313121	0.353346	0.12852	0.00597156	1724.13	0.313121	0.353346	0.128765	0.00606725
4	rs17072397	182779935	G	0.237575	-0.368085	0.133965	0.00600309	1884.81	0.237575	-0.368085	0.134198	0.00609083
4	rs6848359	170815842	C	0.444334	0.333236	0.121267	0.00599695	1686.8	0.555666	0.333236	0.121502	0.00609499
4	rs10019758	170805924	T	0.445328	0.333208	0.121267	0.00600097	1686.06	0.554672	0.333208	0.121502	0.00609907
4	rs13138596	147330350	A	0.488072	-0.325885	0.118629	0.0060126	1742.02	0.488072	-0.325885	0.118852	0.00610764
4	rs9990754	156647198	G	0.421471	0.342111	0.12452	0.00600628	1619.69	0.578529	0.342111	0.124772	0.00610847
4	rs12501978	165730002	A	0.466203	-0.321042	0.116893	0.00602414	1801.59	0.533797	-0.321042	0.117105	0.00611611
4	rs3849034	147314034	C	0.488072	-0.325507	0.118538	0.00603245	1744.71	0.488072	-0.325507	0.11876	0.00612749
4	rs17021447	147317302	T	0.488072	-0.325492	0.118537	0.00603437	1744.74	0.488072	-0.325492	0.118759	0.00612943
4	rs2875116	22725474	A	0.404573	-0.331797	0.120892	0.00605892	1739.84	0.595427	-0.331797	0.121119	0.00615445
4	rs10030690	22721970	A	0.402584	-0.331692	0.120886	0.00607264	1742.79	0.597416	-0.331692	0.121112	0.00616811
4	rs4263424	77512141	A	0.472167	-0.316957	0.115572	0.00609722	1840.44	0.472167	-0.316957	0.115777	0.00618778
4	rs7660628	182754325	C	0.343936	-0.34073	0.124241	0.00609759	1758.71	0.343936	-0.34073	0.124471	0.00619239
4	rs12650554	175116456	A	0.483101	0.332448	0.121218	0.00609624	1669.11	0.516899	0.332448	0.121455	0.00619614
4	rs4835032	147256627	G	0.28827	-0.362803	0.132356	0.00612312	1704.11	0.28827	-0.362803	0.132609	0.00622117
4	rs10015639	87891565	A	0.16501	0.410696	0.154514	0.00786106	1863.01	0.16501	0.423374	0.154766	0.00622702
4	rs10020331	170670592	T	0.192843	-0.40336	0.147248	0.00615671	1815.27	0.192843	-0.40336	0.147512	0.00624898
4	rs2614592	179411277	C	0.310139	-0.350339	0.12789	0.00615533	1750.48	0.310139	-0.350339	0.128127	0.00625103
4	rs13147293	147310834	C	0.488072	-0.324808	0.118577	0.00615858	1743.6	0.488072	-0.324808	0.118798	0.00625468
4	rs423865	189575205	G	0.437376	-0.321467	0.117441	0.00619533	1805.02	0.562624	-0.321467	0.117652	0.00628842
4	rs2798227	3255258	A	0.484095	-0.325543	0.118935	0.00619724	1733.87	0.515905	-0.325543	0.119157	0.00629418
4	rs10016129	170673846	C	0.193837	-0.40258	0.147126	0.0062135	1811.2	0.193837	-0.40258	0.147389	0.00630641
4	rs2132312	161248341	C	0.2833	0.36245	0.132461	0.00621399	1719.33	0.2833	0.36245	0.132711	0.00631189
4	rs1461588	91970427	C	0.102386	-0.563023	0.207127	0.00656297	1552.99	0.102386	-0.566769	0.207553	0.0063196
4	rs10446856	176665618	T	0.499006	-0.328379	0.120044	0.0062287	1700.14	0.499006	-0.328379	0.120273	0.00632782
4	rs4834988	145478777	C	0.425447	-0.319516	0.116861	0.00625418	1835.31	0.425447	-0.319516	0.117067	0.00634616
4	rs4692759	170806538	G	0.445328	0.331473	0.121235	0.00625459	1687.01	0.554672	0.331473	0.121468	0.0063547
4	rs13147524	147328483	G	0.489066	-0.324209	0.118642	0.00628212	1741.57	0.489066	-0.324209	0.118862	0.00637929
4	rs12510044	145484638	C	0.425447	-0.319293	0.116863	0.00629149	1835.26	0.425447	-0.319293	0.117069	0.00638375
4	rs7698331	37772443	C	0.133201	-0.475044	0.174014	0.00633493	1752.13	0.133201	-0.475044	0.174334	0.00643191
4	rs9308200	147234914	G	0.28827	-0.361642	0.132502	0.00634638	1700.4	0.28827	-0.361642	0.132753	0.00644642
4	rs10033861	170821561	A	0.444334	0.331549	0.121489	0.00635195	1680.71	0.555666	0.331549	0.121722	0.00645321
4	rs1567281	101725140	C	0.117296	-0.488752	0.179164	0.00637281	1843.49	0.117296	-0.488752	0.179477	0.00646525
4	rs2356820	147320219	G	0.488072	-0.323546	0.118601	0.0063717	1742.94	0.488072	-0.323546	0.11882	0.00646948
4	rs7695298	77512201	T	0.473161	-0.315293	0.115621	0.00639237	1838.56	0.473161	-0.315293	0.115823	0.0064852
4	rs12503940	170802419	T	0.444334	0.331169	0.121492	0.00641354	1680.67	0.555666	0.331169	0.121724	0.00651529
4	rs2126218	91959750	C	0.100398	-0.570727	0.204663	0.00529334	1618.41	0.100398	-0.557893	0.205091	0.0065239
4	rs4688962	5749961	G	0.424453	0.332794	0.122152	0.00644138	1680.31	0.575547	0.332794	0.122385	0.00654337
4	rs1352066	147237945	G	0.28827	-0.36093	0.132547	0.00646841	1699.29	0.28827	-0.36093	0.132797	0.00656947
4	rs4692582	170794515	C	0.442346	0.331054	0.121677	0.00651334	1677.09	0.557654	0.331054	0.121909	0.00661609
4	rs3733381	140810334	T	0.11829	-0.561278	0.20621	0.00649135	1379.91	0.11829	-0.561278	0.206688	0.00661613
4	rs6531941	87895960	C	0.16501	0.406203	0.153976	0.00833756	1876.2	0.16501	0.418792	0.154221	0.00661689
4	rs12507738	170857877	G	0.49503	0.327648	0.120434	0.00651717	1689.34	0.50497	0.327648	0.120662	0.0066192
4	rs2869756	10835165	G	0.471173	-0.322324	0.1185	0.00652754	1750.82	0.528827	-0.322324	0.118716	0.00662605
4	rs6848763	170823927	T	0.444334	0.33057	0.121572	0.00654517	1678.49	0.555666	0.33057	0.121803	0.00664808
4	rs4610342	96389072	C	0.403579	-0.38026	0.124902	0.00233096	1629.06	0.403579	-0.339811	0.125219	0.00665295
4	rs6448365	25507698	G	0.096421	0.588879	0.216576	0.00654714	1498.13	0.0964215	0.588879	0.217038	0.00666251
4	rs3115230	123009766	C	0.285288	0.361544	0.133001	0.00656096	1698.24	0.285288	0.361544	0.133251	0.00666279
4	rs13113445	145472766	T	0.425447	-0.317617	0.11688	0.00657846	1834.81	0.425447	-0.317617	0.117083	0.00667281
4	rs4691073	156671888	A	0.408549	-0.317465	0.116884	0.00660616	1856.07	0.408549	-0.317465	0.117085	0.00669962
4	rs6537297	145502029	C	0.422465	-0.318244	0.117169	0.00660519	1829.17	0.422465	-0.318244	0.117373	0.00670002
4	rs1826807	121598969	A	0.296223	0.340322	0.125315	0.00661293	1871.63	0.296223	0.340322	0.125528	0.00670565
4	rs11932569	170798933	T	0.445328	0.328754	0.121077	0.00662276	1691.54	0.554672	0.328754	0.121305	0.00672547
4	rs1826809	121599044	C	0.296223	0.340093	0.125315	0.00664958	1871.64	0.296223	0.340093	0.125528	0.00674255
4	rs7661889	170671152	C	0.193837	-0.398952	0.147114	0.00669079	1811.63	0.193837	-0.398952	0.147372	0.00678714
4	rs10029430	145498412	G	0.426441	-0.317512	0.117115	0.00670587	1826.36	0.426441	-0.317512	0.117319	0.00680155
4	rs3846422	7292304	G	0.253479	-0.343544	0.126788	0.00673651	2014.89	0.253479	-0.343544	0.126987	0.0068234
4	rs7688415	12664159	A	0.105368	-0.518608	0.191363	0.00672684	1774.75	0.105368	-0.518608	0.191705	0.00682546
4	rs11943482	3752797	A	0.427435	0.35405	0.130633	0.00672291	1465.82	0.572565	0.35405	0.130915	0.00684238
4	rs11737627	170822150	A	0.444334	0.329019	0.121486	0.006763	1680.93	0.555666	0.329019	0.121715	0.00686743
4	rs6857518	147254234	G	0.28827	-0.358591	0.132449	0.0067815	1701.89	0.28827	-0.358591	0.132695	0.00688478
4	rs34031283	187969167	G	0.486083	0.355532	0.131364	0.00680035	1419.95	0.513917	0.355532	0.131656	0.00692439
4	rs11937354	96537724	G	0.413519	0.294861	0.118866	0.013116	1789.12	0.413519	0.321411	0.119038	0.00693217
4	rs11728580	57554621	A	0.371769	0.338451	0.125118	0.00682933	1675.29	0.371769	0.338451	0.125354	0.00693461
4	rs3135088	2392274	T	0.153082	0.448416	0.165817	0.00684516	1718.47	0.153082	0.448416	0.166121	0.0069479
4	rs10013396	189653932	C	0.248509	0.372485	0.13786	0.00689414	1725.98	0.248509	0.372485	0.138111	0.00699679
4	rs9307183	77724469	G	0.425447	0.337397	0.124874	0.00689463	1606.7	0.574553	0.337397	0.125119	0.00700494
4	rs13145956	170854932	C	0.49503	0.324527	0.120138	0.0069073	1697.82	0.50497	0.324527	0.120361	0.00701176
4	rs11730772	189651341	T	0.248509	0.372455	0.137927	0.00692589	1724.3	0.248509	0.372455	0.138178	0.00702888
4	rs11132830	170858106	A	0.49503	0.3247	0.120278	0.00694282	1693.85	0.50497	0.3247	0.120501	0.00704778
4	rs13106897	189650520	T	0.247515	0.372067	0.13787	0.00696153	1730.39	0.247515	0.372067	0.13812	0.0070644
4	rs360116	189570276	G	0.444334	-0.316946	0.117477	0.00697677	1798.12	0.555666	-0.316946	0.117681	0.00707586
4	rs4696679	8316128	T	0.180915	-0.407353	0.151006	0.00698435	1813.27	0.180915	-0.407353	0.151268	0.00708266
4	rs7688800	189655151	A	0.249503	0.372313	0.138014	0.00698299	1717.53	0.249503	0.372313	0.138266	0.00708679
4	rs11737382	184974631	C	0.415507	0.332531	0.123269	0.00698421	1659.78	0.584493	0.332531	0.123502	0.00709164
4	rs4241596	77514464	G	0.476143	-0.312633	0.115927	0.00700058	1827.89	0.476143	-0.312633	0.116126	0.00709821
4	rs4407528	147253995	A	0.28827	-0.357059	0.132437	0.00701614	1702.27	0.28827	-0.357059	0.13268	0.00712112
4	rs2702444	179413675	A	0.309145	-0.344916	0.127952	0.0070248	1752.11	0.309145	-0.344916	0.128181	0.00712684
4	rs2412753	57567386	G	0.368787	0.335039	0.124305	0.00703238	1703.08	0.368787	0.335039	0.124533	0.00713742
4	rs7658066	121598682	G	0.296223	0.337012	0.125068	0.00704665	1879.17	0.296223	0.337012	0.125276	0.00714191
4	rs13104653	37773191	A	0.133201	-0.46849	0.173845	0.00704151	1755.75	0.133201	-0.46849	0.174154	0.00714345
4	rs9990994	170796147	C	0.445328	0.326785	0.121278	0.00704935	1686.02	0.554672	0.326785	0.121503	0.00715559
4	rs13122912	170676328	G	0.201789	-0.381482	0.141623	0.00706767	1896.89	0.201789	-0.381482	0.141857	0.00716217
4	rs6828982	145470604	T	0.425447	-0.314999	0.116938	0.00706585	1833.12	0.425447	-0.314999	0.117137	0.00716364
4	rs1603393	121596099	G	0.296223	0.336615	0.125069	0.00711452	1879.15	0.296223	0.336615	0.125277	0.00721022
4	rs1496273	121594505	G	0.296223	0.336534	0.125051	0.0071202	1879.7	0.296223	0.336534	0.125259	0.00721592
4	rs10007037	170832058	T	0.44334	0.327905	0.121826	0.00711114	1672.38	0.55666	0.327905	0.122053	0.0072187
4	rs11736052	165737544	G	0.466203	-0.314453	0.116882	0.00713796	1802.22	0.533797	-0.314453	0.117084	0.00723792
4	rs1496271	121588050	A	0.296223	0.336419	0.125059	0.00714339	1879.47	0.296223	0.336419	0.125266	0.00723926
4	rs10008277	170857478	T	0.49503	0.323338	0.120175	0.00713315	1696.83	0.50497	0.323338	0.120396	0.00723931
4	rs10024855	185036844	G	0.471173	0.323636	0.120286	0.00713362	1699.17	0.528827	0.323636	0.120507	0.00723964
4	rs6537323	139223367	C	0.15507	-0.409328	0.152228	0.00716846	2018.75	0.15507	-0.409328	0.152463	0.00725785
4	rs4688961	5750084	A	0.422465	0.328827	0.122258	0.00715347	1679.67	0.577535	0.328827	0.122485	0.00726087
4	rs1496253	121604260	C	0.296223	0.336203	0.125027	0.00716559	1880.45	0.296223	0.336203	0.125234	0.00726156
4	rs735171	5758579	G	0.215706	0.380427	0.141484	0.00717022	1809.29	0.215706	0.380427	0.141728	0.00727001
4	rs11098581	121592402	T	0.296223	0.336102	0.125037	0.00718787	1880.13	0.296223	0.336102	0.125244	0.007284
4	rs901685	141779083	A	0.195825	0.414759	0.154289	0.00718402	1633.86	0.195825	0.414759	0.154583	0.00729467
4	rs4862221	184473301	A	0.493042	-0.31717	0.118054	0.00721723	1758.77	0.506958	-0.31717	0.118262	0.00732022
4	rs899690	5757469	G	0.213718	0.379812	0.141411	0.00723414	1823.44	0.213718	0.379812	0.141652	0.00733357
4	rs4597782	170807015	G	0.445328	0.325561	0.121241	0.00724785	1687.12	0.554672	0.325561	0.121464	0.00735545
4	rs7697711	77025368	G	0.455268	-0.312298	0.116347	0.00727051	1825.25	0.455268	-0.312298	0.116545	0.00737009
4	rs56117897	170783043	T	0.447316	-0.317504	0.118301	0.0072775	1770.81	0.552684	-0.317504	0.118508	0.0073802
4	rs11097264	91711665	A	0.45328	0.221855	0.1193	0.0629367	1740.72	0.54672	0.319776	0.119384	0.00739436
4	rs13138447	91979540	T	0.095427	-0.640681	0.226012	0.00458652	1387.34	0.0954274	-0.606603	0.226584	0.00742483
4	rs10012259	77513200	C	0.476143	-0.310231	0.115686	0.0073255	1835.63	0.476143	-0.310231	0.115881	0.00742487
4	rs1454341	91711132	A	0.447316	0.2185	0.11944	0.0673429	1740.94	0.552684	0.319938	0.11952	0.0074316
4	rs4518194	165728860	G	0.434394	-0.312166	0.116458	0.00735119	1838.92	0.434394	-0.312166	0.116654	0.00745055
4	rs2869356	86475051	T	0.062624	-0.570224	0.235386	0.0154139	1885.47	0.0626243	-0.630659	0.23569	0.00745509
4	rs2932965	23805486	A	0.193837	-0.397765	0.148436	0.00736853	1779.57	0.193837	-0.397765	0.148693	0.00747133
4	rs6851087	155333714	T	0.446322	-0.313417	0.116991	0.00738443	1811.64	0.446322	-0.313417	0.11719	0.00748551
4	rs2100841	179415559	A	0.309145	-0.342399	0.127875	0.00741525	1754.32	0.309145	-0.342399	0.1281	0.00751985
4	rs4293761	170830788	A	0.44334	0.326112	0.121785	0.00741119	1673.58	0.55666	0.326112	0.122009	0.00752083
4	rs9999086	170803568	C	0.445328	0.324539	0.121219	0.00742208	1687.77	0.554672	0.324539	0.121441	0.00753087
4	rs2107003	105715931	T	0.157058	-0.42675	0.159459	0.00744534	1820.27	0.157058	-0.42675	0.159728	0.00754634
4	rs11132825	170788533	T	0.437376	0.327437	0.12236	0.00745047	1662.64	0.562624	0.327437	0.122587	0.00756111
4	rs34646060	176668916	A	0.497018	-0.325494	0.121638	0.00745225	1656.09	0.497018	-0.325494	0.121864	0.00756335
4	rs1496272	121593338	C	0.296223	0.334448	0.125033	0.00747576	1880.32	0.296223	0.334448	0.125238	0.00757371
4	rs12502965	170802024	A	0.445328	0.324188	0.12119	0.00747195	1688.6	0.554672	0.324188	0.121411	0.00758104
4	rs1390561	121612379	T	0.321074	0.333748	0.124785	0.00748246	1805.19	0.321074	0.333748	0.124998	0.00758454
4	rs4077274	170807412	C	0.445328	0.324209	0.121221	0.00748337	1687.74	0.554672	0.324209	0.121442	0.00759259
4	rs6833786	5643287	A	0.342942	-0.345257	0.129108	0.00749133	1630.76	0.342942	-0.345257	0.129351	0.00760444
4	rs35473424	170808986	G	0.445328	0.324135	0.121219	0.00749622	1687.79	0.554672	0.324135	0.12144	0.00760552
4	rs9996149	170854239	A	0.49503	0.321341	0.120176	0.007497	1696.89	0.50497	0.321341	0.120393	0.00760573
4	rs11729310	170855745	G	0.49503	0.32133	0.12018	0.00750096	1696.79	0.50497	0.32133	0.120397	0.00760972
4	rs4561965	184974235	C	0.415507	0.329177	0.123136	0.00751128	1663.52	0.584493	0.329177	0.123363	0.00762229
4	rs7672021	170808193	G	0.445328	0.32389	0.121196	0.00752981	1688.46	0.554672	0.32389	0.121416	0.0076393
4	rs4692010	165735687	C	0.466203	-0.312307	0.116876	0.00753742	1802.5	0.533797	-0.312307	0.117075	0.00764002
4	rs6553225	189654745	T	0.249503	0.368606	0.137936	0.00753343	1719.6	0.249503	0.368606	0.138182	0.00764096
4	rs1902492	156054738	A	0.481113	-0.317683	0.118883	0.00753512	1736.45	0.481113	-0.317683	0.119093	0.00764162
4	rs1902493	156054699	A	0.481113	-0.317659	0.118884	0.00753965	1736.44	0.481113	-0.317659	0.119094	0.00764618
4	rs207315	19069201	A	0.301193	-0.365782	0.136931	0.00755627	1551.8	0.301193	-0.365782	0.137202	0.00767565
4	rs10010441	170803124	T	0.444334	0.323678	0.121199	0.00757084	1689.13	0.555666	0.323678	0.121419	0.00768058
4	rs4235260	8314175	A	0.16501	-0.423335	0.158552	0.00758497	1768.96	0.16501	-0.423335	0.158827	0.00768983
4	rs12498436	170796457	C	0.435388	0.324995	0.121716	0.00758266	1682.11	0.564612	0.324995	0.121938	0.00769294
4	rs11725377	184974967	T	0.416501	0.32855	0.123072	0.00759464	1664.13	0.583499	0.32855	0.123298	0.0077062
4	rs12649295	170810617	G	0.445328	0.323548	0.121203	0.00759687	1688.27	0.554672	0.323548	0.121422	0.00770684
4	rs28784077	54159306	T	0.293241	0.348581	0.130598	0.00760513	1733.23	0.293241	0.348581	0.130829	0.0077123
4	rs1496268	121588757	G	0.296223	0.333721	0.125049	0.00761418	1879.87	0.296223	0.333721	0.125253	0.00771301
4	rs4082662	7368494	C	0.422465	-0.363799	0.136253	0.00758458	1351.23	0.422465	-0.363799	0.136562	0.00772201
4	rs17256362	183411980	A	0.487078	0.342142	0.128204	0.00761376	1491.17	0.512922	0.342142	0.128467	0.00773847
4	rs7659628	170853612	G	0.49503	0.32054	0.12016	0.00763946	1697.37	0.50497	0.32054	0.120377	0.00774914
4	rs28594189	121594984	C	0.296223	0.333519	0.125063	0.00765766	1879.46	0.296223	0.333519	0.125266	0.00775678
4	rs4693257	91969442	A	0.097416	-0.559948	0.208261	0.00717345	1605.99	0.0974155	-0.555193	0.208664	0.00779793
4	rs1916262	189655776	A	0.252485	0.366932	0.137681	0.00769709	1712.4	0.252485	0.366932	0.137927	0.00780618
4	rs9996335	170854412	A	0.49503	0.320161	0.120146	0.00770425	1697.79	0.50497	0.320161	0.120362	0.00781433
4	rs13139421	172997356	T	0.068588	0.667501	0.25045	0.00769412	1528.25	0.0685885	0.667501	0.25095	0.00781639
4	rs10032487	170855201	C	0.49503	0.320086	0.120144	0.00771735	1697.85	0.50497	0.320086	0.120359	0.00782752
4	rs2725758	105707209	G	0.238569	-0.375212	0.140864	0.00772991	1699.64	0.238569	-0.375212	0.141116	0.00784005
4	rs1595647	182437468	T	0.476143	-0.312708	0.11741	0.00773561	1782.04	0.476143	-0.312708	0.11761	0.00784067
4	rs728956	81226325	G	0.183897	-0.329216	0.15282	0.0312183	1750.56	0.183897	-0.406637	0.152978	0.00785755
4	rs12501175	170804033	C	0.445328	0.322737	0.121207	0.00775164	1688.2	0.554672	0.322737	0.121425	0.00786268
4	rs4235265	8317827	G	0.436382	-0.321272	0.120692	0.00776938	1710.05	0.563618	-0.321272	0.120906	0.00787911
4	rs6846198	77517128	A	0.476143	-0.305371	0.114799	0.00781266	1864.32	0.476143	-0.305371	0.114986	0.00791354
4	rs4624679	77057822	C	0.462227	-0.312154	0.117351	0.00781393	1790.03	0.462227	-0.312154	0.11755	0.00791902
4	rs13114627	86478381	T	0.060636	-0.567829	0.239817	0.0178964	1872.25	0.0606362	-0.63761	0.240112	0.00791991
4	rs7694992	183412119	G	0.487078	0.34103	0.128169	0.00779607	1492.01	0.512922	0.34103	0.12843	0.0079221
4	rs6856102	28832694	G	0.280318	0.35761	0.134435	0.00781184	1680.25	0.280318	0.35761	0.134678	0.00792381
4	rs7356500	170810068	G	0.447316	0.322292	0.12118	0.00782291	1687.5	0.552684	0.322292	0.121398	0.00793447
4	rs1021873	13094261	G	0.440358	0.325889	0.12254	0.00782675	1655.37	0.559642	0.325889	0.122764	0.00794051
4	rs1496277	121603739	A	0.319085	0.330047	0.12414	0.00784509	1830.19	0.319085	0.330047	0.124346	0.00794806
4	rs3849017	37648813	A	0.346918	-0.331997	0.124873	0.00784463	1734.25	0.346918	-0.331997	0.125091	0.00795331
4	rs7695937	7533570	A	0.49503	0.328228	0.123442	0.00783817	1608.04	0.49503	0.328228	0.123675	0.00795537
4	rs4463056	24058516	G	0.34493	-0.329445	0.12397	0.00787305	1764.49	0.34493	-0.329445	0.124182	0.00798005
4	rs10015832	165727845	G	0.434394	-0.3146	0.118391	0.00787684	1779.29	0.434394	-0.3146	0.118592	0.00798297
4	rs360117	189571541	C	0.444334	-0.308788	0.116211	0.00788061	1837.86	0.555666	-0.308788	0.116402	0.00798337
4	rs1841012	81224904	A	0.183897	-0.328588	0.152948	0.0316841	1747.65	0.183897	-0.406138	0.153106	0.00798594
4	rs4693706	86479152	G	0.060636	-0.567045	0.239821	0.0180568	1872.21	0.0606362	-0.636828	0.240115	0.00799739
4	rs4693707	86479194	G	0.060636	-0.567045	0.239821	0.0180568	1872.21	0.0606362	-0.636828	0.240115	0.00799739
4	rs9999410	86479300	T	0.060636	-0.566952	0.23983	0.0180801	1872.07	0.0606362	-0.63674	0.240124	0.00800843
4	rs6599429	2383892	T	0.162028	0.424334	0.15978	0.00791337	1767.7	0.162028	0.424334	0.160053	0.00802043
4	rs1481772	86479668	C	0.060636	-0.566711	0.23983	0.0181294	1872.07	0.0606362	-0.636498	0.240124	0.00803226
4	rs10004128	170801265	T	0.444334	0.319704	0.120403	0.00792417	1711.7	0.555666	0.319704	0.120615	0.00803482
4	rs1487003	135370643	G	0.015905	1.30164	0.490182	0.00792075	1628.77	0.0159046	1.30164	0.491092	0.00803702
4	rs1481773	86479542	C	0.060636	-0.566625	0.239829	0.018146	1872.1	0.0606362	-0.636412	0.240122	0.00804038
4	rs931180	86479851	A	0.060636	-0.566618	0.23983	0.0181483	1872.07	0.0606362	-0.636406	0.240124	0.00804143
4	rs1039625	172994784	T	0.068588	0.665139	0.250491	0.00792285	1527.8	0.0685885	0.665139	0.250987	0.00804685
4	rs10000717	147395352	C	0.406561	-0.325834	0.122735	0.00793629	1685.62	0.406561	-0.325834	0.122955	0.00804874
4	rs11929982	37654195	T	0.377734	-0.332276	0.125172	0.00794116	1663.44	0.377734	-0.332276	0.125399	0.00805514
4	rs936587	37449053	A	0.470179	-0.30194	0.113779	0.00796076	1900.46	0.470179	-0.30194	0.11396	0.0080606
4	rs6854938	173004927	C	0.068588	0.667164	0.251323	0.00794013	1517.66	0.0685885	0.667164	0.251823	0.00806509
4	rs747224	5127546	T	0.484095	0.32244	0.121491	0.0079537	1661.85	0.484095	0.32244	0.121712	0.00806788
4	rs11737568	184975100	C	0.415507	0.326752	0.12313	0.00796101	1663.79	0.584493	0.326752	0.123353	0.0080751
4	rs6828484	165736143	G	0.467197	-0.310224	0.116926	0.00797397	1800.59	0.532803	-0.310224	0.117122	0.00807944
4	rs4833062	38498288	C	0.255467	-0.369598	0.139288	0.00796673	1660.09	0.255467	-0.369598	0.139541	0.00808111
4	rs1598146	91712215	C	0.452286	0.217415	0.119296	0.0683815	1741.64	0.547714	0.316084	0.119375	0.00810147
4	rs6818831	189650912	A	0.248509	0.366715	0.138261	0.00799368	1716.19	0.248509	0.366715	0.138504	0.00810449
4	rs1481783	86480901	T	0.060636	-0.565969	0.23983	0.0182812	1872.09	0.0606362	-0.635756	0.240123	0.00810585
4	rs10030683	77027607	G	0.455268	-0.309814	0.11683	0.0080055	1810.31	0.455268	-0.309814	0.117024	0.0081106
4	rs1481782	86480972	C	0.060636	-0.565876	0.239832	0.0183011	1872.06	0.0606362	-0.635664	0.240124	0.00811544
4	rs2702445	179413561	C	0.309145	-0.33962	0.128076	0.00800844	1748.96	0.309145	-0.33962	0.128296	0.00811726
4	rs1548108	86481148	G	0.060636	-0.565795	0.239832	0.0183178	1872.06	0.0606362	-0.635583	0.240124	0.00812353
4	rs10034188	170676306	A	0.191849	-0.391609	0.147709	0.00802013	1811.54	0.191849	-0.391609	0.147954	0.00812525
4	rs3846421	7285356	G	0.318091	-0.325595	0.122833	0.00803228	1872.64	0.318091	-0.325595	0.123031	0.00813403
4	rs6830963	173004693	A	0.102386	0.555253	0.20942	0.0080163	1519.39	0.102386	0.555253	0.209835	0.00814168
4	rs1548106	86481601	G	0.060636	-0.565417	0.23982	0.0183899	1872.26	0.0606362	-0.635197	0.240112	0.00815882
4	rs4862295	184979252	G	0.418489	0.325691	0.122929	0.00806273	1665.87	0.581511	0.325691	0.123151	0.00817736
4	rs2877469	170668341	A	0.192843	-0.389638	0.147131	0.00809138	1818.66	0.192843	-0.389638	0.147374	0.00819652
4	rs13110490	10727403	C	0.463221	-0.319353	0.120578	0.00808444	1694.73	0.536779	-0.319353	0.120791	0.00819725
4	rs1542726	145515769	A	0.413519	-0.31158	0.11768	0.00810449	1824.62	0.413519	-0.31158	0.117874	0.00820936
4	rs12640035	170791900	T	0.447316	0.323193	0.122065	0.00810366	1663.11	0.552684	0.323193	0.122285	0.00821875
4	rs1841011	81224940	A	0.183897	-0.326914	0.152982	0.0326024	1746.91	0.183897	-0.404497	0.153138	0.00825679
4	rs28399920	77516910	C	0.476143	-0.305775	0.115612	0.00817282	1838.19	0.476143	-0.305775	0.1158	0.00827733
4	rs9307004	86480286	T	0.060636	-0.564296	0.239881	0.0186525	1871.33	0.0606362	-0.634112	0.240171	0.0082845
4	rs2012046	189565594	C	0.444334	-0.31094	0.117591	0.00818689	1794.9	0.555666	-0.31094	0.117787	0.00829401
4	rs931179	86479993	T	0.060636	-0.564184	0.239893	0.0186819	1871.15	0.0606362	-0.634006	0.240183	0.00829843
4	rs13121931	156070886	A	0.482107	-0.313842	0.118713	0.00820035	1741.35	0.482107	-0.313842	0.118917	0.00831086
4	rs2858085	3271226	T	0.39165	-0.308856	0.116856	0.00821628	1883.76	0.39165	-0.308856	0.117041	0.0083185
4	rs13115058	86478527	T	0.060636	-0.563938	0.239885	0.0187297	1871.27	0.0606362	-0.633756	0.240175	0.00832188
4	rs2128091	86477723	G	0.06163	-0.566378	0.239458	0.0180179	1849.5	0.0616302	-0.63244	0.239755	0.0083432
4	rs1494285	164797188	T	0.16004	-0.434926	0.164639	0.00824929	1681.37	0.16004	-0.434926	0.164931	0.00836408
4	rs7666515	184973306	A	0.416501	0.324901	0.123018	0.00826408	1665.75	0.583499	0.324901	0.123238	0.00838004
4	rs10027368	165727842	T	0.434394	-0.312553	0.118384	0.00828686	1779.57	0.434394	-0.312553	0.118583	0.00839552
4	rs9996880	125877229	T	0.467197	0.321718	0.121882	0.00830096	1656.71	0.532803	0.321718	0.122102	0.0084178
4	rs10026950	86478177	G	0.06163	-0.565564	0.239462	0.0181859	1849.45	0.0616302	-0.631628	0.239758	0.00842771
4	rs6448227	23848631	T	0.180915	-0.420864	0.159495	0.00832188	1625.05	0.180915	-0.420864	0.159788	0.00844114
4	rs4696684	8317081	G	0.17992	-0.405439	0.153764	0.00837014	1756.48	0.17992	-0.405439	0.154024	0.00848074
4	rs6811785	170782760	G	0.446322	-0.308758	0.117115	0.00838017	1808	0.553678	-0.308758	0.117308	0.00848767
4	rs747125	81227042	A	0.183897	-0.317386	0.148091	0.0320986	1864.41	0.183897	-0.390079	0.148234	0.00850062
4	rs9992767	165727573	A	0.434394	-0.312006	0.118399	0.00840879	1779.14	0.434394	-0.312006	0.118597	0.00851822
4	rs12508887	165729713	G	0.462227	-0.310148	0.117742	0.00843538	1778.24	0.537773	-0.310148	0.117939	0.00854502
4	rs1903540	179414784	C	0.309145	-0.337238	0.128024	0.00843386	1750.48	0.309145	-0.337238	0.128241	0.00854523
4	rs56096038	170781385	C	0.446322	-0.311745	0.118361	0.00844252	1770.02	0.553678	-0.311745	0.11856	0.00855271
4	rs1586816	173004518	T	0.102386	0.551417	0.209315	0.0084289	1521.02	0.102386	0.551417	0.209723	0.0085571
4	rs13125630	165735046	C	0.466203	-0.307947	0.116961	0.00846575	1800.1	0.533797	-0.307947	0.117153	0.00857423
4	rs4859452	77514977	T	0.476143	-0.304413	0.115633	0.00847386	1837.57	0.476143	-0.304413	0.115819	0.00858017
4	rs1989729	77514773	A	0.476143	-0.304377	0.115633	0.00848147	1837.58	0.476143	-0.304377	0.115819	0.00858782
4	rs9999626	185028937	G	0.480119	0.316279	0.120223	0.00851913	1698.31	0.519881	0.316279	0.120432	0.00863447
4	rs28419510	165728188	A	0.432406	-0.311075	0.118295	0.00854725	1784.25	0.432406	-0.311075	0.118491	0.00865718
4	rs4859693	77513706	C	0.476143	-0.304352	0.11577	0.00856541	1833.22	0.476143	-0.304352	0.115957	0.0086725
4	rs2172192	173004584	T	0.102386	0.550159	0.209259	0.0085617	1521.85	0.102386	0.550159	0.209666	0.00869076
4	rs28752015	125872726	C	0.467197	0.320973	0.122112	0.00857586	1650.53	0.532803	0.320973	0.12233	0.00869491
4	rs1877034	185148189	A	0.430417	0.317409	0.120772	0.00858478	1713.49	0.569583	0.317409	0.12098	0.0086995
4	rs2681339	180386786	T	0.075547	0.586536	0.22322	0.00859853	1760.91	0.0755467	0.586536	0.223594	0.00871023
4	rs10019896	170838668	G	0.451292	0.321051	0.1222	0.00860732	1656.81	0.548708	0.321051	0.122417	0.00872613
4	rs10013096	86480346	A	0.060636	-0.560804	0.24028	0.0195976	1865.19	0.0606362	-0.630849	0.240566	0.00873248
4	rs12649603	77518388	T	0.477137	-0.303747	0.115658	0.00863316	1836.46	0.477137	-0.303747	0.115844	0.00874045
4	rs6856330	102628941	G	0.333002	0.340458	0.129625	0.00862753	1641.52	0.333002	0.340458	0.129858	0.00874757
4	rs1548105	86482223	A	0.060636	-0.559814	0.239904	0.0196223	1871.06	0.0606362	-0.62964	0.240189	0.00875597
4	rs2086533	86476878	C	0.062624	-0.565901	0.239468	0.0181197	1821.87	0.0626243	-0.628445	0.239769	0.00876594
4	rs6813253	170782773	C	0.44831	-0.310612	0.11833	0.00866555	1769.51	0.55169	-0.310612	0.118526	0.0087771
4	rs971422	86476555	A	0.062624	-0.565764	0.239464	0.0181459	1821.93	0.0626243	-0.628307	0.239765	0.00877975
4	rs2101118	86477279	C	0.062624	-0.565621	0.239471	0.0181786	1821.82	0.0626243	-0.628168	0.239772	0.00879672
4	rs2101117	86477300	T	0.062624	-0.565621	0.239471	0.0181786	1821.82	0.0626243	-0.628168	0.239772	0.00879672
4	rs10021045	139203950	T	0.170974	-0.388916	0.148265	0.00871281	1967.38	0.170974	-0.388916	0.148486	0.00881336
4	rs2101119	86476482	T	0.062624	-0.565418	0.239519	0.0182433	1821.1	0.0626243	-0.62799	0.239819	0.00882928
4	rs4269216	180889994	C	0.419483	-0.310635	0.118433	0.00871935	1794.15	0.419483	-0.310635	0.118627	0.00882968
4	rs971423	86476520	C	0.062624	-0.565396	0.239513	0.0182451	1821.18	0.0626243	-0.627965	0.239814	0.00883039
4	rs28523678	38496644	C	0.177932	-0.425597	0.162248	0.00871275	1590.86	0.177932	-0.425597	0.162548	0.00883718
4	rs10009108	77027665	C	0.408549	-0.305309	0.116446	0.00874446	1870.6	0.591451	-0.305309	0.116629	0.00885041
4	rs4862294	184976730	A	0.417495	0.322249	0.122911	0.00874643	1667.62	0.582505	0.322249	0.123127	0.00886533
4	rs11100579	165728252	C	0.432406	-0.310084	0.118287	0.00875556	1784.54	0.432406	-0.310084	0.118482	0.0088667
4	rs28372206	170791354	A	0.447316	0.319912	0.122035	0.00875489	1664.06	0.552684	0.319912	0.12225	0.0088741
4	rs6826628	184978491	C	0.416501	0.322453	0.123025	0.008766	1665.67	0.583499	0.322453	0.123241	0.00888516
4	rs11733193	16046575	T	0.139165	-0.432548	0.165089	0.0087905	1877.23	0.139165	-0.432548	0.165346	0.00889633
4	rs10007224	184961319	G	0.413519	-0.325704	0.124287	0.008778	1635.32	0.413519	-0.325704	0.12451	0.00889945
4	rs13140317	165728021	T	0.462227	-0.308448	0.117744	0.008802	1778.26	0.537773	-0.308448	0.117938	0.00891379
4	rs7667684	170845829	A	0.421471	0.321743	0.122808	0.00879577	1666.05	0.578529	0.321743	0.123024	0.00891509
4	rs10029819	125877331	C	0.467197	0.319242	0.121854	0.00879644	1657.58	0.532803	0.319242	0.12207	0.00891637
4	rs11098781	125873788	G	0.467197	0.31957	0.121984	0.0087987	1654.05	0.532803	0.31957	0.1222	0.0089189
4	rs4859694	77514994	A	0.476143	-0.302943	0.115659	0.00881175	1836.81	0.476143	-0.302943	0.115843	0.00892003
4	rs4692566	170209488	A	0.241551	0.368046	0.140501	0.00880514	1694.19	0.241551	0.368046	0.140744	0.00892252
4	rs2196931	68256429	G	0.435388	0.315113	0.120352	0.00883778	1720.88	0.435388	0.315113	0.120556	0.00895353
4	rs1826805	121597159	G	0.308151	0.32674	0.124808	0.00884606	1845.54	0.308151	0.32674	0.125006	0.00895401
4	rs766624	121592775	A	0.308151	0.326702	0.124801	0.00885023	1845.74	0.308151	0.326702	0.124999	0.0089582
4	rs11099952	155311858	T	0.444334	0.319221	0.121932	0.0088439	1669.08	0.555666	0.319221	0.122146	0.00896329
4	rs6838580	170790018	G	0.447316	0.319181	0.121983	0.00888102	1665.5	0.552684	0.319181	0.122197	0.0090009
4	rs7437707	184973980	G	0.415507	0.321972	0.123053	0.00888263	1666.08	0.584493	0.321972	0.123268	0.00900248
4	rs10020825	57555096	G	0.304175	0.343349	0.131226	0.00888441	1681.07	0.304175	0.343349	0.131454	0.0090032
4	rs983387	81250516	T	0.225646	-0.305344	0.141087	0.0304472	1764.05	0.225646	-0.368685	0.141234	0.00904232
4	rs6832510	170813538	G	0.435388	0.318007	0.121628	0.00893359	1684.84	0.564612	0.318007	0.121839	0.00905241
4	rs2051780	105716540	T	0.22167	-0.370845	0.141852	0.00894105	1765.14	0.22167	-0.370845	0.142087	0.00905448
4	rs4697542	25081863	T	0.307157	-0.335043	0.128177	0.00895139	1752.66	0.307157	-0.335043	0.12839	0.0090657
4	rs4833173	121597535	T	0.308151	0.326218	0.124819	0.00896126	1845.23	0.308151	0.326218	0.125016	0.00906987
4	rs10029344	170794074	C	0.445328	0.317611	0.12151	0.00895249	1680.01	0.554672	0.317611	0.121721	0.00907176
4	rs62339754	184961014	C	0.414513	-0.324277	0.124089	0.00896808	1639.44	0.414513	-0.324277	0.124309	0.00909042
4	rs207319	19067360	A	0.303181	-0.357577	0.136821	0.0089627	1548.81	0.303181	-0.357577	0.137078	0.00909218
4	rs265029	96385593	A	0.421471	-0.320566	0.122184	0.00869986	1683.13	0.421471	-0.319281	0.122398	0.00909258
4	rs17024257	96536352	A	0.412525	0.285973	0.119397	0.0166143	1774.89	0.412525	0.311867	0.119557	0.00909325
4	rs2710812	125970061	A	0.422465	0.321755	0.123153	0.00898458	1655.66	0.577535	0.321755	0.12337	0.00910581
4	rs11725916	141803628	C	0.454274	0.31629	0.121078	0.00899405	1685.92	0.545726	0.31629	0.121287	0.00911316
4	rs4309859	79095777	T	0.445328	-0.306901	0.117557	0.00903678	1795.31	0.445328	-0.306901	0.117747	0.00914885
4	rs1847699	173003199	C	0.068588	0.653758	0.250379	0.00902582	1529.4	0.0685885	0.653758	0.250855	0.00915737
4	rs12645562	182771053	T	0.432406	0.319768	0.12252	0.00905643	1663.01	0.432406	0.319768	0.122734	0.00917756
4	rs1960359	127789185	A	0.233598	0.362011	0.138741	0.00907399	1778.3	0.233598	0.362011	0.138967	0.00918735
4	rs6846130	189645601	T	0.245527	0.364172	0.139679	0.0091284	1695.39	0.245527	0.364172	0.139917	0.00924763
4	rs4619879	23834876	C	0.337972	-0.328343	0.125945	0.00913309	1726.56	0.337972	-0.328343	0.126156	0.00925019
4	rs2324655	25078380	T	0.308151	-0.334231	0.128223	0.0091437	1748.28	0.308151	-0.334231	0.128436	0.0092594
4	rs10029205	162969701	G	0.125249	-0.48538	0.186195	0.00913826	1612.89	0.125249	-0.48538	0.186529	0.00926368
4	rs4234713	5749116	G	0.215706	0.37168	0.142634	0.00916517	1780.58	0.215706	0.37168	0.142866	0.00927889
4	rs12648976	77518083	T	0.477137	-0.301394	0.115691	0.00918325	1835.51	0.477137	-0.301394	0.115874	0.00929365
4	rs6844663	111123714	A	0.055666	0.76054	0.291783	0.00914645	1368	0.055666	0.76054	0.2924	0.00929446
4	rs4280691	165727071	C	0.434394	-0.308293	0.11834	0.00918349	1781.1	0.434394	-0.308293	0.118532	0.00929728
4	rs12648995	77518318	A	0.476143	-0.301301	0.115692	0.00920505	1835.84	0.476143	-0.301301	0.115874	0.00931555
4	rs2880418	156069879	A	0.481113	-0.309893	0.118994	0.00920704	1733.56	0.481113	-0.309893	0.119192	0.00932409
4	rs13138129	91722648	A	0.321074	0.251736	0.128893	0.0508121	1694.93	0.321074	0.335366	129	0.0093295
4	rs7693811	183411487	G	0.466203	334	0.128276	0.00922085	1495.68	0.533797	334	0.128524	0.00935668
4	rs4859619	77053562	C	0.462227	-0.304938	0.11717	0.00925386	1795.87	0.462227	-0.304938	0.117358	0.00936709
4	rs4619847	165727044	C	0.434394	-0.307892	0.118326	0.00926658	1781.53	0.434394	-0.307892	0.118518	0.0093808
4	rs2798221	3270488	T	0.393638	-0.30283	0.116535	0.00936008	1891.01	0.393638	-0.30283	0.116712	0.00946816
4	rs34991202	175402217	C	0.241551	-0.354997	0.13662	0.00936496	1792.27	0.241551	-0.354997	0.136839	0.00947903
4	rs964836	86482648	A	0.060636	-0.553443	0.24011	0.0211689	1867.97	0.0606362	-0.623384	0.240387	0.00950728
4	rs13150796	39951697	C	0.070577	-0.631022	0.242993	0.0094077	1581.68	0.0705765	-0.631022	0.243434	0.00953727
4	rs17008912	125878081	C	0.467197	0.315017	0.121332	0.00942259	1672.06	0.532803	0.315017	0.12154	0.00954522
4	rs13136710	170835987	C	0.420477	0.318546	0.122734	0.00944766	1669.26	0.579523	0.318546	0.122945	0.00957065
4	rs17059504	174418574	A	0.420477	0.350849	0.135138	0.00942524	1375.89	0.579523	0.350849	0.135419	0.0095744
4	rs10030074	125877377	G	0.467197	0.316067	0.121806	0.00946364	1659.02	0.532803	0.316067	0.122017	0.00958748
4	rs1039239	186667811	A	0.215706	0.38884	0.149864	0.00946943	1612.44	0.215706	0.38884	0.15013	0.0095969
4	rs2613007	181682943	G	0.151093	0.493981	0.190319	0.00944417	1317.66	0.151093	0.493981	0.190733	0.00960009
4	rs2128093	86477533	C	0.06163	-0.555621	0.239858	0.0205336	1843.54	0.0616302	-0.621896	0.240142	0.009606
4	rs2071668	3269905	A	0.390656	-0.303556	0.117049	0.00950293	1879.51	0.390656	-0.303556	0.117227	0.0096124
4	rs13113221	165728114	C	0.434394	-0.306791	0.118355	0.00953837	1780.72	0.434394	-0.306791	0.118545	0.00965413
4	rs358261	22787804	A	0.336978	0.325854	0.125724	0.00954719	1735.24	0.336978	0.325854	0.125931	0.00966604
4	rs4599438	77028142	G	0.411531	-0.301468	0.116338	0.00956122	1870.08	0.588469	-0.301468	0.116516	0.00967155
4	rs28702006	125877943	C	0.467197	0.315515	0.121742	0.00955094	1660.81	0.532803	0.315515	0.121951	0.00967516
4	rs4333146	170843911	G	0.422465	0.317536	0.122561	0.00957416	1671.87	0.577535	0.317536	0.12277	0.00969769
4	rs12508855	165729596	G	0.434394	-0.306509	0.118323	0.00958553	1781.67	0.434394	-0.306509	0.118513	0.00970148
4	rs7675622	114190266	C	0.481113	0.310467	0.119849	0.00958398	1708.91	0.518887	0.310467	0.120049	0.00970487
4	rs2071671	3269787	C	0.392644	-0.302518	0.116802	0.00959702	1884.1	0.392644	-0.302518	0.116978	0.00970671
4	rs3857193	7288703	C	0.33002	-0.316485	0.122197	0.00959851	1856.54	0.33002	-0.316485	0.122384	0.00970984
4	rs3846431	7300661	C	0.240557	-0.34825	0.134483	0.00961009	1855.14	0.240557	-0.34825	0.134689	0.00972156
4	rs12648716	184476746	G	0.440358	-0.304448	0.117563	0.00960696	1799.39	0.440358	-0.304448	0.117749	0.00972188
4	rs6810783	40581364	G	0.393638	0.35671	0.137683	0.00957524	1353.12	0.393638	0.35671	0.137974	0.00972798
4	rs9684216	189031028	G	0.454274	-0.301855	0.11662	0.00964294	1817.87	0.454274	-0.301855	0.116802	0.00975688
4	rs10856881	91954105	C	0.100398	-0.530472	0.200229	0.00806535	1691.93	0.100398	-0.518195	0.200585	0.00978274
4	rs12509771	165730029	G	0.434394	-0.306136	0.118316	0.00966892	1781.92	0.434394	-0.306136	0.118505	0.0097853
4	rs12509767	165729995	G	0.434394	-0.306123	0.118316	0.0096723	1781.91	0.434394	-0.306123	0.118505	0.0097887
4	rs4696680	8316215	C	0.180915	-0.396272	0.15316	0.00967288	1763.04	0.180915	-0.396272	0.153407	0.00979054
4	rs28590354	155331351	A	0.446322	-0.305456	0.118083	0.00968775	1778.63	0.446322	-0.305456	0.118272	0.00980445
4	rs9998200	170838740	C	0.423459	0.317245	0.122645	0.0096899	1668.55	0.576541	0.317245	0.122854	0.00981433
4	rs4694302	71258882	G	0.045726	-0.723614	0.279781	0.0096996	1794.36	0.0457256	-0.723614	0.280224	0.00981533
4	rs12508868	165729822	C	0.434394	-0.305993	0.118323	0.00970742	1781.71	0.434394	-0.305993	0.118512	0.00982402
4	rs17186550	91707517	A	0.493042	0.193199	0.119783	0.106764	1712.79	0.493042	0.30942	0.119839	0.00982403
4	rs13137283	185031178	C	0.470179	0.310645	0.120138	0.00971708	1704.34	0.529821	0.310645	0.120338	0.00983905
4	rs3109836	26408827	C	0.172962	0.403497	0.156063	0.00972429	1759.06	0.172962	0.403497	0.156315	0.00984249
4	rs6849694	127785374	G	0.233598	0.358759	0.138785	0.00973821	1777.28	0.233598	0.358759	0.139007	0.00985527
4	rs1496270	121588603	G	0.308151	0.319426	0.123652	0.00978701	1880.49	0.308151	0.319426	0.123839	0.00989787
4	rs1982765	114112349	A	0.423459	0.314362	0.121765	0.00983126	1692.85	0.576541	0.314362	0.121969	0.00995469
4	rs4521311	170844144	C	0.422465	0.316341	0.122531	0.00983077	1672.74	0.577535	0.316341	0.122738	0.00995568
4	rs4565042	170794952	G	0.445328	0.313401	0.121422	0.00984886	1682.63	0.554672	0.313401	0.121626	0.00997314
4	rs4547790	10830653	A	0.498012	-0.305509	0.118382	0.00985975	1749.25	0.498012	-0.305509	0.118573	0.00997934
4	rs6821305	122713863	A	0.4334	-0.304625	0.118059	0.00987218	1790.7	0.5666	-0.304625	0.118246	0.00998906
4	rs979665	101881356	A	0.40159	0.322356	0.124915	0.00986313	1633.96	0.40159	0.322356	0.125132	0.0099912
4	rs7668413	77030537	T	0.411531	-0.300118	0.116363	0.00990442	1869.34	0.588469	-0.300118	0.116539	0.0100165
4	rs10003489	139224262	A	0.15507	-0.395614	0.153416	0.00991728	1988.09	0.15507	-0.395614	0.153634	0.0100227
4	rs7678836	77029981	G	0.411531	-0.29998	0.116341	0.00992464	1870.05	0.588469	-0.29998	0.116517	0.0100368
4	rs2932967	23815125	G	0.193837	-0.385194	0.149392	0.0099259	1757.3	0.193837	-0.385194	0.149632	0.0100453
4	rs10023961	126743146	A	0.422465	0.325048	0.126064	0.00992487	1579.99	0.577535	0.325048	0.126289	0.0100577
4	rs6814712	139739586	G	0.026839	0.838533	0.325464	0.00998286	2216.65	0.026839	0.838533	0.325878	0.0100777
4	rs4348156	57586102	T	0.210736	0.383345	0.148728	0.0099522	1665.48	0.210736	0.383345	0.14898	0.0100783
4	rs6554371	57552400	T	0.308151	0.345909	0.134205	0.00995259	1595.56	0.308151	0.345909	0.134442	0.0100843
4	rs4690418	176842952	T	0.144135	0.458798	0.178015	0.00995765	1567.13	0.144135	0.458798	0.178336	0.0100918
4	rs7440486	170334432	T	0.081511	-0.538994	0.209201	0.00998244	1870.81	0.0815109	-0.538994	0.209516	0.0100948
4	rs35744315	170669824	C	0.198807	-0.374664	0.145417	0.00998146	1819.75	0.198807	-0.374664	0.145643	0.010097
4	rs969319	139219246	T	0.156064	-0.393513	0.152758	0.00999349	1994.85	0.156064	-0.393513	0.152974	0.0100989
4	rs2612997	181673292	T	0.241551	0.379311	0.147192	0.00996658	1543.38	0.241551	0.379311	0.14746	0.0101028
4	rs6856228	170782471	C	0.450298	-0.304539	0.118204	0.00998427	1772.08	0.549702	-0.304539	0.118392	0.010103
4	rs17314785	155315302	G	0.44334	0.313888	0.121833	0.00998423	1672.78	0.55666	0.313888	0.122038	0.01011
4	rs3943404	55977759	A	0.432406	-0.333636	0.129472	0.00996887	1488.8	0.567594	-0.333636	0.129717	0.0101101
4	rs4692585	170816280	A	0.496024	0.309471	0.120184	0.0100248	1697.12	0.503976	0.309471	0.120383	0.010149
4	rs2858087	3268892	T	0.397614	-0.300741	0.116819	0.010041	1875.39	0.397614	-0.300741	0.116994	0.0101534
4	rs7674936	155334762	A	0.446322	-0.303734	0.117973	0.0100357	1782.02	0.446322	-0.303734	0.11816	0.010154
4	rs2545266	181676506	A	0.079523	0.652085	0.253206	0.0100148	1304.47	0.0795229	0.652085	0.253752	0.0101764
4	rs28622475	165729472	G	0.434394	-0.304813	0.118502	0.0101053	1776.37	0.434394	-0.304813	0.11869	0.0102244
4	rs2336103	7292664	A	0.235586	-0.331009	0.128742	0.0101374	2054.26	0.235586	-0.331009	0.128918	0.0102404
4	rs10022263	127934588	A	0.259443	0.347268	0.135036	0.0101208	1749.32	0.259443	0.347268	0.135252	0.0102417
4	rs13136855	185030977	C	0.473161	0.308153	0.11986	0.0101422	1711.2	0.526839	0.308153	0.120056	0.010266
4	rs7654604	156058956	G	0.478131	-0.305874	0.118982	0.0101479	1734.93	0.478131	-0.305874	0.119174	0.01027
4	rs6855361	170782032	C	0.450298	-0.303709	0.118167	0.010165	1773.23	0.549702	-0.303709	0.118354	0.0102846
4	rs4696682	8316529	C	0.180915	-0.393819	0.153242	0.0101725	1761.23	0.180915	-0.393819	0.153486	0.0102929
4	rs2545261	181685127	G	0.080517	0.650771	0.253103	0.0101355	1290.77	0.0805169	0.650771	0.253652	0.0102997
4	rs7661466	91705452	T	0.493042	0.191103	0.119727	0.110456	1714.44	0.493042	0.307211	0.119781	0.0103245
4	rs6848112	176848000	T	0.125249	0.481583	0.187518	0.0102228	1590.34	0.125249	0.481583	0.187847	0.0103565
4	rs4594689	170793683	T	0.446322	0.313565	0.12211	0.010232	1662.99	0.553678	0.313565	0.122315	0.0103599
4	rs1421993	181670522	C	0.241551	0.377833	0.147139	0.0102327	1544.53	0.241551	0.377833	0.147405	0.0103705
4	rs1869617	186931910	T	0.127237	-0.438791	0.170945	0.0102624	1889.09	0.127237	-0.438791	0.171197	0.0103751
4	rs9884970	22710720	C	0.408549	-0.313774	0.122242	0.0102635	1697.16	0.591451	-0.313774	0.122443	0.010389
4	rs2860033	18088401	A	0.373757	0.329329	0.128288	0.0102553	1590.47	0.373757	0.329329	0.128514	0.0103892
4	rs2086535	86475153	G	0.06163	-0.545774	0.238392	0.0220562	1866.48	0.0616302	-0.611235	0.238662	0.0104346
4	rs298471	139267203	G	0.314115	0.321598	0.125412	0.0103372	1808.86	0.314115	0.321598	0.125605	0.0104553
4	rs4690646	176844639	C	0.144135	0.456586	0.17803	0.0103278	1566.94	0.144135	0.456586	0.178347	0.0104641
4	rs6852112	57553970	T	0.257455	0.357739	0.139568	0.0103718	1645.47	0.257455	0.357739	0.139804	0.0105018
4	rs1531405	91954858	G	0.106362	-0.51872	0.202394	0.0103795	1573.55	0.106362	-0.518776	0.202752	0.0105072
4	rs10434524	71256997	C	0.045726	-0.714149	0.278746	0.010407	1807.87	0.0457256	-0.714149	0.279175	0.0105254
4	rs2522524	105708053	T	0.224652	-0.36946	0.144226	0.0104166	1691.37	0.224652	-0.36946	0.144462	0.0105433
4	rs2725753	105714843	C	0.157058	-0.411675	0.160736	0.0104314	1791.96	0.157058	-0.411675	0.160985	0.0105511
4	rs2545258	181687592	A	0.15507	0.482813	0.188467	0.0104132	1315.55	0.15507	0.482813	0.188865	0.0105762
4	rs11726340	91705942	T	0.493042	0.190098	0.119726	0.112339	1714.5	0.493042	0.306203	0.119779	0.0105765
4	rs4285051	170793724	T	0.446322	0.3127	0.122126	0.0104528	1662.61	0.553678	0.3127	0.122329	0.0105819
4	rs6600826	71257706	G	0.045726	-0.715823	0.279617	0.010467	1796.6	0.0457256	-0.715823	0.280049	0.0105865
4	rs4423844	91704824	C	0.493042	0.189982	0.119737	0.112588	1714.2	0.493042	0.306108	0.11979	0.0106074
4	rs4416437	170793777	G	0.446322	0.312433	0.12209	0.0104964	1663.58	0.553678	0.312433	0.122294	0.0106256
4	rs1841631	189671644	T	0.418489	0.313748	0.122629	0.0105119	1674.54	0.581511	0.313748	0.122832	0.0106404
4	rs6832606	66394859	G	0.45328	-0.298437	0.116666	0.0105263	1817.25	0.54672	-0.298437	0.116844	0.0106447
4	rs11726028	141773795	C	0.331014	0.324155	0.126719	0.0105256	1723.52	0.331014	0.324155	0.126922	0.0106505
4	rs6846919	170815857	G	0.496024	0.307219	0.120126	0.0105434	1698.86	0.503976	0.307219	0.120322	0.0106702
4	rs34296853	187969248	C	0.5	0.334928	0.13093	0.0105252	1429.09	0.5	0.334928	0.131183	0.0106759
4	rs10021123	139239379	G	0.323062	-0.326807	0.127799	0.0105518	1715.82	0.323062	-0.326807	0.128005	0.0106774
4	rs55716427	184970852	C	0.425447	0.313186	0.122467	0.0105487	1671.49	0.574553	0.313186	0.12267	0.0106776
4	rs2168075	91704220	A	0.493042	0.189599	0.119674	0.113125	1716.02	0.493042	0.305601	0.119726	0.0106954
4	rs62351964	183020239	C	0.435388	-0.303715	0.118835	0.0105953	1765.56	0.564612	-0.303715	0.119021	0.0107176
4	rs9307005	86481843	G	0.060636	-0.543548	0.240189	0.0236358	1866.93	0.0606362	-0.613528	0.240454	0.0107249
4	rs10019919	156057933	C	0.482107	-0.303886	0.118916	0.0106049	1735.83	0.482107	-0.303886	0.119106	0.0107293
4	rs3756125	143344473	T	0.317097	0.330253	0.129238	0.010607	1694.38	0.317097	0.330253	0.129448	0.0107344
4	rs7692394	139221270	A	0.156064	-0.390627	0.152922	0.0106367	1990.67	0.156064	-0.390627	0.153135	0.0107453
4	rs993364	127793077	A	0.235586	0.354471	0.138768	0.0106366	1767.45	0.235586	0.354471	0.138984	0.0107589
4	rs10212700	162990158	A	0.125249	-0.475757	0.186248	0.0106363	1612.23	0.125249	-0.475757	0.186567	0.0107705
4	rs4467559	86476152	T	0.06163	-0.543327	0.238501	0.0227209	1864.82	0.0616302	-0.608846	0.238768	0.010774
4	rs7695699	57582769	A	0.209742	0.381177	0.149239	0.010645	1659.95	0.209742	0.381177	0.149487	0.0107753
4	rs7663715	71257230	C	0.045726	-0.713852	0.279527	0.010656	1797.8	0.0457256	-0.713852	0.279956	0.0107763
4	rs9992566	155312995	C	0.44334	0.310956	0.121774	0.0106634	1674.52	0.55666	0.310956	0.121975	0.0107927
4	rs4466034	86476099	T	0.06163	-0.543113	0.238485	0.0227655	1865.07	0.0616302	-0.608624	0.238752	0.0107976
4	rs60717590	1023262	A	0.44334	-0.304858	0.119406	0.0106761	1741.83	0.44334	-0.304858	0.119595	0.0108004
4	rs12642368	139223489	A	0.15507	-0.39079	0.153098	0.0106938	1996.51	0.15507	-0.39079	0.153309	0.0108023
4	rs4535330	86475521	A	0.06163	-0.54305	0.238474	0.0227754	1865.23	0.0616302	-0.608554	0.238742	0.0108031
4	rs3960322	86475486	A	0.06163	-0.542992	0.238474	0.0227899	1865.24	0.0616302	-0.608496	0.238742	0.0108106
4	rs1461591	91983433	C	0.110338	-0.552868	0.206485	0.00741699	1462.86	0.110338	-0.527328	0.20692	0.0108199
4	rs11730172	91706036	A	0.493042	0.189128	0.119712	0.114139	1714.94	0.493042	0.305202	0.119764	0.0108229
4	rs2870264	91704816	C	0.493042	0.188964	0.119718	0.114471	1714.77	0.493042	0.30505	0.11977	0.0108663
4	rs2725754	105714253	G	0.224652	-0.364846	0.143019	0.0107402	1720.19	0.224652	-0.364846	0.143247	0.0108664
4	rs56214010	95676710	G	0.378728	0.277765	0.123676	0.0247091	1704.32	0.378728	0.315329	0.123822	0.0108768
4	rs11723561	155314626	G	0.44334	0.310594	0.121766	0.0107496	1674.75	0.55666	0.310594	0.121966	0.0108793
4	rs2858086	3270611	A	0.392644	-0.298335	0.117013	0.0107848	1877.49	0.392644	-0.298335	0.117184	0.0109007
4	rs12510370	189332390	A	0.309145	0.322364	0.126442	0.0107878	1795.14	0.309145	0.322364	0.126635	0.0109089
4	rs7677035	145437319	A	0.439364	-0.296611	0.116352	0.0107954	1838.25	0.439364	-0.296611	0.116526	0.0109137
4	rs7674923	155119746	T	0.094433	0.51222	0.200934	0.0107973	1775.26	0.0944334	0.51222	0.201245	0.0109199
4	rs11099875	154094109	G	0.465209	0.309587	0.121493	0.0108282	1668.77	0.534791	0.309587	0.121693	0.0109588
4	rs360912	152898061	A	0.060636	0.583555	0.2291	0.0108601	2051.08	0.0606362	0.583555	0.229406	0.0109664
4	rs2309731	183412942	T	0.446322	0.324748	0.12744	0.0108268	1526.44	0.553678	0.324748	0.127669	0.0109696
4	rs6857607	172566986	A	0.154076	-0.481468	0.188898	0.0108088	1316.51	0.154076	-0.481468	0.189292	0.0109743
4	rs11736861	96379344	A	0.487078	-0.302339	0.121671	0.0129594	1657.21	0.487078	-0.3099	0.121861	0.0109886
4	rs12503130	15935268	T	0.468191	-0.296035	0.116238	0.0108717	1822.11	0.531809	-0.296035	0.116413	0.0109915
4	rs4596320	6369731	T	0.104374	-0.540512	0.212178	0.0108516	1455.46	0.104374	-0.540512	0.212578	0.0110015
4	rs4597790	91706951	T	0.493042	0.188372	0.119696	0.115544	1715.42	0.493042	0.304414	0.119747	0.0110176
4	rs6811219	81251198	C	0.190855	-0.307742	0.148447	0.0381649	1803.4	0.190855	-0.37761	0.148582	0.0110402
4	rs7678980	77030011	G	0.411531	-0.296207	0.116406	0.0109403	1868.13	0.588469	-0.296207	0.116577	0.0110574
4	rs6531746	39869903	T	0.070577	-0.618768	0.243111	0.0109212	1580.41	0.0705765	-0.618768	0.243532	0.0110596
4	rs10019238	184964758	C	0.426441	-0.315782	0.124082	0.0109296	1627.2	0.426441	-0.315782	0.124291	0.0110641
4	rs4689152	7672174	T	0.183897	0.429857	0.168901	0.0109269	1430.59	0.183897	0.429857	0.169224	0.0110799
4	rs4374615	86475910	A	0.06163	-0.540981	0.238553	0.0233438	1864.05	0.0616302	-0.606528	0.238818	0.0110945
4	rs10001881	154094682	C	0.465209	0.308945	0.121485	0.0109885	1669.01	0.534791	0.308945	0.121684	0.0111199
4	rs4076940	170818615	T	0.496024	0.303331	0.119295	11	1722.76	0.503976	0.303331	0.119484	0.0111274
4	rs7690112	55758677	C	0.45825	0.309088	0.121617	0.0110384	1668.96	0.45825	0.309088	0.121816	0.01117
4	rs11132219	184964206	G	0.425447	-0.316214	0.124447	0.011055	1618.65	0.425447	-0.316214	0.124656	0.0111908
4	rs605532	24058361	C	0.343936	-0.315224	0.124083	0.0110714	1764.29	0.343936	-0.315224	0.124274	0.011196
4	rs7440564	2384014	T	0.162028	0.405998	0.159827	0.0110779	1767.25	0.162028	0.405998	0.160074	0.0112024
4	rs13102538	187969341	T	0.492048	0.334306	0.131567	0.0110549	1415.67	0.492048	0.334306	0.13182	0.0112103
4	rs4241582	77030929	A	0.412525	-0.295833	0.116512	0.0111146	1863.4	0.587475	-0.295833	0.116682	0.0112328
4	rs1461593	91986736	C	0.110338	-0.551598	0.207005	0.00770648	1455.56	0.110338	-0.52593	0.207438	0.0112331
4	rs4862223	184473333	C	0.466203	-0.300388	0.118318	0.0111228	1759.38	0.533797	-0.300388	0.118501	0.011248
4	rs61795307	23396147	T	0.49006	-0.296099	0.116647	0.0111354	1802.73	0.50994	-0.296099	0.116823	0.0112577
4	rs6837151	147132683	C	0.333996	0.338301	0.133263	0.0111299	1550.94	0.333996	0.338301	0.133497	0.011272
4	rs4862222	184473325	C	0.466203	-0.300275	0.118325	0.0111582	1759.17	0.533797	-0.300275	0.118508	0.0112836
4	rs2725756	105708180	A	0.157058	-0.410299	0.161715	0.0111753	1770.37	0.157058	-0.410299	0.161963	0.0113001
4	rs4234978	165731219	C	0.4334	-0.300506	0.118453	0.0111831	1778.99	0.4334	-0.300506	0.118634	0.0113073
4	rs11098782	125879023	A	0.43837	0.311194	0.122674	0.0111885	1654.01	0.56163	0.311194	0.122875	0.011322
4	rs2174751	170215530	T	0.252485	0.351712	0.138668	0.0112011	1688.7	0.252485	0.351712	0.138891	0.0113319
4	rs6554372	57576446	C	0.206759	0.379669	0.149688	0.0111997	1667.63	0.206759	0.379669	0.149932	0.0113323
4	rs10023304	91987229	G	0.110338	-0.551123	0.207064	0.00777699	1454.73	0.110338	-0.525441	0.207497	0.0113323
4	rs4861250	40581226	T	0.393638	0.349297	0.137728	0.0112086	1352.51	0.393638	0.349297	0.138005	0.0113722
4	rs7439469	6369244	A	0.104374	-0.548876	0.21646	0.0112226	1398.29	0.104374	-0.548876	0.21688	0.0113809
4	rs360106	189563246	A	0.447316	-0.29792	0.117587	0.0112891	1793.24	0.552684	-0.29792	0.117764	0.0114128
4	rs2412755	57577918	T	0.208748	0.377878	0.149157	0.0112956	1667.72	0.208748	0.377878	0.149399	0.0114286
4	rs1531403	91954768	C	0.106362	-0.512996	0.202525	0.011309	1571.66	0.106362	-0.513052	0.202873	0.0114412
4	rs4234979	165731239	A	0.434394	-0.299925	0.118454	0.0113411	1778.05	0.434394	-0.299925	0.118634	0.0114661
4	rs7694070	183411651	G	0.445328	0.325403	0.128493	0.0113264	1502.18	0.554672	0.325403	0.128724	0.0114743
4	rs13132768	189672080	T	0.418489	0.310281	0.12257	0.0113587	1676.29	0.581511	0.310281	0.122767	0.0114913
4	rs9994741	155120463	A	0.093439	0.505404	0.199677	0.0113704	1815.03	0.0934394	0.505404	0.199974	0.0114929
4	rs3796802	26321784	G	0.39662	0.312633	0.123541	0.0113864	1677.93	0.39662	0.312633	0.123739	0.011519
4	rs10025425	177964148	C	0.444334	0.328729	0.12991	0.011392	1470.13	0.555666	0.328729	0.130148	0.0115435
4	rs7699206	147339907	A	0.480119	-0.298857	0.118141	0.0114175	1759.42	0.480119	-0.298857	0.118323	0.0115441
4	rs2614595	179414174	A	0.017893	-0.987357	0.390476	0.0114519	2289.3	0.0178926	-0.987357	0.390936	0.0115493
4	rs11099876	154094235	C	0.467197	0.307184	0.121445	0.0114252	1669.29	0.532803	0.307184	0.121641	0.0115587
4	rs9990604	38025339	G	0.489066	-0.292517	0.115699	0.0114627	1832.7	0.510934	-0.292517	0.115869	0.0115845
4	rs971426	86476383	G	0.060636	-0.542405	0.238539	0.0229741	1892.86	0.0606362	-0.602829	0.238801	0.0115897
4	rs1979428	5756002	A	0.209742	0.359732	0.142305	0.0114748	1826.35	0.209742	0.359732	0.142515	0.011597
4	rs2008461	186929646	T	0.44831	-0.297089	0.117551	0.011494	1793.6	0.55169	-0.297089	0.117728	0.0116186
4	rs1227421	93128744	G	0.280318	-0.311966	0.135999	0.0217975	1643.49	0.280318	-0.343546	0.136175	0.0116419
4	rs9994714	57578757	T	0.210736	0.376886	0.14917	0.0115185	1655.87	0.210736	0.376886	0.149412	0.0116536
4	rs3128827	2366292	C	0.164016	0.402823	0.159459	0.0115308	1758.12	0.164016	0.402823	0.159703	0.0116581
4	rs4697046	23836400	C	0.32505	-0.321173	0.127165	0.0115488	1727.63	0.32505	-0.321173	0.127363	0.0116784
4	rs1425576	38080507	A	0.4334	-0.291381	0.115399	0.01157	1874.76	0.4334	-0.291381	0.115564	0.0116895
4	rs11131616	66627261	A	0.097416	-0.494135	0.195708	0.0115744	1820.29	0.0974155	-0.494135	0.195997	0.0116975
4	rs2158193	92039196	T	0.107356	-0.494298	0.20019	0.0135438	1595.81	0.107356	-0.505496	0.20051	0.0117005
4	rs10031846	92047321	A	0.106362	-0.498832	0.200291	0.0127551	1607.25	0.106362	-0.505737	0.200615	0.0117044
4	rs1877649	139217692	C	0.156064	-0.386076	0.152955	0.0115989	1989.98	0.156064	-0.386076	0.153161	0.0117115
4	rs2175346	144352265	G	0.112326	0.4682	0.185464	0.011587	1787.31	0.112326	0.4682	0.185743	0.0117124
4	rs4627813	165731815	C	0.434394	-0.299215	0.118526	0.0115873	1775.9	0.434394	-0.299215	0.118705	0.0117135
4	rs2798222	3268716	T	0.406561	-0.293395	0.116263	0.0116176	1879.91	0.406561	-0.293395	0.116429	0.0117369
4	rs7665599	147414147	C	0.410537	-0.30968	0.122734	0.0116298	1681.26	0.410537	-0.30968	0.12293	0.0117634
4	rs2071667	3269926	C	0.392644	-0.295091	0.116987	0.0116547	1878.46	0.392644	-0.295091	0.117154	0.0117743
4	rs6532775	77939724	G	0.497018	0.314235	0.12459	0.011664	1579.04	0.502982	0.314235	0.124801	0.0118063
4	rs9968325	185029967	G	0.471173	0.301996	0.119771	0.0116871	1714.77	0.528827	0.301996	0.119958	0.0118183
4	rs17795478	8103323	C	0.470179	0.300075	0.119021	0.011696	1736.91	0.529821	0.300075	0.119205	0.0118255
4	rs897088	91708375	T	0.49503	0.188437	0.11972	0.115491	1714.57	0.49503	0.301385	0.119771	0.0118579
4	rs7673128	55792751	A	0.498012	0.298583	0.118488	0.0117378	1746.4	0.498012	0.298583	0.11867	0.0118668
4	rs10213464	96539559	T	0.409543	0.277984	0.119507	0.020014	1775.84	0.409543	0.300923	0.119655	0.0119062
4	rs10002011	154094675	G	0.465209	0.305923	0.121453	0.0117733	1670.03	0.534791	0.305923	0.121647	0.0119084
4	rs3135131	2356639	G	0.161034	0.408278	0.162121	0.0117905	1726.13	0.161034	0.408278	0.162372	0.0119213
4	rs11731311	161235182	T	0.498012	0.304359	0.120863	0.0117953	1678.24	0.498012	0.304359	0.121055	0.0119299
4	rs11726772	184471144	C	0.439364	0.306377	0.121698	0.0118183	1679.99	0.560636	0.306377	0.121891	0.0119528
4	rs2109596	24071635	T	0.340954	-0.313884	0.12469	0.0118252	1754.55	0.340954	-0.313884	0.124879	0.011954
4	rs971425	86476429	C	0.06163	-0.543297	0.238508	0.0227325	1864.71	0.0616302	-0.600141	0.238775	0.0119569
4	rs4861247	40581023	C	0.393638	0.346401	0.137567	0.0118002	1355.8	0.393638	0.346401	0.137837	0.0119669
4	rs7438635	161238982	T	0.496024	0.304152	0.120844	0.0118392	1678.87	0.496024	0.304152	0.121036	0.0119739
4	rs13130545	185125306	G	0.342942	-0.313689	0.124667	0.011862	1750.3	0.342942	-0.313689	0.124856	0.0119913
4	rs1583440	142181548	C	0.394632	-0.302878	0.120422	0.0118984	1769.41	0.394632	-0.302878	0.120603	0.0120265
4	rs17322306	183412719	G	0.445328	0.323275	0.128498	0.0118763	1502.13	0.554672	0.323275	0.128726	0.0120271
4	rs4864595	57585262	C	0.212724	0.374194	0.148791	0.0119068	1652.96	0.212724	0.374194	0.149031	0.0120439
4	rs10007985	184471484	G	0.439364	0.306018	0.121693	0.0119143	1680.14	0.560636	0.306018	0.121886	0.0120493
4	rs2051779	105716473	C	0.22167	-0.359969	0.143157	0.0119199	1733.52	0.22167	-0.359969	0.143377	0.0120507
4	rs13120716	114121466	C	0.403579	0.308484	0.122693	0.011928	1691.49	0.596421	0.308484	0.122886	0.0120621
4	rs2920249	4175056	A	0.444334	-0.340967	0.135603	0.0119219	1348.91	0.444334	-0.340967	0.13587	0.0120901
4	rs1350865	189668536	G	0.16501	0.39435	0.156926	0.0119722	1806.75	0.16501	0.39435	0.157157	0.0120979
4	rs159484	111995627	G	0.11332	-0.473778	0.188539	0.0119749	1716.07	0.11332	-0.473778	0.188831	0.0121073
4	rs10021183	165734942	G	0.4334	-0.297449	0.118377	0.01198	1781.42	0.4334	-0.297449	0.118553	0.0121075
4	rs4833279	124403151	C	0.019881	1.13291	0.450811	0.0119697	1547.25	0.0198807	1.13291	0.451585	0.0121165
4	rs6857402	5643315	C	0.354871	-0.320221	0.127441	0.0119812	1648.25	0.354871	-0.320221	0.127646	0.0121191
4	rs10029498	170666194	G	0.203777	-0.361508	0.143945	0.0120241	1823.53	0.203777	-0.361508	0.144154	0.0121489
4	rs7671132	154094793	C	0.465209	0.304613	0.121361	0.0120743	1672.59	0.534791	0.304613	0.121553	0.0122106
4	rs1107781	15932013	A	0.470179	-0.297983	0.118735	0.0120848	1745.4	0.529821	-0.297983	0.118915	0.0122155
4	rs983388	81250201	G	0.190855	-0.302484	0.14854	0.0417116	1801.3	0.190855	-0.372435	0.148669	0.0122409
4	rs9308040	162981332	G	0.125249	-0.467084	0.186165	0.012108	1613.92	0.125249	-0.467084	0.18647	0.0122494
4	rs4862310	185034183	G	0.474155	0.296994	0.118398	0.0121264	1753.82	0.525845	0.296994	0.118576	0.0122566
4	rs9991315	162982062	C	0.125249	-0.466679	0.186156	0.0121788	1614.07	0.125249	-0.466679	0.186461	0.0123206
4	rs6810505	156049730	T	0.398608	-0.302898	0.120891	0.0122266	1749.66	0.398608	-0.302898	0.121074	0.0123576
4	rs2522523	105707807	T	0.224652	-0.360836	0.144022	0.0122301	1696.47	0.224652	-0.360836	0.144245	0.0123653
4	rs970655	175121144	A	0.289264	0.337255	0.13461	0.0122305	1645.16	0.289264	0.337255	0.134826	0.0123698
4	rs7696304	88959998	A	0.414513	0.320109	0.123485	0.00953375	1655.68	0.585487	0.309402	0.123698	0.0123747
4	rs4861864	181604010	C	0.413519	-0.30457	0.121587	0.0122469	1709.6	0.413519	-0.30457	0.121775	0.012381
4	rs7439415	170819962	C	0.496024	0.300896	0.120129	0.0122528	1699.04	0.503976	0.300896	0.120315	0.0123878
4	rs2970847	23815924	T	0.176938	-0.384115	0.153439	0.0123013	1787.95	0.176938	-0.384115	0.153664	0.0124297
4	rs3109841	26401987	G	0.350895	0.31419	0.125504	0.0122997	1708.49	0.350895	0.31419	0.125697	0.0124342
4	rs13134849	147391527	C	0.276342	-0.337281	0.134726	0.012299	1688.57	0.276342	-0.337281	0.134936	0.012435
4	rs2522462	105716254	G	0.22167	-0.358354	0.143195	0.0123298	1732.67	0.22167	-0.358354	0.143412	0.0124625
4	rs6851670	73863369	T	0.112326	-0.439731	0.175814	0.0123804	1989.61	0.112326	-0.439731	0.176046	0.0124961
4	rs11724849	184965956	A	0.425447	-0.31054	0.12413	0.0123588	1627.15	0.425447	-0.31054	0.12433	0.0125003
4	rs4440300	6372458	C	0.109344	-0.540083	0.21583	0.0123369	1350.02	0.109344	-0.540083	0.21625	0.0125074
4	rs7676278	73862814	T	0.112326	-0.439606	0.175799	0.0123978	1989.96	0.112326	-0.439606	0.176031	0.0125136
4	rs6822305	81252719	G	0.191849	-0.302408	0.148484	0.0416859	1795.5	0.191849	-0.370959	0.148614	0.0125558
4	rs2153155	26357893	C	0.353877	0.314114	0.125665	0.0124326	1697.55	0.353877	0.314114	0.125859	0.0125685
4	rs9994820	57578876	T	0.209742	0.37344	0.149404	0.0124355	1656.56	0.209742	0.37344	0.14964	0.0125748
4	rs2869354	86474812	G	0.062624	-0.533238	0.238212	0.0251884	1841.75	0.0626243	-0.595108	0.238471	0.0125776
4	rs59836223	55792163	G	0.498012	0.295986	0.118478	0.0124814	1746.81	0.498012	0.295986	0.118656	0.0126137
4	rs3128828	2358528	A	0.164016	0.403805	0.161637	0.0124821	1711.04	0.164016	0.403805	0.161885	0.0126172
4	rs6537424	147393001	T	0.276342	-0.336603	0.134742	0.0124852	1688.19	0.276342	-0.336603	0.134951	0.0126221
4	rs2302075	5755542	C	0.206759	0.350977	0.14054	0.0125127	1892.72	0.206759	0.350977	0.140734	0.0126349
4	rs12500049	176661808	G	0.486083	-0.30101	0.120557	0.0125311	1688.2	0.513917	-0.30101	0.120744	0.0126682
4	rs6536062	156048655	G	0.404573	-0.301491	0.120772	0.0125472	1744.62	0.404573	-0.301491	0.120953	0.01268
4	rs966962	182761063	A	0.389662	-0.301246	0.120681	0.0125526	1769.85	0.389662	-0.301246	0.120859	0.0126835
4	rs2603729	186932484	G	0.128231	-0.426565	0.170945	0.0125839	1876.9	0.128231	-0.426565	0.171183	0.0127074
4	rs2332008	71248531	C	0.044732	-0.696649	0.279195	0.0125883	1840.63	0.0447316	-0.696649	0.279591	0.0127143
4	rs10021656	184961823	T	0.416501	-0.310722	0.124509	0.0125749	1626.7	0.416501	-0.310722	0.124708	0.0127174
4	rs4639025	165734589	C	0.434394	-0.29538	0.118378	0.0125873	1780.52	0.434394	-0.29538	0.118551	0.0127176
4	rs2164931	94823081	A	0.418489	-0.300564	0.124056	0.0154011	1636.77	0.581511	-0.309441	0.124241	0.0127508
4	rs7698984	145437081	C	0.439364	-0.292694	0.117375	0.0126434	1806.53	0.439364	-0.292694	0.117545	0.012772
4	rs2869353	86474781	A	0.06163	-0.528809	0.238408	0.0265491	1866.54	0.0616302	-0.594268	0.238658	0.012773
4	rs7679886	13026562	T	0.400596	0.306006	0.12272	0.0126478	1694.99	0.599404	0.306006	0.122909	0.0127849
4	rs11734649	147391468	G	0.277336	-0.336021	0.134771	0.0126573	1683.75	0.277336	-0.336021	0.13498	0.0127953
4	rs4235264	8317404	A	0.178926	-0.384725	0.154349	0.0126825	1751.47	0.178926	-0.384725	0.154579	0.0128152
4	rs7663740	145468845	G	0.43837	-0.291897	0.117127	0.0126976	1815.12	0.43837	-0.291897	0.117295	0.0128258
4	rs7694126	23567180	T	0.467197	0.301747	0.121077	0.0126958	1679.66	0.467197	0.301747	0.121265	0.0128343
4	rs4835637	145439027	A	0.440358	-0.29251	0.117387	0.0127081	1805.3	0.440358	-0.29251	0.117556	0.012837
4	rs3135100	2387423	T	0.176938	0.393156	0.157773	0.0127055	1690.85	0.176938	0.393156	0.158015	0.0128432
4	rs11726818	57562463	T	0.392644	0.307603	0.12344	0.0127055	1686.8	0.392644	0.307603	0.123631	0.0128435
4	rs1031761	189657996	A	0.251491	0.344015	0.138065	0.0127136	1708.24	0.251491	0.344015	0.138275	0.0128499
4	rs12648713	16051130	C	0.112326	-0.437886	0.175793	0.0127415	1990.15	0.112326	-0.437886	0.176023	0.0128586
4	rs12645288	182975074	G	0.304175	0.340371	0.136618	0.0127236	1551.19	0.304175	0.340371	0.136847	0.0128737
4	rs6857147	71250769	G	0.044732	-0.695629	0.279317	0.0127577	1839.04	0.0447316	-0.695629	0.279712	0.0128845
4	rs55793732	136754909	T	0.429423	0.315251	0.126594	0.0127655	1560.57	0.429423	0.315251	0.126805	0.012915
4	rs13131264	3757751	T	0.390656	-0.337708	0.135594	0.0127535	1399.61	0.390656	-0.337708	0.135846	0.0129202
4	rs57945907	94823967	T	0.418489	-0.299919	0.124062	0.0156276	1636.65	0.581511	-0.308796	0.124245	0.0129415
4	rs2164384	30452567	C	0.197813	0.37124	0.14918	0.0128271	1735.83	0.197813	0.37124	0.149403	0.0129617
4	rs57468873	94823803	T	0.418489	-0.299817	0.124056	0.0156578	1636.82	0.581511	-0.308693	0.124239	0.012967
4	rs6853254	26352363	T	0.353877	0.31251	0.125599	0.0128409	1699.38	0.353877	0.31251	0.125791	0.0129785
4	rs11737077	94824121	T	0.418489	-0.299775	0.124056	0.0156725	1636.81	0.581511	-0.308652	0.124239	0.0129794
4	rs12639681	114113728	G	0.421471	0.303489	0.122008	0.0128659	1688.72	0.578529	0.303489	0.122195	0.0130045
4	rs4373205	66628728	T	0.096421	-0.488518	0.196425	0.0128807	1823.87	0.0964215	-0.488518	0.196704	0.013009
4	rs7692102	145457141	A	0.43837	-0.291069	0.117104	0.0129344	1815.89	0.43837	-0.291069	0.11727	0.0130634
4	rs11942054	84030544	A	0.125249	0.423578	0.180029	0.0186309	1726.93	0.125249	0.447394	0.180265	0.0130697
4	rs7665837	174422528	G	0.434394	0.33349	0.134151	0.0129217	1385.31	0.565606	0.33349	0.134402	0.0130909
4	rs62409733	26277506	C	0.400596	0.329571	0.132605	0.0129422	1450.99	0.599404	0.329571	0.132842	0.0131038
4	rs4482725	94822821	A	0.418489	-0.299086	0.123961	0.0158329	1639.34	0.581511	-0.307949	0.124143	0.0131164
4	rs11940857	94823029	C	0.418489	-0.299374	0.124085	0.0158371	1636.05	0.581511	-0.308254	0.124268	0.0131176
4	rs6853954	26345465	T	0.353877	0.312051	0.125613	0.0129831	1699.03	0.353877	0.312051	0.125804	0.0131212
4	rs3113029	26447253	G	0.404573	0.301116	0.121287	0.0130399	1729.85	0.404573	0.301116	0.121468	0.0131759
4	rs4282151	154100200	A	0.463221	0.305231	0.122935	0.0130326	1630.99	0.463221	0.305231	0.123129	0.0131768
4	rs1480750	71248055	T	0.044732	-0.693551	0.279411	0.0130577	1837.84	0.0447316	-0.693551	0.279803	0.0131858
4	rs2086342	57567000	C	0.299205	0.324827	0.130898	0.0130824	1706.15	0.299205	0.324827	0.131096	0.0132205
4	rs12511127	5142212	A	0.478131	-0.285478	0.115063	0.0130993	1855.98	0.521869	-0.285478	0.115223	0.0132262
4	rs7681543	127948885	A	0.241551	0.342753	0.138146	0.013098	1753.36	0.241551	0.342753	0.138349	0.0132323
4	rs7688643	180319752	C	0.092445	0.53435	0.215339	0.0130854	1575.2	0.0924453	0.53435	0.215691	0.013235
4	rs7672513	55792477	A	0.44831	0.294708	0.118845	0.013147	1754.88	0.44831	0.294708	0.11902	0.0132815
4	rs4241583	77030971	C	0.410537	-0.288926	0.116524	0.0131554	1866.03	0.589463	-0.288926	0.116685	0.0132819
4	rs28883271	127932406	A	0.241551	0.342116	0.137977	0.0131562	1757.67	0.241551	0.342116	0.138179	0.0132905
4	rs6846498	147392426	C	0.276342	-0.33411	0.134744	0.0131533	1688.24	0.276342	-0.33411	0.134949	0.0132931
4	rs4019514	73861037	T	0.112326	-0.436102	0.175934	0.013183	1987.02	0.112326	-0.436102	0.176161	0.0133018
4	rs10213467	16045635	G	0.140159	-0.409859	0.165342	0.0131806	1861.02	0.140159	-0.409859	0.165571	0.0133074
4	rs13134748	68249544	C	0.475149	0.297111	0.119891	0.0132055	1710.08	0.475149	0.297111	0.120071	0.0133437
4	rs17445130	114119595	G	0.402584	0.303876	0.122621	0.0132061	1695.02	0.597416	0.303876	0.122807	0.0133455
4	rs1116241	134622447	C	0.296223	-0.334559	0.13504	0.0132313	1612.12	0.296223	-0.334559	0.135255	0.0133781
4	rs13124128	10949825	T	0.257455	0.339297	0.136967	0.013241	1709.23	0.257455	0.339297	0.137172	0.0133794
4	rs403730	171481511	A	0.269384	-0.317427	0.128205	0.0132889	1895.44	0.269384	-0.317427	0.128379	0.0134139
4	rs6843443	88923162	A	0.392644	0.300391	0.120937	0.0129967	1757.6	0.392644	0.299462	0.121115	0.0134157
4	rs6834985	180555978	C	0.367793	-0.30556	0.12343	0.0133023	1730.49	0.367793	-0.30556	0.123613	0.0134393
4	rs3811802	100244221	A	0.469185	-0.230547	0.119626	0.0539509	1722.41	0.530815	-0.295935	0.11972	0.0134399
4	rs2725308	26365399	G	0.354871	0.311156	0.125732	0.0133323	1693.71	0.354871	0.311156	0.125922	0.0134724
4	rs1489761	145455491	G	0.43837	-0.289721	0.117101	0.0133565	1816.03	0.43837	-0.289721	0.117266	0.0134872
4	rs7676909	71250399	A	0.044732	-0.692019	0.279747	0.0133709	1833.47	0.0447316	-0.692019	0.280137	0.0135004
4	rs11098783	125879056	T	0.439364	0.303081	0.122502	0.0133579	1658.14	0.560636	0.303081	0.122691	0.0135011
4	rs4501247	35285050	A	0.081511	-0.524517	0.212044	0.0133751	1821.36	0.0815109	-0.524517	0.212342	0.0135055
4	rs1541964	142177880	A	0.394632	-0.29801	0.120483	0.0133812	1767.82	0.394632	-0.29801	0.120657	0.0135156
4	rs7662866	71247804	T	0.044732	-0.691555	0.279679	0.0134105	1834.36	0.0447316	-0.691555	0.280068	0.0135401
4	rs6534516	126746225	C	0.471173	0.3065	0.123955	0.0134108	1600.85	0.528827	0.3065	0.124153	0.0135594
4	rs28639887	114119607	G	0.403579	0.303117	0.122608	0.0134266	1694.06	0.596421	0.303117	0.122793	0.013567
4	rs2101120	86474968	C	0.062624	-0.52774	0.238712	0.0270512	1834.14	0.0626243	-0.589866	0.238965	0.0135711
4	rs12649241	15933725	G	0.468191	-0.291429	0.117904	0.0134452	1771.21	0.531809	-0.291429	0.118074	0.0135795
4	rs1024986	181606617	T	0.406561	-0.302022	0.122191	0.0134464	1701.67	0.406561	-0.302022	0.122374	0.0135863
4	rs6825792	156048496	C	0.389662	-0.301575	0.12202	0.0134537	1731.25	0.389662	-0.301575	0.1222	0.0135912
4	rs2970855	23827245	A	0.329026	-0.313552	0.126877	0.0134617	1724.94	0.329026	-0.313552	0.127064	0.0135998
4	rs6553954	177313725	G	0.254473	-0.351021	0.142071	0.0134834	1600.5	0.254473	-0.351021	0.142298	0.0136323
4	rs7698837	91705121	C	0.493042	0.179404	0.119932	0.134685	1708.9	0.493042	0.295889	0.119976	0.0136537
4	rs7658580	10489396	A	0.209742	0.351035	0.142202	0.0135657	1829.29	0.209742	0.351035	0.1424	0.0136962
4	rs33957486	114115499	C	0.420477	0.301285	0.122103	0.0136074	1687.26	0.579523	0.301285	0.122287	0.0137492
4	rs6856804	179443176	C	0.316103	-0.315647	0.127956	0.013631	1731.98	0.316103	-0.315647	0.128144	0.0137692
4	rs13107589	182758232	A	0.39165	-0.297598	0.120646	0.0136359	1767.81	0.39165	-0.297598	0.120819	0.0137713
4	rs34328418	95676440	G	0.377734	0.268817	0.123909	0.0300464	1699.99	0.377734	0.30548	0.124044	0.0137901
4	rs2309552	182761380	G	0.389662	-0.297736	0.12076	0.0136811	1767.7	0.389662	-0.297736	0.120933	0.0138167
4	rs10018221	170664777	T	0.201789	-0.354827	0.14393	0.0136906	1837.57	0.201789	-0.354827	0.144128	0.013821
4	rs652459	132832396	T	0.164016	0.416627	0.168983	0.0136823	1565.24	0.164016	0.416627	0.169257	0.0138355
4	rs58993980	181599790	C	0.416501	-0.298921	0.121272	0.0137059	1715.12	0.416501	-0.298921	0.121451	0.0138457
4	rs28668542	42218006	T	0.432406	0.313631	0.127225	0.013695	1542.61	0.567594	0.313631	0.127434	0.0138504
4	rs7668865	94822532	T	0.418489	-0.29676	0.124004	0.0167043	1638.3	0.581511	-0.305629	0.124183	0.0138504
4	rs167209	112000771	A	0.117296	-0.466495	0.189266	0.0137103	1652.66	0.117296	-0.466495	0.189556	0.0138555
4	rs11098834	126747824	G	0.471173	0.305516	0.123978	0.0137288	1600.3	0.528827	0.305516	0.124174	0.0138788
4	rs2053290	94822094	C	0.418489	-0.296693	0.124017	0.0167404	1637.96	0.581511	-0.305563	0.124195	0.0138806
4	rs7671939	188949731	G	0.470179	-0.30738	0.124747	0.0137384	1580.94	0.529821	-0.30738	0.124947	0.0138902
4	rs4286479	161237211	C	0.496024	0.297823	0.12091	0.0137712	1677.3	0.496024	0.297823	0.121092	0.0139144
4	rs7676297	127948534	A	0.241551	0.340132	0.138097	0.0137781	1754.7	0.241551	0.340132	0.138296	0.013915
4	rs1542371	186933001	T	0.183897	-0.363528	0.147626	0.0137975	1874.74	0.183897	-0.363528	0.147825	0.0139258
4	rs11731445	91703774	C	0.493042	0.17825	0.119403	0.135478	1724.1	0.493042	0.293708	0.119445	0.0139351
4	rs3899052	81231471	C	0.186879	-0.29139	0.149728	0.0516391	1802.04	0.186879	-0.368392	0.149844	0.0139515
4	rs7674469	145458001	C	0.43837	-0.288361	0.117139	0.0138276	1814.92	0.43837	-0.288361	0.117302	0.0139602
4	rs968376	81231483	G	0.186879	-0.291331	0.149729	0.0516885	1802.01	0.186879	-0.368334	0.149845	0.0139673
4	rs10939062	10948912	T	0.256461	0.339393	0.13788	0.0138349	1690.97	0.256461	0.339393	0.138086	0.0139773
4	rs10856904	94824615	A	0.420477	-0.297461	0.124223	0.0166397	1630.35	0.579523	-0.305653	0.124403	0.014012
4	rs6823394	7291917	T	0.234592	-0.319126	0.129742	0.0139058	2029.12	0.234592	-0.319126	0.129904	0.0140246
4	rs11934865	130477612	A	0.275348	0.325551	0.132352	0.0139037	1754.03	0.275348	0.325551	0.132542	0.0140412
4	rs1487261	111227677	G	0.43837	-0.29631	0.120474	0.0139122	1715.53	0.56163	-0.29631	0.120652	0.0140528
4	rs4696812	8321709	A	0.44831	-0.287281	0.116826	0.0139305	1816.35	0.55169	-0.287281	0.116988	0.0140633
4	rs10440278	10486083	T	0.205765	0.357213	0.145315	0.0139639	1776.57	0.205765	0.357213	0.145521	0.0140999
4	rs13107186	145444039	A	0.439364	-0.288169	0.117276	0.0140032	1809.78	0.439364	-0.288169	0.117439	0.0141368
4	rs7678874	169581948	C	0.481113	0.298564	0.121495	0.0139942	1663.43	0.481113	0.298564	0.121679	0.0141395
4	rs6533672	114122836	T	0.408549	0.300656	0.122369	0.0140117	1694.19	0.591451	0.300656	0.122551	0.0141545
4	rs2545262	181635793	T	0.078529	0.624027	0.253917	0.0139866	1312.8	0.0785288	0.624027	0.254404	0.0141709
4	rs11731889	57564138	G	0.39662	0.30272	0.123239	0.0140349	1686.56	0.39662	0.30272	0.123423	0.0141784
4	rs11723712	170225896	G	0.251491	0.34108	0.138869	0.0140442	1688.63	0.251491	0.34108	0.139076	0.0141875
4	rs10021555	170665961	T	0.203777	-0.353527	0.143974	0.0140695	1823.05	0.203777	-0.353527	0.144173	0.0142023
4	rs1489764	145454228	T	0.43837	-0.287499	0.117105	0.0140868	1815.98	0.43837	-0.287499	0.117267	0.0142203
4	rs10023596	154094001	A	0.465209	0.294933	0.120147	0.0140972	1706.97	0.534791	0.294933	0.120323	0.0142392
4	rs207310	19088066	T	0.489066	0.306837	0.125002	0.0141022	1569.64	0.489066	0.306837	0.125202	0.0142567
4	rs6840322	20636472	A	0.499006	-0.287554	0.117201	0.014147	1785.4	0.500994	-0.287554	0.117366	0.014283
4	rs1531171	156048091	A	0.374751	-0.302866	0.123444	0.0141487	1716.93	0.374751	-0.302866	0.123625	0.0142901
4	rs2366716	73860920	A	0.112326	-0.431463	0.175981	0.0142161	1986.07	0.112326	-0.431463	0.176203	0.0143385
4	rs13110939	81230528	G	0.186879	-0.289631	0.149558	0.0527966	1806.18	0.186879	-0.366457	0.149672	0.0143492
4	rs4692567	170226500	C	0.251491	0.340378	0.13882	0.0142093	1689.84	0.251491	0.340378	0.139026	0.0143532
4	rs9307184	77725472	G	0.39165	0.308595	0.125866	0.0142156	1623.86	0.39165	0.308595	0.12606	0.0143654
4	rs2087876	28727547	T	0.298211	0.32264	0.131614	0.0142298	1690.98	0.298211	0.32264	0.131809	0.0143737
4	rs10025851	7464527	T	0.400596	0.314056	0.12811	0.0142279	1555.14	0.599404	0.314056	0.128316	0.0143844
4	rs1480751	71247907	A	0.044732	-0.685213	0.27962	0.0142651	1835.25	0.0447316	-0.685213	0.280001	0.0143978
4	rs1872445	186504058	T	0.446322	0.301558	0.123045	0.0142541	1638.32	0.553678	0.301558	0.123233	0.0144027
4	rs35866534	175400245	G	0.241551	-0.33492	0.136687	0.0142749	1791.25	0.241551	-0.33492	0.136878	0.0144109
4	rs28495439	180894671	T	0.406561	-0.29066	0.118628	0.014278	1805.85	0.406561	-0.29066	0.118792	0.0144129
4	rs1460567	93091991	C	0.301193	-0.294968	0.132923	0.0264814	1649.38	0.301193	-0.325596	0.133081	0.0144213
4	rs1517588	16045366	A	0.141153	-0.40513	0.165381	0.0142986	1849.29	0.141153	-0.40513	0.165605	0.0144304
4	rs7691429	10831659	C	0.482107	0.292515	0.119405	0.0142951	1722.13	0.517893	0.292515	0.119579	0.0144366
4	rs9997878	71248914	A	0.044732	-0.684921	0.279638	0.014313	1835.01	0.0447316	-0.684921	0.280019	0.0144458
4	rs4692948	169692626	C	0.297217	0.30834	0.125931	0.0143457	1851.1	0.297217	0.30834	0.1261	0.0144775
4	rs7669658	68250856	C	0.475149	0.290859	0.11881	0.014361	1741.57	0.475149	0.290859	0.11898	0.0145012
4	rs13142234	57563166	T	0.39662	0.301585	0.123194	0.014363	1687.84	0.39662	0.301585	0.123376	0.0145076
4	rs11133454	57563094	G	0.39662	0.301581	0.123194	0.0143642	1687.84	0.39662	0.301581	0.123376	0.0145089
4	rs6840997	180319265	G	0.115308	0.490827	0.200465	0.0143477	1494.78	0.115308	0.490827	0.2008	0.0145111
4	rs28526505	180894666	A	0.406561	-0.290357	0.118629	0.0143808	1805.83	0.406561	-0.290357	0.118793	0.0145161
4	rs4132295	58045335	T	0.250497	0.330521	0.135054	0.0143923	1790.42	0.250497	0.330521	0.135242	0.0145288
4	rs6817314	184573887	T	0.467197	-0.298486	0.12202	0.0144365	1653.96	0.532803	-0.298486	0.122203	0.0145845
4	rs1354856	134620098	G	0.294235	-0.330186	0.134985	0.0144418	1619.92	0.294235	-0.330186	0.135193	0.0145928
4	rs3135129	2358291	T	0.164016	0.394651	0.161356	0.0144518	1717.28	0.164016	0.394651	0.16159	0.0145943
4	rs12499026	184967213	T	0.426441	-0.303187	0.123982	0.0144685	1630.34	0.426441	-0.303187	0.124171	0.0146187
4	rs17339087	121402735	C	0.455268	-0.285689	0.116869	0.0145046	1810.14	0.544732	-0.285689	0.11703	0.01464
4	rs6854255	126747317	A	0.471173	0.302836	0.123898	0.0145158	1602.47	0.528827	0.302836	0.12409	0.0146688
4	rs1159903	114142283	T	0.479125	0.292316	0.119636	0.014551	1716.29	0.520875	0.292316	0.11981	0.014694
4	rs10013021	58060147	A	0.299205	0.314944	0.128908	0.0145586	1759.6	0.299205	0.314944	0.12909	0.0146981
4	rs2788865	26446006	G	0.405567	0.29593	0.121147	0.0145768	1732.69	0.405567	0.29593	0.121321	0.0147185
4	rs1507367	134618678	T	0.294235	-0.32988	0.135049	0.0145792	1618.4	0.294235	-0.32988	0.135256	0.014731
4	rs10488969	15933790	T	0.468191	-0.287875	0.117925	0.0146395	1770.74	0.531809	-0.287875	0.11809	0.0147784
4	rs2051781	105717351	G	0.222664	-0.349524	0.143181	0.0146412	1727.76	0.222664	-0.349524	0.143386	0.0147835
4	rs11940327	147391734	A	0.275348	-0.329285	0.134909	0.0146552	1688.07	0.275348	-0.329285	0.135107	0.014801
4	rs2220178	94407122	G	0.389662	0.323222	0.126088	0.0103635	1620.53	0.389662	0.307813	0.126305	0.0148071
4	rs349854	132815931	T	0.164016	0.411778	0.168737	0.0146732	1569.93	0.164016	0.411778	0.169004	0.01483
4	rs1975652	180024280	T	0.256461	0.446868	0.182936	0.0145754	958495	0.256461	0.446868	0.183409	0.014832
4	rs1948573	189998904	T	0.265408	-0.318083	0.130404	0.0147194	1849.5	0.265408	-0.318083	0.130578	0.0148527
4	rs369697	22800651	T	0.335984	0.304209	0.124713	0.0147171	1766.93	0.335984	0.304209	0.124888	0.0148566
4	rs59815116	102612840	A	0.322068	0.31864	0.130632	0.0147187	1645.21	0.322068	0.31864	0.130828	0.0148685
4	rs4835313	147395797	A	0.276342	-0.328724	0.134776	0.0147259	1687.65	0.276342	-0.328724	0.134973	0.0148719
4	rs13118200	114124365	T	0.484095	0.291609	0.11958	0.0147438	1716.69	0.515905	0.291609	0.119752	0.0148874
4	rs7663373	154097323	T	0.459245	0.299295	0.122724	0.0147379	1638.86	0.459245	0.299295	0.12291	0.0148884
4	rs7673843	190206887	A	0.418489	-0.294108	0.120614	0.0147518	1731.72	0.581511	-0.294108	0.120787	0.0148942
4	rs1824965	57569547	T	0.440358	0.300177	0.123111	0.0147578	1641.12	0.440358	0.300177	0.123296	0.0149081
4	rs35834237	190205703	C	0.418489	-0.293984	0.120588	0.0147723	1732.48	0.581511	-0.293984	0.12076	0.0149147
4	rs207328	19062569	G	0.303181	-0.327552	0.134373	0.0147841	1606.85	0.303181	-0.327552	0.13458	0.0149377
4	rs207314	19069582	T	0.327038	-0.324818	0.133249	0.0147819	1568.46	0.327038	-0.324818	0.133459	0.0149393
4	rs380116	171483198	G	0.269384	-0.315607	0.129508	0.0148114	1857.58	0.269384	-0.315607	0.12968	0.0149443
4	rs17769016	147408345	G	0.276342	-0.328151	0.134646	0.0148037	1690.93	0.276342	-0.328151	0.134842	0.0149497
4	rs28651740	76854058	T	0.230616	-0.32554	0.133611	0.0148314	1936.11	0.230616	-0.32554	0.133782	0.014959
4	rs6533674	114122971	C	0.408549	0.298257	0.122413	0.0148312	1693.06	0.591451	0.298257	0.122592	0.0149772
4	rs6834027	5643434	A	0.353877	-0.310261	0.127355	0.0148427	1652.97	0.353877	-0.310261	0.127545	0.0149923
4	rs9994556	55794885	C	0.452286	0.290969	0.119444	0.0148498	1734.7	0.452286	0.290969	0.119614	0.0149923
4	rs7375701	145260561	G	0.270378	-0.327837	0.134586	0.0148549	1715.7	0.270378	-0.327837	0.134779	0.0149991
4	rs10025876	154098042	T	0.459245	0.298807	0.122668	0.0148543	1640.39	0.459245	0.298807	0.122852	0.0150051
4	rs7686391	10489688	C	0.209742	0.346291	0.142207	0.0148868	1829.33	0.209742	0.346291	0.142398	0.015022
4	rs4916601	3756297	G	0.390656	-0.330828	0.135809	0.0148515	1395.44	0.390656	-0.330828	0.136049	0.0150288
4	rs3914627	147394565	A	0.276342	-0.328475	0.134909	0.0149008	1684.32	0.276342	-0.328475	0.135107	0.0150477
4	rs12508245	182770248	A	0.406561	-0.286528	0.117698	0.0149149	1834.65	0.593439	-0.286528	0.117856	0.0150499
4	rs10009783	39607506	A	0.157058	0.390498	0.160417	0.014922	1799.75	0.157058	0.390498	0.160636	0.0150596
4	rs9990969	35320514	A	0.248509	-0.378602	0.155479	0.0148889	1356.98	0.248509	-0.378602	0.155761	0.0150714
4	rs2196379	175084416	C	0.067594	-0.712655	0.292599	0.0148671	1134.52	0.0675944	-0.712655	0.293235	0.0150853
4	rs10017463	147351628	A	0.272366	-0.320492	0.13175	0.0149918	1782.35	0.272366	-0.320492	0.131931	0.015131
4	rs7670510	124408940	T	0.019881	1.08793	0.44716	0.0149755	1573.11	0.0198807	1.08793	0.447858	0.0151332
4	rs3095894	181709592	A	0.076541	0.606705	0.249371	0.0149767	1393.87	0.0765408	0.606705	0.249811	0.0151547
4	rs7698854	81233244	C	0.187873	-0.281293	0.147543	0.0565837	1848.47	0.187873	-0.358522	0.147648	0.0151732
4	rs4863544	139242964	A	0.275348	-0.317252	0.130483	0.0150419	1804.92	0.275348	-0.317252	0.13066	0.0151796
4	rs6839973	127910028	T	0.275348	0.323693	0.13313	0.0150402	1733.67	0.275348	0.323693	0.133318	0.0151835
4	rs4241587	77031424	T	0.411531	-0.283551	0.116656	0.0150713	1860.69	0.588469	-0.283551	0.11681	0.0152049
4	rs1458033	81236206	G	0.187873	-0.283678	0.149386	0.0575699	1803.1	0.187873	-0.362851	0.149494	0.0152163
4	rs3857075	175416331	C	0.228628	-0.33113	0.136254	0.0150888	1872.97	0.228628	-0.33113	0.136432	0.0152216
4	rs10000003	57561647	A	0.297217	0.318042	0.130855	0.0150783	1714.12	0.297217	0.318042	0.131042	0.0152233
4	rs1453605	1075771	C	0.356859	-0.304156	0.125145	0.0150807	1705.62	0.356859	-0.304156	0.125324	0.0152265
4	rs34426652	2335396	C	0.346918	0.319705	0.131529	0.0150702	1563.73	0.346918	0.319705	0.131735	0.0152292
4	rs445890	171482420	G	0.269384	-0.314726	0.129531	0.0151096	1856.97	0.269384	-0.314726	0.129702	0.0152436
4	rs6857284	57565153	A	0.394632	0.300333	0.123602	0.0151051	1679.7	0.394632	0.300333	0.123782	0.0152532
4	rs6534545	127249062	T	0.265408	-0.323368	0.133103	0.0151215	1775.1	0.265408	-0.323368	0.133287	0.0152617
4	rs17085105	55782991	A	0.499006	0.290741	0.119679	0.0151261	1712.16	0.499006	0.290741	0.11985	0.0152715
4	rs9993841	81235789	G	0.187873	-0.28337	0.149376	0.0578251	1803.35	0.187873	-0.362531	0.149484	0.015299
4	rs6841358	56902514	T	0.5	0.295127	0.121519	0.0151551	1660.54	0.5	0.295127	0.121698	0.0153052
4	rs11133038	175394662	G	0.241551	-0.331834	0.136722	0.0152214	1790.44	0.241551	-0.331834	0.136909	0.0153608
4	rs7688097	81236711	G	0.187873	-0.283018	0.149376	0.0581351	1803.38	0.187873	-0.362179	0.149483	0.015398
4	rs6838650	175400104	A	0.241551	-0.331715	0.136723	0.0152585	1790.43	0.241551	-0.331715	0.136909	0.015398
4	rs13116999	145442364	G	0.440358	-0.284518	0.117301	0.0152857	1808.29	0.440358	-0.284518	0.117459	0.0154239
4	rs1851566	189645569	A	0.282306	0.328891	0.135593	0.0152844	1645.64	0.282306	0.328891	0.135794	0.0154362
4	rs12501842	182758521	A	0.365805	-0.296957	0.122447	0.0153008	1762.72	0.365805	-0.296957	0.122617	0.0154427
4	rs2614616	179443188	C	0.012922	-0.926394	0.382238	0.0153673	3294.32	0.0129225	-0.926394	0.38252	0.0154432
4	rs3109828	26394525	T	0.354871	0.30319	0.125017	0.0153005	1713.42	0.354871	0.30319	0.125195	0.0154464
4	rs2054509	57564802	T	0.298211	0.317098	0.130762	0.0153088	1713.27	0.298211	0.317098	0.130948	0.0154547
4	rs34961985	7462058	A	0.411531	0.30918	0.127506	0.0153155	1556.72	0.588469	0.30918	0.127706	0.0154762
4	rs1599282	93088406	G	0.301193	-0.291478	0.132892	0.028282	1650.28	0.301193	-0.32209	0.133045	0.0154816
4	rs11723479	38506777	A	0.261431	-0.328195	0.135402	0.0153566	1731.97	0.261431	-0.328195	0.135592	0.0155011
4	rs6857788	5643462	C	0.353877	-0.308714	0.127379	0.0153684	1652.39	0.353877	-0.308714	0.127567	0.0155199
4	rs13152724	108214457	A	0.426441	-0.292567	0.120732	0.0153816	1719.66	0.573559	-0.292567	0.120903	0.0155273
4	rs7676666	188954062	T	0.387674	-0.299062	0.123411	0.0153805	1695.71	0.387674	-0.299062	0.123588	0.0155282
4	rs6832467	57586589	A	0.212724	0.362669	0.149674	0.0153902	1633.91	0.212724	0.362669	0.149897	0.0155435
4	rs7678815	81245119	T	0.191849	-0.291588	0.148941	0.0502611	1784.79	0.191849	-0.36055	0.149059	0.0155703
4	rs6821114	145452389	A	0.43837	-0.284236	0.117355	0.0154344	1808.42	0.43837	-0.284236	0.117512	0.015573
4	rs6845509	57564068	A	0.296223	0.316526	0.13069	0.0154368	1721.85	0.296223	0.316526	0.130874	0.0155824
4	rs6554436	58041433	T	0.249503	0.326655	0.134901	0.0154593	1799.4	0.249503	0.326655	0.135083	0.0155988
4	rs10516212	10832291	T	0.482107	0.288903	0.119327	0.0154735	1724.54	0.517893	0.288903	0.119495	0.0156191
4	rs1567283	101724663	T	0.354871	-0.300733	0.124234	0.0154904	1735.19	0.354871	-0.300733	0.124407	0.0156351
4	rs1554243	16063055	A	0.246521	-0.331747	0.137049	0.0154929	1757.44	0.246521	-0.331747	0.137238	0.0156358
4	rs3095893	181709656	A	0.078529	0.593528	0.245116	0.01546	1409.31	0.0785288	0.593528	0.245538	0.0156382
4	rs13111865	108217353	T	0.426441	-0.292135	0.120697	0.0155037	1720.68	0.573559	-0.292135	0.120868	0.0156497
4	rs12643129	156052085	G	0.405567	-0.292473	0.120849	0.0155136	1741.4	0.405567	-0.292473	0.121017	0.0156579
4	rs13143816	108218668	A	0.427435	-0.292108	0.120705	0.0155196	1719.44	0.572565	-0.292108	0.120875	0.0156658
4	rs6553274	190000944	T	0.264414	-0.317991	0.131459	0.0155661	1824.33	0.264414	-0.317991	0.131634	0.015704
4	rs3864171	173895238	C	0.347913	-0.307235	0.127013	0.0155663	1675.06	0.347913	-0.307235	0.127197	0.0157165
4	rs7683975	145279701	A	0.272366	-0.322051	0.13315	0.0155758	1745.03	0.272366	-0.322051	0.133335	0.01572
4	rs6811286	140112191	A	0.258449	0.325609	0.134638	0.0155888	1764.87	0.258449	0.325609	0.134823	0.0157314
4	rs13152730	108214462	A	0.426441	-0.291988	0.120751	0.0156016	1719.16	0.573559	-0.291988	0.120921	0.0157481
4	rs10938822	10491240	C	0.209742	0.343713	0.142206	0.0156485	1829.45	0.209742	0.343713	0.142394	0.0157863
4	rs1605424	134621563	A	0.294235	-0.326466	0.13505	0.0156335	1618.5	0.294235	-0.326466	0.135252	0.0157892
4	rs7682963	124423782	T	0.018887	1.09296	0.452145	0.0156372	1618.16	0.0188867	1.09296	0.452821	0.0157929
4	rs10021897	10478349	T	0.207753	0.350984	0.145236	0.0156641	1766.09	0.207753	0.350984	0.145435	0.0158068
4	rs2715502	179447733	C	0.317097	-0.309154	0.127928	0.0156649	1730.07	0.317097	-0.309154	0.128106	0.0158106
4	rs11133040	175397761	C	0.241551	-0.33042	0.136736	0.0156711	1790.13	0.241551	-0.33042	0.136921	0.015812
4	rs7671017	134619584	C	0.294235	-0.326443	0.135075	0.0156593	1617.92	0.294235	-0.326443	0.135276	0.0158152
4	rs6839976	127910036	T	0.275348	0.321583	0.133078	0.0156706	1735.09	0.275348	0.321583	0.133264	0.0158159
4	rs67650074	68273163	T	0.464215	0.29054	0.120255	0.0156904	1704.56	0.464215	0.29054	0.120425	0.0158384
4	rs13103966	185038691	A	0.450298	-0.290595	0.120363	0.0157643	1709.7	0.549702	-0.290595	0.120533	0.0159121
4	rs10015276	182757842	A	0.392644	-0.291557	0.120777	0.0157776	1762.63	0.392644	-0.291557	0.120942	0.0159211
4	rs10029159	154099282	T	0.460239	0.296185	0.122687	0.0157716	1639.46	0.460239	0.296185	0.122867	0.0159258
4	rs11721713	79112199	G	0.355865	0.308526	0.127799	0.0157721	1637.42	0.355865	0.308526	0.127987	0.0159265
4	rs9307697	134624167	A	0.294235	-0.326061	0.135062	0.0157716	1618.24	0.294235	-0.326061	0.135263	0.0159278
4	rs146141475	8741678	G	0.427435	-0.454115	0.187757	0.0155792	707786	0.572565	-0.454115	0.1884	0.0159358
4	rs1383028	57590071	G	0.205765	0.360809	0.149517	0.0158149	1678.06	0.205765	0.360809	0.149732	0.0159656
4	rs9992283	134756886	A	0.112326	0.458716	0.190099	0.0158203	1701.51	0.112326	0.458716	0.190368	0.015969
4	rs7356444	5644258	T	0.355865	-0.306635	0.127071	0.0158177	1656.29	0.355865	-0.306635	0.127256	0.0159705
4	rs4863096	190017957	A	0.387674	0.305562	0.126626	0.0158173	1610.5	0.387674	0.305562	0.126816	0.0159745
4	rs355678	78478090	A	0.209742	0.365332	0.151415	0.0158307	1613.14	0.209742	0.365332	0.151641	0.0159876
4	rs11132012	181600334	C	0.415507	-0.293274	0.121589	0.0158646	1707.61	0.415507	-0.293274	0.12176	0.016013
4	rs11736700	121403746	T	0.454274	-0.284512	0.11799	0.0158946	1776.64	0.545726	-0.284512	0.11815	0.0160372
4	rs4864498	54958624	C	0.194831	-0.373648	0.154937	0.0158822	1627.87	0.194831	-0.373648	0.155166	0.0160379
4	rs4461523	15928291	C	0.467197	-0.286848	0.118965	0.0159001	1740.41	0.532803	-0.286848	0.119129	0.0160458
4	rs7657694	96517606	C	0.012922	0.980293	0.417728	0.0189393	2757.9	0.0129225	1.00663	0.41807	0.0160491
4	rs4446384	58041624	A	0.249503	0.325185	0.134875	0.0159087	1800.14	0.249503	0.325185	0.135056	0.0160496
4	rs452186	171472693	A	0.269384	-0.312637	0.129687	0.0159214	1852.59	0.269384	-0.312637	0.129855	0.0160583
4	rs4640632	88923169	G	0.392644	0.297954	0.121088	0.0138692	1753.31	0.392644	0.291927	0.121263	0.0160668
4	rs11731070	6369168	C	0.106362	-0.523511	0.217125	0.0159044	1367.29	0.106362	-0.523511	0.217507	0.01609
4	rs6832194	4809607	A	0.16501	0.371469	0.154145	0.0159585	1873.23	0.16501	0.371469	0.154343	0.016094
4	rs13111565	180249620	C	0.043738	0.67921	0.281914	0.0159839	1844.84	0.0437376	0.67921	0.28228	0.0161215
4	rs16993769	37653940	A	0.368787	-0.303131	0.125806	0.0159735	1664	0.368787	-0.303131	0.125987	0.0161261
4	rs1982498	180353761	C	0.240557	0.331555	0.137633	0.0159972	1771.84	0.240557	0.331555	0.137819	0.0161406
4	rs1912755	23571565	A	0.465209	0.288735	0.119878	0.0160153	1714.87	0.465209	0.288735	0.120046	0.0161635
4	rs1400773	16038800	T	0.15507	-0.391217	0.162446	0.0160279	1773.43	0.15507	-0.391217	0.162666	0.0161712
4	rs10755203	23839470	T	0.182903	-0.37372	0.155173	0.016022	1703.76	0.182903	-0.37372	0.155391	0.0161712
4	rs6812929	127915102	G	0.277336	0.319723	0.132759	0.0160268	1735.76	0.277336	0.319723	0.132942	0.0161732
4	rs11098909	127957537	C	0.262425	0.32464	0.134803	0.0160287	1743.22	0.262425	0.32464	0.134988	0.0161746
4	rs34711070	183691615	C	0.400596	-0.326674	0.1356	0.0159917	1387.76	0.400596	-0.326674	0.135834	0.0161748
4	rs2611060	67038990	G	0.461233	-0.290789	0.120748	0.0160303	1692.17	0.461233	-0.290789	0.120919	0.0161806
4	rs11098564	121400811	C	0.455268	-0.28412	0.117988	0.016038	1776.08	0.544732	-0.28412	0.118147	0.0161812
4	rs887470	23387885	A	0.428429	-0.280649	0.116566	0.016056	1843.03	0.571571	-0.280649	0.116718	0.0161941
4	rs6537040	142171118	A	0.406561	-0.288944	0.120016	0.0160599	1764.41	0.406561	-0.288944	0.120179	0.0162041
4	rs10005006	182760093	A	0.389662	-0.290989	0.120867	0.0160615	1764.83	0.389662	-0.290989	0.121031	0.0162057
4	rs360939	152854578	C	0.275348	0.316912	0.131637	0.016064	1773.43	0.275348	0.316912	0.131815	0.0162075
4	rs16873628	10836045	A	0.482107	0.285016	0.118388	0.0160637	1752.14	0.517893	0.285016	0.11855	0.0162089
4	rs6829956	145440288	C	0.440358	-0.282286	0.117303	0.0161078	1808.31	0.440358	-0.282286	0.117458	0.0162486
4	rs989346	145274770	T	0.271372	-0.321154	0.133477	0.0161255	1740.52	0.271372	-0.321154	0.133661	0.0162718
4	rs4377608	35277645	C	0.081511	-0.510079	0.212038	0.016146	1821.79	0.0815109	-0.510079	0.212317	0.0162859
4	rs13105153	147365170	T	0.27336	-0.317167	0.131863	0.01616	1775.37	0.27336	-0.317167	0.13204	0.0163037
4	rs4470700	58042029	A	0.250497	0.324393	0.134875	0.0161665	1795.39	0.250497	0.324393	0.135055	0.0163086
4	rs4498196	3747842	A	0.421471	0.296854	0.123419	0.0161613	1650.6	0.578529	0.296854	0.123598	0.0163158
4	rs6847587	103590864	A	0.489066	0.28867	0.120033	0.0161763	1702.95	0.489066	0.28867	0.120202	0.0163261
4	rs6813462	175399966	C	0.241551	-0.3288	0.136745	0.0161961	1789.93	0.241551	-0.3288	0.136928	0.0163387
4	rs13136434	155104184	G	0.122266	0.468409	0.194849	0.0162187	1504.22	0.122266	0.468409	0.195159	0.0163885
4	rs3109844	26392639	T	0.353877	0.300304	0.124977	0.0162671	1716.81	0.353877	0.300304	0.125151	0.016416
4	rs6843820	145452704	G	0.43837	-0.281994	0.117376	0.0162845	1807.84	0.43837	-0.281994	0.117531	0.0164259
4	rs4698060	10490559	A	0.209742	0.341515	0.142159	0.01629	1830.74	0.209742	0.341515	0.142344	0.0164297
4	rs28602322	102624740	C	0.482107	0.29247	0.121733	0.0162807	1656.95	0.517893	0.29247	0.121908	0.016435
4	rs1585114	156046862	T	0.372763	-0.296861	0.123569	0.0162878	1717.4	0.372763	-0.296861	0.12374	0.0164367
4	rs4364217	161236995	G	0.497018	0.290321	0.120852	0.0162932	1679.15	0.497018	0.290321	0.121024	0.0164455
4	rs28414950	79112914	C	0.314115	-0.304628	0.126832	0.0163137	1769.26	0.314115	-0.304628	0.127003	0.0164583
4	rs2904221	77182033	T	0.282306	0.31005	0.129098	0.016321	1816	0.282306	0.31005	0.129268	0.0164619
4	rs9995820	147406529	G	0.276342	-0.32366	0.13476	0.0163169	1688.21	0.276342	-0.32366	0.134951	0.0164685
4	rs6553138	188953780	G	0.389662	-0.296145	0.123318	0.0163295	1695.21	0.389662	-0.296145	0.123492	0.0164805
4	rs6552357	180248891	G	0.043738	0.676448	0.281717	0.0163431	1847.46	0.0437376	0.676448	0.28208	0.0164817
4	rs68188106	180898959	G	0.404573	-0.284972	0.118679	0.0163411	1807.36	0.404573	-0.284972	0.118835	0.0164827
4	rs2939748	37537569	G	0.483101	-0.27882	0.116129	0.016353	1820.94	0.483101	-0.27882	0.116281	0.0164936
4	rs4834162	127925448	G	0.276342	0.318586	0.132689	0.0163502	1741.49	0.276342	0.318586	0.13287	0.0164972
4	rs12503796	15940231	C	0.468191	-0.284669	0.118564	0.0163517	1751.83	0.531809	-0.284669	0.118725	0.0164979
4	rs433556	139295889	G	0.327038	0.294543	0.122693	0.0163656	1851.04	0.327038	0.294543	0.12285	0.016504
4	rs9992118	147404980	G	0.276342	-0.323515	0.134745	0.0163528	1688.6	0.276342	-0.323515	0.134935	0.0165045
4	rs4104504	108211406	T	0.427435	-0.290415	0.120966	0.0163592	1712.1	0.572565	-0.290415	0.121134	0.0165088
4	rs6857399	175394082	C	0.241551	-0.328281	0.136753	0.0163713	1789.75	0.241551	-0.328281	0.136935	0.0165144
4	rs6815339	122874	C	0.451292	0.306266	0.127558	0.0163503	1521.2	0.548708	0.306266	0.127757	0.0165187
4	rs4833063	38500318	T	0.276342	-0.328522	0.13685	0.0163681	1636.92	0.276342	-0.328522	0.137049	0.0165246
4	rs13105211	182976084	C	0.306163	0.327744	0.136518	0.0163623	1548.21	0.306163	0.327744	0.136728	0.0165278
4	rs6821463	125867794	T	0.465209	0.29329	0.122184	0.0163776	1650.6	0.534791	0.29329	0.12236	0.0165328
4	rs7435019	147403914	A	0.276342	-0.32349	0.134776	0.0163858	1687.83	0.276342	-0.32349	0.134966	0.0165376
4	rs10428455	16488439	G	0.412525	0.294665	0.122766	0.0163855	1678.53	0.412525	0.294665	0.12294	0.0165382
4	rs6537283	145292060	T	0.272366	-0.319629	0.133174	0.0163914	1744.49	0.272366	-0.319629	0.133356	0.0165383
4	rs13139004	180249627	T	0.043738	0.676177	0.281754	0.0164004	1846.98	0.0437376	0.676177	0.282117	0.0165392
4	rs404574	103583208	A	0.492048	-0.285491	0.118968	0.0164071	1733.31	0.507952	-0.285491	0.119131	0.0165551
4	rs441624	111844449	T	0.049702	0.666696	0.277898	0.016437	1680.83	0.0497018	0.666696	0.278291	0.0165897
4	rs11725527	10491852	A	0.209742	0.340956	0.142146	0.016456	1831.09	0.209742	0.340956	0.14233	0.0165962
4	rs7680950	184592515	T	0.415507	0.292432	0.121909	0.0164506	1698.68	0.584493	0.292432	0.12208	0.0166017
4	rs2391126	127962381	G	0.259443	0.323281	0.134783	0.0164605	1756.77	0.259443	0.323281	0.134965	0.0166066
4	rs1436553	96736544	T	0.081511	-0.476358	0.20595	0.020724	1931.81	0.0815109	-0.493862	0.206182	0.016608
4	rs6600819	71241053	T	0.044732	-0.669053	0.278967	0.0164704	1844.12	0.0447316	-0.669053	0.279326	0.0166096
4	rs4353861	170367235	C	0.230616	0.337048	0.140529	0.0164657	1749.91	0.230616	0.337048	0.14072	0.0166124
4	rs10024644	5646930	T	0.358847	-0.300101	0.125129	0.0164702	1701.99	0.358847	-0.300101	0.125304	0.016621
4	rs6827023	10825035	A	0.469185	0.288077	0.120127	0.0164802	1706.01	0.530815	0.288077	0.120294	0.0166307
4	rs9291420	10492887	C	0.209742	0.340579	0.142109	0.0165478	1832.04	0.209742	0.340579	0.142293	0.0166882
4	rs413967	103583196	G	0.492048	-0.285169	0.11899	0.0165484	1732.69	0.507952	-0.285169	0.119152	0.0166969
4	rs1510692	127901876	G	0.279324	0.318076	0.132733	0.0165584	1728.88	0.279324	0.318076	0.132914	0.0167072
4	rs6841774	162586433	A	0.364811	0.294656	0.122982	0.0165783	1749.56	0.364811	0.294656	0.123149	0.0167254
4	rs11947922	185027691	A	0.417495	-0.291169	0.121538	0.0165882	1706.78	0.417495	-0.291169	0.121707	0.016739
4	rs11945297	58054196	T	0.295229	0.30724	0.128255	0.0165963	1791.65	0.295229	0.30724	0.128425	0.0167399
4	rs10029367	154099498	T	0.459245	0.294138	0.122774	0.016586	1637.73	0.459245	0.294138	0.122952	0.0167431
4	rs13121626	10491551	A	0.209742	0.340534	0.142171	0.0166095	1830.45	0.209742	0.340534	0.142355	0.0167502
4	rs1905958	147186922	C	0.493042	-0.283456	0.118354	0.016621	1751.31	0.493042	-0.283456	0.118514	0.016768
4	rs10021370	125869324	C	0.465209	0.292791	0.122242	0.016612	1649.08	0.534791	0.292791	0.122417	0.0167681
4	rs4864742	54146415	G	0.430417	0.286571	0.119655	0.0166214	1746.92	0.430417	0.286571	0.119817	0.0167688
4	rs6448001	10487061	G	0.205765	0.347359	0.145043	0.0166266	1783.56	0.205765	0.347359	0.145236	0.016771
4	rs5019706	184577348	G	0.121272	0.461715	0.192768	0.016612	1547.91	0.121272	0.461715	0.193063	0.0167784
4	rs7674396	108236225	A	0.427435	-0.289415	0.120884	0.016659	1714.45	0.572565	-0.289415	0.121051	0.0168094
4	rs241867	142068023	T	0.185885	0.363815	0.151981	0.016674	1754.2	0.185885	0.363815	0.152186	0.0168209
4	rs13127306	10491631	T	0.209742	0.340328	0.14218	0.0166819	1830.23	0.209742	0.340328	0.142363	0.0168228
4	rs13127304	10491627	T	0.209742	0.340234	0.14218	0.016712	1830.24	0.209742	0.340234	0.142363	0.0168529
4	rs111290622	54122905	G	0.430417	0.287289	0.120054	0.0167108	1735.32	0.430417	0.287289	0.120217	0.0168595
4	rs6822566	126744797	C	0.471173	0.295353	0.123416	0.0167041	1615.3	0.528827	0.295353	0.123596	0.0168639
4	rs7697499	67039012	G	0.464215	-0.288273	0.120497	0.01674	1697.81	0.464215	-0.288273	0.120665	0.0168921
4	rs207313	19069910	G	0.314115	-0.321087	0.134205	0.0167332	1579.74	0.314115	-0.321087	0.134405	0.0168966
4	rs4864212	134622931	C	0.294235	-0.323242	0.135111	0.0167373	1617.18	0.294235	-0.323242	0.135308	0.0168969
4	rs4835314	147401947	G	0.276342	-0.322434	0.134788	0.0167495	1687.57	0.276342	-0.322434	0.134976	0.0169025
4	rs13101920	84141253	A	0.27336	0.32498	0.132943	0.0145047	1746.38	0.27336	0.318006	0.133132	0.01691
4	rs3849037	147399505	G	0.276342	-0.322295	0.134762	0.0167757	1688.22	0.276342	-0.322295	0.13495	0.0169288
4	rs10032453	147406196	T	0.276342	-0.322266	0.134766	0.0167892	1688.11	0.276342	-0.322266	0.134955	0.0169423
4	rs10018860	147406399	C	0.276342	-0.322269	0.134769	0.01679	1688.06	0.276342	-0.322269	0.134957	0.0169431
4	rs9995986	35333044	A	0.345924	-0.312567	0.130725	0.016801	1585.42	0.345924	-0.312567	0.130919	0.0169641
4	rs313957	114023939	T	0.028827	0.87701	0.366873	0.0168256	1626.94	0.028827	0.87701	0.367404	0.0169846
4	rs6841571	126332	C	0.45328	0.303013	0.126748	0.0168177	1539.62	0.54672	0.303013	0.126942	0.0169857
4	rs17598675	176647637	T	0.497018	-0.281742	0.117889	0.0168528	1764.94	0.497018	-0.281742	0.118046	0.0169995
4	rs12503296	145269728	T	0.270378	-0.319215	0.133576	0.0168594	1742.03	0.270378	-0.319215	0.133757	0.017008
4	rs36096326	127913327	C	0.276342	0.316994	0.132669	0.0168782	1742.06	0.276342	0.316994	0.132849	0.0170269
4	rs1116240	134622462	C	0.293241	-0.322896	0.135128	0.0168683	1619.99	0.293241	-0.322896	0.135324	0.0170281
4	rs4956487	141783251	A	0.175944	0.38841	0.162554	0.016875	1600.12	0.175944	0.38841	0.162793	0.0170368
4	rs4522817	4995876	G	0.449304	0.299134	0.125203	0.0168856	1580.46	0.449304	0.299134	0.125389	0.0170495
4	rs13121696	108215245	G	0.429423	-0.288435	0.120745	0.0169034	1716.45	0.570577	-0.288435	0.12091	0.0170544
4	rs11725020	57586239	A	0.21173	0.358106	0.149914	0.0169061	1634.43	0.21173	0.358106	0.15013	0.0170647
4	rs10020392	180901643	T	0.404573	-0.283357	0.118657	0.0169388	1808.08	0.404573	-0.283357	0.118811	0.0170822
4	rs4863841	130496384	T	0.257455	0.326341	0.136662	0.0169427	1717.32	0.257455	0.326341	0.136849	0.0170937
4	rs11133490	58050153	C	0.250497	0.322962	0.135271	0.0169627	1784.96	0.250497	0.322962	0.135449	0.017108
4	rs6534515	126745671	G	0.471173	0.294575	0.1234	0.0169789	1615.75	0.528827	0.294575	0.123579	0.0171395
4	rs2946404	23922602	G	0.382704	-0.302602	0.126764	0.0169801	1614.91	0.382704	-0.302602	0.126948	0.0171408
4	rs732244	15937000	C	0.468191	-0.282661	0.118426	0.0169948	1756.01	0.531809	-0.282661	0.118584	0.0171426
4	rs4525925	145286492	A	0.272366	-0.318534	0.133454	0.0169936	1737.22	0.272366	-0.318534	0.133634	0.0171431
4	rs11936668	127908277	T	0.276342	0.316594	0.132649	0.0170002	1742.61	0.276342	0.316594	0.132828	0.0171492
4	rs732245	15937085	C	0.468191	-0.282587	0.118416	0.0170147	1756.29	0.531809	-0.282587	0.118574	0.0171626
4	rs13101857	173925622	A	0.357853	-0.298829	0.125219	0.0170118	1701.69	0.357853	-0.298829	0.125392	0.0171644
4	rs11725909	127900252	G	0.279324	0.316708	0.132722	0.0170211	1729.2	0.279324	0.316708	0.132902	0.0171713
4	rs61795311	23414678	A	0.427435	-0.277794	0.116433	0.017039	1848.45	0.572565	-0.277794	0.116581	0.0171795
4	rs10517595	155251015	T	0.262425	0.322072	0.134987	0.0170349	1738.58	0.262425	0.322072	0.135169	0.0171843
4	rs12648227	108210045	A	0.429423	-0.287617	0.120574	0.0170608	1721.34	0.570577	-0.287617	0.120738	0.0172118
4	rs60369168	102608138	C	0.432406	0.295465	0.123859	0.0170564	1628.25	0.432406	0.295465	0.124038	0.0172161
4	rs2702338	56901376	A	0.499006	0.289709	0.121455	0.0170645	1662.5	0.499006	0.289709	0.121626	0.0172209
4	rs10017378	156046564	G	0.374751	-0.294821	0.123628	0.0170915	1712.13	0.374751	-0.294821	0.123798	0.0172434
4	rs11724042	43972506	T	0.430417	-0.290731	0.121983	0.0171546	1680.76	0.430417	-0.290731	0.122153	0.0173095
4	rs34503505	7463546	C	0.40159	0.305388	0.128129	0.0171514	1553.73	0.59841	0.305388	0.128322	0.0173191
4	rs7694384	28841180	T	0.261431	0.320763	0.134606	0.0171734	1752.76	0.261431	0.320763	0.134786	0.017322
4	rs434644	103583189	A	0.492048	-0.283524	0.118987	0.0171804	1732.84	0.507952	-0.283524	0.119147	0.0173307
4	rs7680082	180897532	A	0.404573	-0.282685	0.118658	0.0172025	1808.07	0.404573	-0.282685	0.118812	0.0173467
4	rs1528947	171369698	C	0.310139	-0.302485	0.126969	0.0172025	1777.88	0.310139	-0.302485	0.127136	0.0173491
4	rs7685344	10489855	G	0.209742	0.338815	0.142229	0.0172108	1829.01	0.209742	0.338815	0.142411	0.0173533
4	rs13114412	127779997	G	0.232604	0.331235	0.139093	0.0172475	1775.69	0.232604	0.331235	0.139276	0.0173944
4	rs10488999	23414974	G	0.427435	-0.277264	0.11644	0.0172579	1848.24	0.572565	-0.277264	0.116587	0.0173991
4	rs11935038	117052902	T	0.140159	0.397999	0.167145	0.0172582	1821.46	0.140159	0.397999	0.167359	0.0174014
4	rs6537041	142171568	C	0.404573	-0.285889	0.12006	0.0172552	1766	0.404573	-0.285889	0.120218	0.0174029
4	rs6831572	185026758	A	0.454274	0.287852	0.120908	0.0172779	1691.82	0.545726	0.287852	0.121075	0.0174322
4	rs13152658	127778829	C	0.234592	0.331173	0.139117	0.0172871	1764.6	0.234592	0.331173	0.1393	0.0174351
4	rs3796619	1095281	A	0.353877	-0.294796	0.123866	0.0173147	1747.94	0.353877	-0.294796	0.124031	0.0174642
4	rs3762898	10492644	A	0.209742	0.338167	0.142105	0.0173264	1832.24	0.209742	0.338167	0.142285	0.017469
4	rs4635797	173923546	A	0.357853	-0.298085	0.125252	0.0173184	1700.82	0.357853	-0.298085	0.125424	0.017472
4	rs2086341	57567251	T	0.299205	0.310965	0.13067	0.0173234	1712.63	0.299205	0.310965	0.130848	0.017476
4	rs28474694	102624749	A	0.482107	0.289787	0.12177	0.0173226	1656.04	0.517893	0.289787	0.121942	0.0174804
4	rs2858089	3268646	A	0.410537	-0.276503	0.116209	0.0173427	1876.68	0.410537	-0.276503	0.116353	0.0174819
4	rs1496276	121623516	C	0.32008	0.297639	0.125124	0.0173711	1799.86	0.32008	0.297639	0.125285	0.0175164
4	rs7699689	127452	A	0.45328	0.301429	0.12669	0.0173475	1541.08	0.54672	0.301429	0.126882	0.0175172
4	rs2711158	68645304	G	0.187873	0.392987	0.165163	0.0173411	1472.56	0.187873	0.392987	0.165424	0.0175187
4	rs4441788	60384114	T	0.489066	-0.283774	0.1193	0.017376	1724.13	0.489066	-0.283774	0.119461	0.0175277
4	rs2292532	139219884	T	0.193837	-0.343544	0.144465	0.0174052	1880.6	0.193837	-0.343544	0.144644	0.0175444
4	rs10031957	182756427	G	0.394632	-0.287414	0.120852	0.0173963	1757.46	0.394632	-0.287414	0.121012	0.0175452
4	rs2659547	102036858	C	0.423459	0.291708	0.122681	0.0174171	1668.6	0.576541	0.291708	0.122852	0.017574
4	rs10866340	170376392	T	0.229622	0.334133	0.140533	0.0174254	1755.22	0.229622	0.334133	0.14072	0.0175745
4	rs4256248	77458308	A	0.382704	-0.286333	0.120437	0.0174325	1789.6	0.382704	-0.286333	0.120593	0.0175788
4	rs4293812	79114420	T	0.315109	-0.301562	0.126849	0.0174387	1765.86	0.315109	-0.301562	0.127016	0.017587
4	rs4689729	7404570	C	0.427435	0.298365	0.12549	0.0174255	1590.66	0.572565	0.298365	0.125673	0.0175901
4	rs7688932	145279673	T	0.271372	-0.317601	0.133597	0.0174396	1737.53	0.271372	-0.317601	0.133776	0.0175903
4	rs73222705	10858825	C	0.474155	0.284977	0.119878	0.0174431	1711.29	0.525845	0.284977	0.12004	0.0175962
4	rs10008585	180901568	G	0.404573	-0.282104	0.118688	0.0174609	1807.19	0.404573	-0.282104	0.11884	0.0176059
4	rs1471230	67060287	A	0.445328	-0.288171	0.121233	0.0174538	1688.91	0.445328	-0.288171	0.1214	0.0176089
4	rs2635250	118499340	T	0.100398	-0.464381	0.195379	0.0174625	1778.65	0.100398	-0.464381	0.195634	0.0176098
4	rs1072322	12815252	T	0.380716	0.292262	0.122963	0.0174617	1720.08	0.380716	0.292262	0.123129	0.017614
4	rs3846387	19633231	T	0.437376	0.287501	0.120963	0.0174647	1702.93	0.562624	0.287501	0.121128	0.0176186
4	rs2126307	189643235	T	0.094433	0.443083	0.186469	0.0174933	2063.1	0.0944334	0.443083	0.186679	0.0176204
4	rs4256249	77458579	A	0.382704	-0.286226	0.120437	0.0174749	1789.59	0.382704	-0.286226	0.120594	0.0176213
4	rs28545592	94252621	T	0.44334	0.276655	0.120357	0.0215263	1715.56	0.44334	0.286003	0.120507	0.0176282
4	rs2702359	56879466	C	0.49006	0.286761	0.120665	0.0174771	1685.13	0.49006	0.286761	0.120831	0.0176327
4	rs7691862	10490865	G	0.209742	0.338251	0.142363	0.0175025	1825.6	0.209742	0.338251	0.142544	0.0176461
4	rs13140402	140109797	A	0.258449	0.319841	0.134663	0.0175427	1764.44	0.258449	0.319841	0.13484	0.0176914
4	rs11098567	121409177	G	0.454274	-0.280492	0.118114	0.0175604	1773.08	0.545726	-0.280492	0.118268	0.0177084
4	rs4256247	77458201	A	0.382704	-0.28606	0.120468	0.0175687	1788.69	0.382704	-0.28606	0.120624	0.0177155
4	rs6448226	23836653	G	0.33996	-0.297705	0.12538	0.017577	1738.37	0.33996	-0.297705	0.125548	0.0177281
4	rs11937670	28841188	T	0.263419	0.319468	0.134567	0.0175949	1745.25	0.263419	0.319468	0.134746	0.0177454
4	rs17063303	177497111	C	0.45825	0.283699	0.11951	0.0176041	1729.35	0.45825	0.283699	0.11967	0.0177561
4	rs12502154	108246270	C	0.427435	-0.286651	0.120778	0.0176271	1717.57	0.572565	-0.286651	0.120941	0.0177802
4	rs10028911	156046610	T	0.374751	-0.293396	0.12362	0.0176272	1712.41	0.374751	-0.293396	0.123788	0.0177807
4	rs10009670	125987	T	0.45328	0.3007	0.126687	0.0176175	1541.18	0.54672	0.3007	0.126878	0.0177881
4	rs2702337	56901008	C	0.499006	0.288069	0.121422	0.0176699	1663.48	0.499006	0.288069	0.121591	0.0178281
4	rs13103252	23572152	A	0.463221	0.281597	0.118741	0.0177152	1749.13	0.463221	0.281597	0.118898	0.0178657
4	rs1456447	156046068	T	0.374751	-0.29331	0.123688	0.0177217	1710.55	0.374751	-0.29331	0.123855	0.0178757
4	rs6853737	175267855	T	0.235586	-0.317707	0.134005	0.0177473	1896.6	0.235586	-0.317707	0.134169	0.0178862
4	rs453418	139295321	G	0.326044	0.291492	0.122945	0.0177445	1846.46	0.326044	0.291492	0.123099	0.0178872
4	rs3775988	170659610	C	0.254473	-0.321614	0.135644	0.0177395	1756.74	0.254473	-0.321614	0.135823	0.0178894
4	rs4699361	95680865	G	0.377734	0.252981	0.123365	0.0402987	1715.55	0.377734	0.292379	0.12348	0.0178927
4	rs7671446	170365970	C	0.230616	0.332199	0.140115	0.0177445	1760.42	0.230616	0.332199	0.140299	0.0178941
4	rs56248498	7481888	A	0.407555	-0.283995	0.119796	0.017757	1769.71	0.592445	-0.283995	0.119953	0.0179059
4	rs10011702	182762407	A	0.389662	-0.286633	0.120923	0.0177699	1763.38	0.389662	-0.286633	0.121081	0.0179194
4	rs9684523	108209364	T	0.428429	-0.285675	0.120516	0.0177676	1724.07	0.571571	-0.285675	0.120677	0.0179204
4	rs4240241	37766932	G	0.04175	-0.703528	0.296962	0.0178323	1738.07	0.0417495	-0.703528	0.297356	0.0179841
4	rs11728936	23405799	A	0.429423	-0.275405	0.11627	0.0178516	1851.59	0.570577	-0.275405	0.116414	0.0179942
4	rs12508481	95680361	G	0.326044	0.273214	0.126407	0.0306654	1747.42	0.326044	0.299337	0.126539	0.0180026
4	rs2332006	71234763	G	0.044732	-0.661738	0.27939	0.01786	1838.67	0.0447316	-0.661738	0.27974	0.0180036
4	rs9307698	134624232	T	0.294235	-0.320251	0.135192	0.0178434	1615.32	0.294235	-0.320251	0.135385	0.0180068
4	rs4132296	58044984	A	0.250497	0.319374	0.134845	0.0178629	1796.37	0.250497	0.319374	0.135018	0.0180099
4	rs1531172	156047990	G	0.374751	-0.292565	0.123524	0.0178613	1715.11	0.374751	-0.292565	0.12369	0.0180152
4	rs7674770	23391914	A	0.429423	-0.27562	0.116389	0.0178801	1847.78	0.570577	-0.27562	0.116534	0.018023
4	rs7681384	145437014	T	0.444334	-0.277894	0.117349	0.0178797	1803.71	0.444334	-0.277894	0.117499	0.0180262
4	rs9992514	182757504	C	0.392644	-0.286316	0.120903	0.0178771	1759.17	0.392644	-0.286316	0.121061	0.0180273
4	rs4862649	187071358	C	0.49006	-0.283877	0.119879	0.0178827	1707.4	0.50994	-0.283877	0.12004	0.0180374
4	rs10001383	147353475	G	0.27336	-0.314827	0.132953	0.0178868	1746.47	0.27336	-0.314827	0.133128	0.0180381
4	rs7671436	84895908	A	0.05666	0.531847	0.238437	0.0257108	2019.34	0.05666	0.564417	0.238672	0.0180386
4	rs6837453	147411504	T	0.276342	-0.319009	0.134729	0.0178946	1689.17	0.276342	-0.319009	0.134912	0.018051
4	rs10004989	16045104	C	0.140159	-0.392078	0.165629	0.0179228	1855.11	0.140159	-0.392078	0.165834	0.0180653
4	rs28680907	102624818	G	0.482107	0.288223	0.121746	0.0179126	1656.77	0.517893	0.288223	0.121915	0.0180721
4	rs6837538	189331266	T	0.312127	0.299039	0.126334	0.0179305	1789.63	0.312127	0.299039	0.126496	0.0180782
4	rs12648184	93102302	G	0.301193	-0.284165	0.133039	0.0326829	1646.87	0.301193	-0.31484	0.133182	0.0180799
4	rs9995307	147409652	A	0.287276	-0.318816	0.134694	0.0179343	1650.56	0.287276	-0.318816	0.134881	0.0180945
4	rs7699057	16065021	C	0.253479	-0.325793	0.137659	0.0179488	1710.01	0.253479	-0.325793	0.137844	0.0181034
4	rs13125350	57566052	G	0.389662	0.29201	0.123406	0.0179689	1692.96	0.389662	0.29201	0.123573	0.0181252
4	rs2980210	4174141	G	0.475149	-0.320549	0.135425	0.0179338	1339.68	0.475149	-0.320549	0.135658	0.0181312
4	rs1603509	189997551	C	0.269384	-0.309387	0.130784	0.0179989	1821.77	0.269384	-0.309387	0.130949	0.0181442
4	rs6537281	145283266	T	0.272366	-0.316012	0.133576	0.0179922	1734.13	0.272366	-0.316012	0.133753	0.0181449
4	rs7676118	117057615	A	0.144135	0.392922	0.166104	0.0180048	1801.83	0.144135	0.392922	0.166316	0.0181518
4	rs11132011	181600287	G	0.414513	-0.287711	0.121618	0.0179969	1708.19	0.414513	-0.287711	0.121782	0.0181519
4	rs7675817	58047314	T	0.250497	0.318901	0.134817	0.0180088	1797.15	0.250497	0.318901	0.134989	0.0181562
4	rs6553439	170393194	G	0.2167	0.344569	0.145667	0.0180078	1702.47	0.2167	0.344569	0.145863	0.0181633
4	rs282715	59521737	T	0.354871	-0.291947	0.123429	0.018015	1758.22	0.354871	-0.291947	0.12359	0.0181656
4	rs2349582	112232617	A	0.435388	-0.284619	0.120333	0.0180173	1722.67	0.435388	-0.284619	0.120493	0.018171
4	rs11098252	115398797	T	0.450298	-0.287636	0.121609	0.0180179	1674.97	0.549702	-0.287636	0.121776	0.018176
4	rs751266	54131539	G	0.430417	0.282337	0.119414	0.0180611	1754.15	0.430417	0.282337	0.11957	0.0182122
4	rs11721758	155295076	A	0.485089	0.278931	0.117979	0.018067	1763.87	0.514911	0.278931	0.118132	0.0182173
4	rs2046108	71245098	T	0.044732	-0.664027	0.280901	0.018083	1818.91	0.0447316	-0.664027	0.281255	0.0182287
4	rs13105656	19635951	A	0.437376	0.285725	0.120878	0.0180914	1705.38	0.562624	0.285725	0.121041	0.0182469
4	rs2159518	23416412	G	0.427435	-0.275074	0.1164	0.0181191	1849.6	0.572565	-0.275074	0.116544	0.0182625
4	rs11726588	147354570	G	0.27336	-0.315075	0.13332	0.0181128	1736.88	0.27336	-0.315075	0.133495	0.0182655
4	rs7660027	185037324	C	0.379722	0.292227	0.123682	0.0181406	1701.87	0.379722	0.292227	0.123848	0.0182965
4	rs4465994	145291128	C	0.272366	-0.31502	0.133356	0.0181642	1739.91	0.272366	-0.31502	0.133531	0.0183168
4	rs13127079	10491719	A	0.209742	0.333802	0.14132	0.0181752	1852.78	0.209742	0.333802	0.141494	0.0183185
4	rs207340	19044103	G	0.335984	-0.306631	0.129805	0.0181646	1631.02	0.335984	-0.306631	0.129987	0.0183274
4	rs4571396	54204358	G	0.431412	0.282384	0.119558	0.0181816	1748.94	0.431412	0.282384	0.119714	0.0183335
4	rs12500410	23390766	A	0.429423	-0.275097	0.116498	0.0182069	1844.34	0.570577	-0.275097	0.116643	0.018351
4	rs7659843	185037248	C	0.37674	0.292228	0.123741	0.0181959	1705.51	0.37674	0.292228	0.123907	0.0183517
4	rs10939110	26418638	C	0.365805	0.292212	0.123748	0.0182084	1726.08	0.365805	0.292212	0.123912	0.0183624
4	rs11936597	161230839	G	0.497018	0.28452	0.120544	0.01826	1687.98	0.502982	0.28452	0.120707	0.0184176
4	rs6816070	16480357	G	0.409543	0.291742	0.123613	0.0182683	1659.39	0.409543	0.291742	0.123783	0.0184286
4	rs6823701	108247762	G	0.427435	-0.285095	0.120802	0.0182738	1716.96	0.572565	-0.285095	0.120963	0.0184287
4	rs11729059	57564293	T	0.387674	0.291221	0.123401	0.0182775	1696.29	0.387674	0.291221	0.123567	0.0184344
4	rs1021962	117060332	G	0.140159	0.39388	0.166954	0.0183137	1825.74	0.140159	0.39388	0.167163	0.0184596
4	rs4863904	134623026	C	0.294235	-0.318998	0.135199	0.0183007	1615.22	0.294235	-0.318998	0.13539	0.0184655
4	rs7675770	58047228	T	0.250497	0.318055	0.13482	0.0183193	1797.08	0.250497	0.318055	0.134992	0.0184674
4	rs4045481	1090625	G	0.351889	-0.292628	0.12404	0.0183176	1747.61	0.351889	-0.292628	0.124202	0.0184699
4	rs1902496	156047644	A	0.374751	-0.291409	0.123525	0.0183188	1715.13	0.374751	-0.291409	0.123689	0.0184741
4	rs9996597	121652	T	0.450298	0.301795	0.127962	0.0183501	1512.37	0.549702	0.301795	0.128155	0.0185263
4	rs4697035	23405576	A	0.429423	-0.274181	0.116313	0.0184104	1850.25	0.570577	-0.274181	0.116457	0.0185546
4	rs10866443	58049078	T	0.250497	0.318525	0.135122	0.0184079	1789.04	0.250497	0.318525	0.135294	0.018557
4	rs12513265	127246766	G	0.266402	-0.318184	0.134981	0.0184108	1722.15	0.266402	-0.318184	0.135159	0.0185657
4	rs6813560	54195333	G	0.431412	0.281796	0.119547	0.0184137	1749.28	0.431412	0.281796	0.119703	0.0185662
4	rs12504215	164795529	T	0.311133	-0.306578	0.13006	0.0184128	1691.31	0.311133	-0.306578	0.130235	0.0185706
4	rs12642850	57543677	G	0.319085	0.307092	0.13028	0.0184149	1662.7	0.319085	0.307092	0.130459	0.0185753
4	rs392086	171475923	A	0.26839	-0.307781	0.130598	0.0184376	1831.31	0.26839	-0.307781	0.13076	0.0185833
4	rs7694092	57588988	T	0.207753	0.35248	0.149556	0.0184309	1665.55	0.207753	0.35248	0.14976	0.0185911
4	rs411550	171485671	G	0.26839	-0.307508	0.130496	0.0184505	1834.16	0.26839	-0.307508	0.130658	0.0185961
4	rs7699280	130152423	A	0.441352	0.291696	0.123773	0.0184383	1623.16	0.558648	0.291696	0.123947	0.0186027
4	rs1040056	13003758	G	0.441352	-0.273521	0.116089	0.0184666	1845.78	0.441352	-0.273521	0.116232	0.0186112
4	rs1706023	40074742	G	0.421471	-0.27594	0.117122	0.0184723	1833.64	0.578529	-0.27594	0.117267	0.018618
4	rs6857744	54189634	G	0.430417	0.281683	0.119556	0.0184697	1750	0.430417	0.281683	0.119712	0.0186223
4	rs4504279	77458220	C	0.382704	-0.283866	0.120504	0.0184901	1787.69	0.382704	-0.283866	0.120657	0.0186395
4	rs13111655	58055235	G	0.297217	0.301346	0.127949	0.0185127	1793.44	0.297217	0.301346	0.128111	0.0186617
4	rs12645283	164796501	T	0.313121	-0.303859	0.129009	0.0185065	1713.05	0.313121	-0.303859	0.129181	0.0186625
4	rs10015035	26314980	G	0.395626	0.290576	0.123396	0.0185312	1684.2	0.395626	0.290576	0.123562	0.01869
4	rs4832747	38038843	C	0.409543	-0.273431	0.116141	0.0185581	1880.38	0.409543	-0.273431	0.116282	0.0187003
4	rs10938997	10848927	T	0.452286	-0.280153	0.118988	0.0185496	1748.45	0.452286	-0.280153	0.119143	0.0187025
4	rs6820600	156048323	A	0.372763	-0.289821	0.123097	0.0185519	1730.85	0.372763	-0.289821	0.123258	0.0187064
4	rs2375438	35317313	C	0.247515	-0.365506	0.1552	0.0185192	1365.94	0.247515	-0.365506	0.155458	0.0187149
4	rs34031521	171428408	G	0.45825	-0.277671	0.117981	0.0185963	1774.69	0.45825	-0.277671	0.118132	0.0187471
4	rs3912476	96379903	T	0.459245	-0.263346	0.120145	0.0283859	1711.35	0.540755	-0.282706	0.120278	0.0187514
4	rs2702357	56881282	C	0.49006	0.283941	0.120645	0.0185959	1685.79	0.49006	0.283941	0.120807	0.0187546
4	rs11721544	57542299	T	0.32008	0.307343	0.130593	0.0186008	1651.99	0.32008	0.307343	0.130773	0.0187628
4	rs17063321	177497542	T	0.485089	0.283195	0.120341	0.0186091	1695.17	0.485089	0.283195	0.120502	0.0187671
4	rs7687196	174419098	G	0.244533	0.348472	0.148104	0.0186279	1512.77	0.244533	0.348472	0.148325	0.0188049
4	rs6814129	187969329	A	0.488072	0.309465	0.131512	0.0186163	1418.23	0.488072	0.309465	0.131722	0.0188051
4	rs12641494	55786717	A	0.498012	0.278309	0.118312	0.0186561	1752.44	0.498012	0.278309	0.118465	0.0188089
4	rs11939980	161229808	T	0.498012	0.282588	0.120165	0.0186894	1698.69	0.501988	0.282588	0.120325	0.0188472
4	rs6834341	127909591	T	0.276342	0.311831	0.132615	0.0187026	1743.68	0.276342	0.311831	0.132787	0.0188564
4	rs6819321	94447295	C	0.441352	-0.313963	0.119271	0.00847979	1746.99	0.558648	-0.280541	0.119473	0.0188673
4	rs75349638	161358484	T	0.378728	-0.29248	0.124403	0.0187192	1683.92	0.378728	-0.29248	0.12457	0.0188785
4	rs1480754	71233315	A	0.044732	-0.659851	0.280702	0.0187375	1821.56	0.0447316	-0.659851	0.281051	0.0188848
4	rs28558703	26323082	G	0.39165	0.291273	0.123912	0.0187407	1676.13	0.39165	0.291273	0.124079	0.0189007
4	rs61795305	23383669	T	0.430417	-0.274159	0.116645	0.0187551	1838.69	0.569583	-0.274159	0.116789	0.018901
4	rs918045	12815699	G	0.380716	0.288828	0.122885	0.0187535	1722.38	0.380716	0.288828	0.123046	0.0189093
4	rs6534546	127249175	T	0.265408	-0.317243	0.134977	0.0187562	1726.38	0.265408	-0.317243	0.135154	0.0189117
4	rs1347197	101341678	C	0.084493	-0.471861	0.200805	0.0187814	1966.64	0.084493	-0.471861	0.201036	0.0189179
4	rs1904852	71233836	G	0.044732	-0.659705	0.280721	0.0187717	1821.32	0.0447316	-0.659705	0.28107	0.018919
4	rs2047798	108236509	A	0.427435	-0.283799	0.120762	0.0187706	1718.13	0.572565	-0.283799	0.120921	0.0189268
4	rs13129042	138384346	G	0.440358	-0.280082	0.119185	0.0187743	1751.78	0.440358	-0.280082	0.119338	0.0189275
4	rs462590	189553950	G	0.434394	-0.281027	0.119612	0.0187996	1744.55	0.565606	-0.281027	0.119767	0.0189536
4	rs7686083	40079047	C	0.421471	-0.275148	0.11712	0.0188101	1833.71	0.578529	-0.275148	0.117265	0.0189566
4	rs4835310	147379015	T	0.27336	-0.312976	0.133239	0.0188247	1739.06	0.27336	-0.312976	0.133412	0.0189792
4	rs10938996	10848848	C	0.452286	-0.279478	0.118997	0.0188432	1748.23	0.452286	-0.279478	0.11915	0.0189969
4	rs12650562	23801187	C	0.481113	-0.269857	0.114941	0.018885	1859.68	0.518887	-0.269857	0.11508	0.0190296
4	rs2453429	84448900	T	0.488072	0.24381	0.119307	0.0409971	1725.59	0.488072	0.280002	0.119416	0.0190396
4	rs6534547	127249208	T	0.265408	-0.316909	0.134985	0.0188882	1726.2	0.265408	-0.316909	0.135162	0.019044
4	rs10022469	25491747	A	0.101392	0.491655	0.209405	0.0188811	1534.38	0.101392	0.491655	0.209712	0.0190564
4	rs13118748	145259126	G	0.307157	-0.302524	0.128906	0.0189327	1734.15	0.307157	-0.302524	0.129073	0.0190879
4	rs2932977	23824266	A	0.181909	-0.360252	0.153525	0.0189489	1748.34	0.181909	-0.360252	0.153723	0.0191029
4	rs11099951	155294563	T	0.484095	0.278281	0.118612	0.0189686	1745.34	0.515905	0.278281	0.118765	0.0191229
4	rs7439429	147382713	A	0.27336	-0.312639	0.133258	0.01897	1738.57	0.27336	-0.312639	0.13343	0.019125
4	rs6854689	108234176	G	0.427435	-0.283252	0.120754	0.018992	1718.39	0.572565	-0.283252	0.120912	0.0191488
4	rs12511409	130494363	T	0.09841	0.481434	0.205247	0.0189949	1640.45	0.0984095	0.481434	0.205529	0.0191592
4	rs7668977	10861786	A	0.422465	0.28119	0.119894	0.0190109	1748.54	0.577535	0.28119	0.120048	0.0191651
4	rs4693253	91953284	A	0.085487	-0.566891	0.219636	0.00985007	1624.61	0.0854871	-0.515276	0.220018	0.0191822
4	rs6814721	114175153	C	0.44831	0.281619	0.120095	0.019029	1719.08	0.55169	0.281619	0.120252	0.0191859
4	rs9685145	108209581	A	0.429423	-0.2827	0.120559	0.0190319	1721.97	0.570577	-0.2827	0.120716	0.0191885
4	rs13115622	122540142	A	0.328032	0.300857	0.128304	0.0190337	1689.87	0.328032	0.300857	0.128475	0.0191933
4	rs7664025	91695919	T	0.368787	0.212597	0.125697	0.0907702	1669.83	0.368787	0.294514	0.125767	0.019194
4	rs1902497	156047603	C	0.374751	-0.2897	0.123552	0.0190389	1714.45	0.374751	-0.2897	0.123714	0.0191962
4	rs12511441	130494467	T	0.09841	0.48123	0.205247	0.0190459	1640.45	0.0984095	0.48123	0.205529	0.0192103
4	rs1376389	137235168	G	0.047714	0.537264	0.229423	0.0191906	2566.33	0.0477137	0.537264	0.229623	0.0192959
4	rs10019287	189655519	C	0.261431	0.31819	0.135844	0.0191641	1721.07	0.261431	0.31819	0.136021	0.0193212
4	rs6554437	58047609	A	0.250497	0.31677	0.135254	0.0191787	1785.63	0.250497	0.31677	0.135424	0.0193301
4	rs12715831	180894911	G	0.382704	-0.281486	0.120196	0.0191868	1796.95	0.382704	-0.281486	0.120346	0.0193372
4	rs2698221	171349650	C	0.366799	-0.285343	0.121887	0.0192299	1777.37	0.366799	-0.285343	0.122041	0.0193821
4	rs1509237	23391471	A	0.429423	-0.272575	0.116441	0.0192386	1846.25	0.570577	-0.272575	0.116583	0.0193852
4	rs11100926	147412403	G	0.275348	-0.31602	0.135019	0.0192549	1685.79	0.275348	-0.31602	0.135198	0.0194154
4	rs6448288	10854971	C	0.497018	-0.275262	0.117648	0.0192989	1772.43	0.502982	-0.275262	0.117796	0.0194517
4	rs1056079	108222771	A	0.426441	-0.282597	0.120793	0.0193085	1718.34	0.573559	-0.282597	0.12095	0.0194662
4	rs10001447	182756765	T	0.393638	-0.28293	0.120942	0.0193156	1756.58	0.393638	-0.28293	0.121096	0.0194699
4	rs4697794	10859405	G	0.439364	-0.276273	0.118107	0.0193263	1784.9	0.439364	-0.276273	0.118255	0.0194782
4	rs1847818	84896418	C	0.057654	0.531303	0.238498	0.0259001	1985.56	0.0576541	0.557745	0.238736	0.0194785
4	rs1501131	16476351	A	0.406561	0.289757	0.123874	0.0193289	1656.24	0.406561	0.289757	0.124041	0.0194925
4	rs12513256	127246687	G	0.265408	-0.315835	0.135031	0.0193361	1725.07	0.265408	-0.315835	0.135206	0.0194932
4	rs960700	174423013	T	0.240557	0.357908	153	0.0193213	1433.21	0.240557	0.357908	0.153238	0.0195104
4	rs1994814	180900663	C	0.407555	-0.277302	0.118605	0.0193856	1805.7	0.407555	-0.277302	0.118751	0.0195358
4	rs17733915	71447093	T	0.445328	-0.2724	0.116525	0.0194032	1828.69	0.445328	-0.2724	0.116667	0.0195516
4	rs987246	145270867	C	0.276342	-0.309015	0.132196	0.0194102	1754.85	0.276342	-0.309015	0.132364	0.0195648
4	rs29335	114181128	A	0.479125	0.27982	0.119707	0.0194109	1714.78	0.479125	0.27982	0.119862	0.0195692
4	rs12648353	189331063	A	0.312127	0.294276	0.125904	0.0194228	1802.05	0.312127	0.294276	0.126059	0.0195734
4	rs4642291	185038274	G	0.455268	0.281765	0.120581	0.0194536	1700.63	0.455268	0.281765	0.120739	0.0196133
4	rs1351441	89167407	C	0.121272	-0.450975	0.181399	0.0129153	1748.19	0.121272	-0.423914	0.181667	0.0196239
4	rs7660793	5755373	G	0.411531	0.283953	0.121534	0.0194703	1714.38	0.588469	0.283953	0.121692	0.0196287
4	rs1512285	145450959	A	0.440358	-0.274211	0.117374	0.0194801	1806.44	0.440358	-0.274211	0.117519	0.0196305
4	rs4362827	96736741	T	0.072565	-0.486541	0.218084	0.0256827	1916.89	0.0725646	-0.509318	0.218311	0.0196484
4	rs11097945	108214738	A	0.427435	-0.281974	0.120746	0.0195296	1718.67	0.572565	-0.281974	0.120902	0.0196878
4	rs6537423	147386136	G	0.2833	-0.308316	0.132034	0.0195369	1732.55	0.2833	-0.308316	0.132204	0.0196939
4	rs6819939	108220000	T	0.430417	-0.28189	0.120731	0.0195506	1716.12	0.569583	-0.28189	0.120887	0.0197091
4	rs7699781	16065350	C	0.252485	-0.321308	0.137627	0.0195629	1715.41	0.252485	-0.321308	0.137805	0.0197215
4	rs4318679	61249246	G	0.119284	-0.394052	0.168829	0.0195943	2048.81	0.119284	-0.394052	0.169012	0.0197271
4	rs4859449	77457071	C	0.375746	-0.282262	0.12093	0.0195906	1787.95	0.375746	-0.282262	0.12108	0.0197428
4	rs4693344	94715676	C	0.146123	0.384659	0.168984	0.022828	1721.46	0.146123	0.394407	0.169189	0.0197452
4	rs2034115	107592164	G	0.104374	0.462988	0.19836	0.0195918	1667.13	0.104374	0.462988	0.198625	0.0197551
4	rs7670400	175393357	A	0.207753	-0.335673	0.143833	0.019608	1801.2	0.207753	-0.335673	0.14401	0.0197591
4	rs1587682	108244265	G	0.427435	-0.281531	0.120645	0.0196196	1721.56	0.572565	-0.281531	0.120801	0.0197777
4	rs2613029	181727899	A	0.417495	-0.28841	0.123596	0.0196226	1650.54	0.417495	-0.28841	0.123763	0.0197876
4	rs10866444	58049157	G	0.250497	0.31511	0.135058	0.01964	1790.88	0.250497	0.31511	0.135225	0.0197921
4	rs6447859	8318609	T	0.468191	-0.27868	0.11944	0.0196365	1726.49	0.531809	-0.27868	0.119593	0.0197943
4	rs2045066	1052401	C	0.242545	-0.318113	0.136349	0.0196443	1795.68	0.242545	-0.318113	0.136518	0.019796
4	rs2866428	102626001	T	0.486083	0.283861	0.121683	0.0196594	1657.79	0.513917	0.283861	0.121846	0.0198238
4	rs6535514	84899552	A	0.057654	0.531135	0.239239	0.0264121	1973.28	0.0576541	0.557741	0.239477	0.0198594
4	rs6812728	147351143	A	0.272366	-0.310421	0.133119	0.0197053	1746.27	0.272366	-0.310421	0.133288	0.0198614
4	rs28414952	77482928	A	0.190855	-0.359054	0.153988	0.0197167	1674.56	0.190855	-0.359054	0.154192	0.0198796
4	rs1517296	182762060	T	0.389662	-0.281995	0.120953	0.0197301	1762.67	0.389662	-0.281995	0.121105	0.0198848
4	rs4292352	35276618	G	0.269384	-0.350403	0.150245	0.0196893	1379.44	0.269384	-0.350403	0.150486	0.019887
4	rs4696809	8318199	A	0.444334	-0.279709	0.119973	0.01973	1725.66	0.555666	-0.279709	0.120127	0.0198881
4	rs10031108	38503425	A	0.277336	-0.318165	0.136458	0.0197221	1643.02	0.277336	-0.318165	0.136642	0.0198882
4	rs2702330	56868552	C	0.49006	0.281538	0.120774	0.0197471	1682.29	0.49006	0.281538	0.120933	0.0199093
4	rs1489765	145516378	C	0.422465	-0.276681	0.118706	0.0197634	1783.88	0.422465	-0.276681	0.118853	0.0199164
4	rs3904759	19662665	A	0.430417	0.281096	0.120608	0.0197716	1719.65	0.569583	0.281096	0.120763	0.0199303
4	rs7670943	183424364	T	0.457256	-0.277071	0.118893	0.0197836	1748.2	0.457256	-0.277071	0.119043	0.0199398
4	rs2376405	189460424	G	0.030815	0.808208	0.346834	0.0197931	1706.95	0.0308151	0.808208	0.347283	0.0199531
4	rs34629867	172987099	G	0.492048	-0.271282	0.116429	0.0198053	1810.26	0.507952	-0.271282	0.116572	0.0199562
4	rs2356940	147180527	A	0.493042	-0.275544	0.118254	0.0198009	1754.58	0.493042	-0.275544	0.118403	0.0199565
4	rs10084901	130183094	T	0.411531	0.283069	0.121495	0.0198121	1715.52	0.411531	0.283069	0.121652	0.0199713
4	rs2875216	23413809	A	0.428429	-0.271216	0.116422	0.0198277	1847.98	0.571571	-0.271216	0.116562	0.0199755
4	rs2869736	89138377	G	0.491054	-0.292195	0.117595	0.0129644	1773.82	0.491054	-0.274004	0.117767	0.0199831
4	rs6811504	91693270	A	0.49503	0.1655	0.119303	0.165372	1727.14	0.49503	0.277627	0.119335	0.0199942
4	rs4374594	93344512	T	0.260437	0.320213	0.135966	0.0185184	1722.15	0.260437	0.316736	0.136146	0.0199946
4	rs11945101	57544353	C	0.319085	0.303163	0.13015	0.0198416	1666.16	0.319085	0.303163	0.130323	0.0200057
4	rs6844445	16476937	C	0.407555	0.288565	0.123886	0.0198447	1654.68	0.407555	0.288565	0.124052	0.0200099
4	rs11097946	108214837	A	0.430417	-0.281102	0.120737	0.0199009	1715.97	0.569583	-0.281102	0.120893	0.0200603
4	rs11247973	1094314	G	0.353877	-0.29229	0.125561	0.0199186	1701.2	0.353877	-0.29229	0.125724	0.0200794
4	rs2215751	137233351	G	0.04672	0.534192	0.22959	0.0199801	2614.54	0.0467197	0.534192	0.229783	0.0200848
4	rs2215752	137233359	G	0.04672	0.534119	0.22959	0.0199969	2614.55	0.0467197	0.534119	0.229783	0.0201016
4	rs11941090	108242637	T	0.427435	-0.281111	0.120788	0.0199488	1717.51	0.572565	-0.281111	0.120943	0.0201082
4	rs10026725	19645107	C	0.437376	0.280569	0.120556	0.0199496	1714.71	0.562624	0.280569	0.120711	0.0201092
4	rs56392940	35271919	T	0.305169	-0.333133	0.143118	0.0199295	1411.2	0.305169	-0.333133	0.143342	0.0201235
4	rs13109547	10845577	G	0.452286	-0.27709	0.11908	0.0199692	1745.88	0.452286	-0.27709	0.119231	0.0201261
4	rs1996579	124971109	C	0.494036	-0.27746	0.119242	0.0199719	1725.49	0.505964	-0.27746	0.119394	0.0201306
4	rs11726594	147354607	G	0.272366	-0.310077	0.133261	0.0199735	1742.56	0.272366	-0.310077	0.133429	0.0201306
4	rs13142315	53987883	G	0.068588	0.510255	0.219372	0.0200196	1995.47	0.0685885	0.510255	0.219614	0.0201569
4	rs6535746	151637268	A	0.452286	-0.268915	0.115605	0.0200102	1852.7	0.547714	-0.268915	0.115742	0.020158
4	rs13107417	63350062	G	0.494036	-0.288046	0.123809	0.0199897	1600.22	0.505964	-0.288046	0.123979	0.0201609
4	rs1587684	108244712	T	0.427435	-0.281061	0.120835	0.0200188	1716.18	0.572565	-0.281061	0.12099	0.0201784
4	rs10019182	184609457	G	0.411531	0.277908	0.119511	0.0200525	1773.1	0.588469	0.277908	0.11966	0.0202071
4	rs2036715	23416521	A	0.427435	-0.270817	0.116475	0.0200659	1847.41	0.572565	-0.270817	0.116614	0.0202144
4	rs11727219	147372690	C	0.27336	-0.309784	0.133254	0.0200845	1738.78	0.27336	-0.309784	0.133422	0.0202422
4	rs62300931	68244838	C	0.475149	0.278826	0.119967	0.0201158	1708.63	0.475149	0.278826	0.120122	0.0202764
4	rs9942283	84898002	C	0.057654	0.526413	0.237911	0.0269218	1995.46	0.0576541	0.552724	0.238143	0.0202882
4	rs4688944	5646504	C	0.357853	-0.291597	0.12549	0.0201434	1694.62	0.357853	-0.291597	0.125653	0.0203054
4	rs151376	103121972	A	0.157058	0.378438	0.16287	0.0201491	1746.33	0.157058	0.378438	0.163075	0.0203064
4	rs557980	40007284	C	0.475149	-0.27115	0.116704	0.0201577	1805.77	0.524851	-0.27115	0.116846	0.0203098
4	rs10003892	6206784	G	0.421471	-0.312009	0.134255	0.0201251	1394.56	0.421471	-0.312009	0.134466	0.020322
4	rs4974601	1095410	G	0.353877	-0.29134	0.125402	0.0201661	1705.53	0.353877	-0.29134	0.125564	0.0203272
4	rs6535513	84896102	T	0.057654	0.526771	0.238166	0.0269821	1991.17	0.0576541	0.553138	0.238399	0.020329
4	rs2613010	181693871	C	0.080517	0.582861	0.250811	0.0201306	1315.77	0.0805169	0.582861	0.25123	0.0203394
4	rs2067951	55805555	A	0.478131	-0.272544	0.117334	0.0201899	1785.38	0.521869	-0.272544	0.117478	0.0203438
4	rs10010840	156674603	G	0.030815	-0.89558	0.385462	0.020158	1381.16	0.0308151	-0.89558	0.386075	0.020357
4	rs6446384	5644378	T	0.356859	-0.291282	0.125409	0.0201976	1698.93	0.356859	-0.291282	0.125571	0.0203593
4	rs11940546	1072485	C	0.352883	-0.291759	0.125618	0.0202006	1701.86	0.352883	-0.291759	0.12578	0.020362
4	rs2446747	56895947	G	0.491054	0.282021	0.121425	0.0202009	1664.16	0.491054	0.282021	0.121585	0.020366
4	rs2391032	127251229	C	0.265408	-0.313608	0.135059	0.0202324	1724.43	0.265408	-0.313608	0.135231	0.0203918
4	rs6841186	180319335	G	0.089463	0.508619	0.219022	0.0202208	1569.01	0.0894632	0.508619	0.219329	0.020396
4	rs1602663	162999365	G	0.027833	-0.880124	0.379005	0.0202226	1577.46	0.027833	-0.880124	0.379533	0.0203969
4	rs6537407	147182160	G	0.493042	-0.274636	0.118291	0.020249	1753.53	0.493042	-0.274636	0.118439	0.0204058
4	rs13152642	156076126	T	0.406561	-0.278137	0.119807	0.0202579	1770.97	0.406561	-0.278137	0.119956	0.0204132
4	rs830842	186917931	C	0.130219	-0.377288	0.162553	0.0202859	2050.01	0.130219	-0.377288	0.162727	0.0204201
4	rs4323056	156057352	G	0.405567	-0.278155	0.119831	0.0202746	1771.65	0.405567	-0.278155	0.119979	0.0204299
4	rs2611823	56886308	G	0.491054	0.280161	0.120689	0.0202676	1684.59	0.491054	0.280161	0.120846	0.0204309
4	rs6553139	188953878	A	0.370775	-0.28912	0.124563	0.0202823	1694.11	0.370775	-0.28912	0.124724	0.0204447
4	rs1481198	12561756	T	0.110338	-0.461518	0.198837	0.0202823	1579.82	0.110338	-0.461518	0.199113	0.0204565
4	rs6819042	147355466	G	0.272366	-0.309367	0.133311	0.020306	1741.28	0.272366	-0.309367	0.133478	0.0204641
4	rs28412643	59363344	C	0.313121	0.315248	0.135828	0.0202901	1545.1	0.313121	0.315248	0.13602	0.0204682
4	rs6858146	57575056	G	0.208748	0.344537	0.148472	0.0203109	1684.23	0.208748	0.344537	0.148665	0.0204744
4	rs13130854	38505697	G	0.289264	-0.307572	0.13255	0.0203182	1697.75	0.289264	-0.307572	0.132721	0.0204804
4	rs2702426	179430067	G	0.017893	-0.88673	0.382308	0.0203726	2389.42	0.0178926	-0.88673	0.382658	0.0204879
4	rs7675936	108231068	A	0.430417	-0.280143	0.12075	0.0203396	1715.65	0.569583	-0.280143	0.120904	0.0205001
4	rs10010562	77456022	A	0.375746	-0.280271	0.120813	0.0203473	1791.49	0.375746	-0.280271	0.12096	0.0205011
4	rs10012601	108213994	C	0.430417	-0.280156	0.120765	0.0203495	1715.22	0.569583	-0.280156	0.120919	0.0205101
4	rs11722918	41234424	C	0.403579	0.280367	0.120866	0.0203597	1744.13	0.403579	0.280367	0.121018	0.0205176
4	rs9942284	84898085	C	0.057654	0.525318	0.23787	0.027215	1996.15	0.0576541	0.551619	0.238101	0.0205179
4	rs13136940	10845181	A	0.452286	-0.276253	0.119101	0.0203684	1745.31	0.452286	-0.276253	0.11925	0.0205263
4	rs6600815	71239136	T	0.044732	-0.64912	0.279903	0.0203902	1832.15	0.0447316	-0.64912	0.280237	0.0205406
4	rs55741287	1094670	T	0.353877	-0.290981	0.125463	0.0203815	1703.89	0.353877	-0.290981	0.125624	0.0205432
4	rs2613074	181599721	C	0.222664	-0.319474	0.137768	0.0203991	1867.17	0.222664	-0.319474	0.137929	0.0205467
4	rs13435029	147380781	G	0.271372	-0.309081	0.133296	0.0204079	1745.69	0.271372	-0.309081	0.133463	0.0205658
4	rs4689681	7287579	C	0.329026	-0.284504	0.122727	0.0204393	1844.64	0.329026	-0.284504	0.122873	0.0205888
4	rs2043653	96741786	T	0.072565	-0.48312	0.218304	0.0268935	1913.1	0.0725646	-0.505941	0.218526	0.0205997
4	rs2132093	84462127	A	0.444334	0.26336	0.122803	0.0319863	1647.67	0.555666	0.284621	0.122937	0.020603
4	rs13115734	6369889	G	0.105368	-0.499411	0.215391	0.0204151	1401.51	0.105368	-0.499411	0.215727	0.0206119
4	rs7671647	185065435	T	0.323062	0.299623	0.129258	0.0204476	1678.34	0.323062	0.299623	0.129426	0.020612
4	rs2067950	55805654	A	0.471173	-0.273995	0.118222	0.0204693	1761.12	0.471173	-0.273995	0.118369	0.020626
4	rs1487565	141779593	A	0.176938	0.377345	0.162794	0.0204532	1588.67	0.176938	0.377345	0.163018	0.0206269
4	rs7662017	23572964	C	0.472167	0.276904	0.119478	0.0204708	1723.8	0.472167	0.276904	0.11963	0.0206309
4	rs7666892	10846093	G	0.452286	-0.275987	0.119097	0.0204862	1745.42	0.452286	-0.275987	0.119246	0.0206443
4	rs6820639	16476812	A	0.407555	0.28707	0.123875	0.0204816	1655.03	0.407555	0.28707	0.124039	0.0206484
4	rs13146499	54078841	T	0.456262	0.275958	0.119094	0.020496	1742.94	0.456262	0.275958	0.119243	0.0206544
4	rs6554075	54090296	G	0.459245	0.276002	0.119114	0.0204963	1740.61	0.459245	0.276002	0.119263	0.0206549
4	rs2043652	96742134	C	0.072565	-0.482795	0.218268	0.0269709	1913.74	0.0725646	-0.505609	0.21849	0.0206618
4	rs11730811	134627017	G	0.304175	-0.314475	0.13572	0.0204992	1572.67	0.304175	-0.314475	0.135909	0.0206748
4	rs9999005	77456093	C	0.37674	-0.279912	0.120825	0.0205212	1789.27	0.37674	-0.279912	0.120972	0.0206755
4	rs4331796	122541626	A	0.328032	0.297393	0.128365	0.0205164	1688.39	0.328032	0.297393	0.128531	0.02068
4	rs6836982	101895561	A	0.342942	0.303917	0.131171	0.0205062	1581.46	0.342942	0.303917	0.131352	0.0206808
4	rs13145651	23576325	A	0.470179	0.278875	0.120375	0.0205196	1698.93	0.470179	0.278875	0.12053	0.0206821
4	rs12647617	38044838	G	0.408549	-0.268885	0.116112	0.0205728	1882.92	0.408549	-0.268885	0.116247	0.0207196
4	rs61795993	10847575	C	0.452286	-0.275608	0.119008	0.020565	1748.05	0.452286	-0.275608	0.119157	0.0207231
4	rs7695048	23388026	A	0.428429	-0.270278	0.116721	0.0205804	1838.58	0.571571	-0.270278	0.116859	0.0207307
4	rs13111929	155296207	G	0.436382	0.272146	0.117526	0.0205791	1805.46	0.436382	0.272146	0.117668	0.0207322
4	rs1456446	156046273	G	0.374751	-0.286495	0.123716	0.0205715	1710.04	0.374751	-0.286495	0.123873	0.0207331
4	rs6827392	54079598	G	0.45825	0.275826	0.119119	0.020583	1741.02	0.45825	0.275826	0.119268	0.0207418
4	rs10012658	182757406	A	0.392644	-0.28016	0.121001	0.0205935	1756.55	0.392644	-0.28016	0.121151	0.0207509
4	rs382099	171476330	T	0.26839	-0.302498	0.130664	0.0206087	1829.64	0.26839	-0.302498	0.13082	0.0207599
4	rs7654943	84899382	T	0.057654	0.525298	0.238368	0.0275432	1987.84	0.0576541	0.55171	0.238599	0.0207616
4	rs2869748	10858173	G	0.498012	-0.272203	0.117609	0.0206413	1773.7	0.501988	-0.272203	0.117753	0.0207972
4	rs10025883	108241570	A	0.428429	-0.279488	0.120758	0.0206427	1717.43	0.571571	-0.279488	0.120911	0.0208038
4	rs2356939	147180480	A	0.493042	-0.273784	0.118297	0.0206466	1753.39	0.493042	-0.273784	0.118443	0.0208044
4	rs11735362	63347138	G	0.499006	-0.28658	0.123819	0.0206394	1599.8	0.499006	-0.28658	0.123987	0.0208124
4	rs7663578	145468791	G	0.44334	-0.27081	0.117065	0.0207042	1813.58	0.44334	-0.27081	0.117205	0.0208569
4	rs6534544	127248746	A	0.265408	-0.31243	0.135065	0.0207125	1724.32	0.265408	-0.31243	0.135235	0.0208731
4	rs13117503	10844612	A	0.452286	-0.275506	0.119108	0.020718	1745.14	0.452286	-0.275506	0.119256	0.0208768
4	rs5001530	94760117	T	0.054672	-0.637723	0.304282	0.0360973	1281.47	0.054672	-0.70385	0.304685	0.0208829
4	rs1397730	26302555	G	0.492048	0.281256	0.121592	0.0207163	1659.51	0.492048	0.281256	0.121751	0.0208833
4	rs976483	91692287	A	0.49503	0.163528	0.119276	0.170375	1727.95	0.49503	0.275602	0.119306	0.0208865
4	rs7659777	127250636	G	0.265408	-0.312731	0.13521	0.0207262	1720.62	0.265408	-0.312731	0.135381	0.0208872
4	rs4493485	145267634	T	0.276342	-0.308677	0.13346	0.0207287	1721.8	0.276342	-0.308677	0.133628	0.0208895
4	rs10013531	184478760	C	0.462227	-0.275724	0.119226	0.0207443	1735.68	0.537773	-0.275724	0.119376	0.0209039
4	rs2098948	175396009	C	0.207753	-0.332781	0.143905	0.0207501	1799.48	0.207753	-0.332781	0.144079	0.0209041
4	rs2903428	108250740	A	0.427435	-0.27947	0.120847	0.0207444	1715.91	0.572565	-0.27947	121	0.0209059
4	rs2047202	124233100	C	0.136183	-0.364916	0.157843	0.0207838	2093.44	0.136183	-0.364916	0.158007	0.0209163
4	rs11098071	111117247	A	0.472167	0.274573	0.118744	0.0207606	1745.27	0.527833	0.274573	0.118892	0.0209194
4	rs2158065	108244112	T	0.427435	-0.279099	0.120701	0.0207606	1720.05	0.572565	-0.279099	0.120854	0.0209217
4	rs6835564	175421300	G	0.259443	-0.304147	0.131564	0.0207898	1844.42	0.259443	-0.304147	0.131719	0.0209401
4	rs4697793	10856074	T	0.498012	-0.27191	0.117623	0.0207941	1773.27	0.501988	-0.27191	0.117767	0.0209505
4	rs11940105	108238427	A	0.427435	-0.278805	0.120611	0.020799	1722.65	0.572565	-0.278805	0.120762	0.02096
4	rs4697034	23394710	A	0.474155	-0.265735	0.114967	0.0208112	1861.3	0.525845	-0.265735	0.115101	0.0209602
4	rs6822064	145263756	T	0.276342	-0.308585	0.133514	0.0208183	1720.4	0.276342	-0.308585	0.133682	0.0209795
4	rs244402	152816010	T	0.150099	0.374352	0.162016	0.0208559	1831.75	0.150099	0.374352	0.162208	0.0210074
4	rs10019046	81963960	G	0.075547	-0.459791	0.237194	0.0525668	1562.01	0.0755467	-0.547886	0.237403	0.0210086
4	rs13139857	176983479	C	0.333996	0.292899	0.126755	0.0208469	1715.97	0.333996	0.292899	0.126915	0.0210086
4	rs1471229	67060359	A	0.447316	-0.279981	0.121163	0.0208447	1689.72	0.447316	-0.279981	0.121318	0.0210089
4	rs905956	76846676	C	0.272366	-0.303205	0.131248	0.0208788	1796.63	0.272366	-0.303205	0.131406	0.0210333
4	rs59680699	127252101	A	0.264414	-0.312093	0.13509	0.0208741	1727.84	0.264414	-0.312093	0.13526	0.0210348
4	rs35318168	111131708	T	0.475149	-0.289122	0.125152	0.0208786	1569.7	0.475149	-0.289122	0.125325	0.0210555
4	rs7672063	23400530	T	0.429423	-0.268869	0.116412	0.0209082	1847.33	0.570577	-0.268869	0.116548	0.0210585
4	rs2035304	5753354	G	0.413519	0.276446	0.119688	0.0209039	1765.39	0.586481	0.276446	0.119835	0.0210612
4	rs10031438	81310385	C	0.22664	-0.296445	0.138261	0.0320254	1831.41	0.22664	-0.319196	0.138397	0.0210891
4	rs1902495	156054613	T	0.402584	-0.277059	0.119987	0.0209398	1771.3	0.402584	-0.277059	0.120134	0.0210967
4	rs1011922	12817001	A	0.380716	0.283799	0.122905	0.0209381	1722.02	0.380716	0.283799	0.123059	0.0210995
4	rs4412045	58041751	T	0.249503	0.308247	0.133505	0.0209505	1837.86	0.249503	0.308247	0.133663	0.0211017
4	rs6810887	185094362	G	0.080517	-0.513228	0.222269	0.0209414	1676.66	0.0805169	-0.513228	0.222556	0.0211072
4	rs4391104	56861146	T	0.49006	0.27805	0.120426	0.0209496	1692.16	0.49006	0.27805	0.12058	0.0211138
4	rs12647768	127252500	T	0.265408	-0.311901	0.13509	0.0209526	1723.69	0.265408	-0.311901	0.13526	0.0211138
4	rs62313023	91694121	T	0.49503	0.163031	0.119295	0.171742	1727.43	0.49503	0.27514	0.119325	0.0211215
4	rs228616	103579691	G	0.491054	-0.271497	0.117612	0.0209765	1774.16	0.508946	-0.271497	0.117756	0.0211332
4	rs924537	16481913	A	0.479125	0.277987	0.120432	0.0209848	1694.28	0.520875	0.277987	0.120585	0.021149
4	rs4863786	139242733	T	0.261431	-0.304709	0.13204	0.0210151	1822.09	0.261431	-0.304709	0.132196	0.0211678
4	rs794021	40071341	A	0.421471	-0.270461	0.117203	0.0210194	1831.32	0.578529	-0.270461	0.117341	0.0211713
4	rs4690209	1077575	G	0.353877	-0.289679	0.125534	0.0210227	1702.02	0.353877	-0.289679	0.125693	0.0211862
4	rs10030464	147355224	C	0.27336	-0.307619	0.133323	0.0210364	1737.06	0.27336	-0.307619	0.133489	0.0211966
4	rs151416	103136012	T	0.444334	0.27799	0.12049	0.0210453	1710.95	0.444334	0.27799	0.120642	0.0212079
4	rs11099459	81963154	A	0.075547	-0.459269	0.237405	0.0530476	1559.23	0.0755467	-0.54752	0.237614	0.0212091
4	rs151417	103135867	G	0.445328	0.276284	0.119787	0.0210847	1730.37	0.445328	0.276284	0.119936	0.0212457
4	rs1558515	137246411	A	0.04672	0.528684	0.229319	0.0211415	2620.82	0.0467197	0.528684	0.229508	0.0212478
4	rs6828068	114123944	G	0.424453	0.278845	0.120901	0.0210886	1717.5	0.575547	0.278845	0.121053	0.0212508
4	rs6534511	80620235	C	0.154076	0.379525	0.164564	0.0210969	1737.57	0.154076	0.379525	0.164768	0.0212572
4	rs2973217	37432416	A	0.483101	-0.263635	0.11433	0.0211151	1879.31	0.483101	-0.263635	0.114461	0.0212633
4	rs4444820	28842164	A	0.262425	0.309452	0.13421	0.0211261	1759.18	0.262425	0.309452	0.134375	0.0212845
4	rs2172809	84438275	A	0.489066	0.237629	0.119413	0.0465933	1722.58	0.489066	0.27519	0.119515	0.021304
4	rs4266245	145267780	A	0.276342	-0.307655	0.133448	0.0211422	1722.14	0.276342	-0.307655	0.133615	0.0213041
4	rs6854463	5646282	A	0.357853	-0.289192	0.125438	0.0211406	1696.13	0.357853	-0.289192	0.125597	0.021305
4	rs4544698	28845979	A	0.262425	0.309302	0.134173	0.0211525	1760.16	0.262425	0.309302	0.134337	0.0213109
4	rs6853859	189677082	T	0.090457	0.434787	0.188677	0.0212	2094.9	0.0904573	0.434787	0.188871	0.0213331
4	rs6841951	137407	A	0.45328	0.291626	0.126508	0.0211561	1545.88	0.54672	0.291626	0.126685	0.0213364
4	rs2875215	23413701	C	0.428429	-0.268395	0.116463	0.021192	1846.79	0.571571	-0.268395	0.116599	0.021343
4	rs7692293	188953271	C	0.39165	-0.284323	0.123368	0.0211853	1691.19	0.39165	-0.284323	0.123526	0.0213502
4	rs6553446	170538082	G	0.23161	0.32274	0.140047	0.0211942	1757.13	0.23161	0.32274	0.140219	0.0213529
4	rs2089842	23566079	A	0.472167	0.278153	0.120699	0.0211931	1689.09	0.472167	0.278153	0.120853	0.0213583
4	rs4303968	28841934	A	0.262425	0.309346	0.134244	0.0212025	1758.3	0.262425	0.309346	0.134408	0.0213612
4	rs12650616	127252647	A	0.265408	-0.311301	0.135095	0.021205	1723.59	0.265408	-0.311301	0.135264	0.0213669
4	rs1566499	169732171	C	0.449304	0.27488	0.1193	0.0212168	1741.6	0.550696	0.27488	0.119448	0.021377
4	rs1842473	71229956	C	0.043738	-0.648662	0.281545	0.0212264	1850.18	0.0437376	-0.648662	0.281873	0.0213772
4	rs13105573	182976095	G	0.306163	0.3145	0.13648	0.021202	1549.54	0.306163	0.3145	0.136669	0.0213821
4	rs4859450	77457490	C	0.37674	-0.278228	0.120766	0.02123	1791.08	0.37674	-0.278228	0.120911	0.0213858
4	rs6825686	127954089	G	0.237575	0.32146	0.139534	0.0212336	1739.09	0.237575	0.32146	0.139707	0.021394
4	rs6840513	174823423	A	0.454274	0.286154	0.124202	0.0212258	1603.41	0.545726	0.286154	0.124368	0.0213999
4	rs4475097	161231442	A	0.497018	0.278039	0.120698	0.0212458	1683.92	0.497018	0.278039	0.120852	0.0214116
4	rs12506667	7460104	C	0.44334	0.287117	0.124647	0.0212541	1599.19	0.55666	0.287117	0.124815	0.0214287
4	rs2612990	181663311	G	0.080517	0.576666	0.250282	0.021219	1321.45	0.0805169	0.576666	0.25069	0.0214302
4	rs6819591	114128253	C	0.424453	0.278187	0.120784	0.0212684	1720.86	0.575547	0.278187	0.120935	0.0214307
4	rs4635865	68243393	G	0.466203	0.275293	0.119528	0.02127	1724.97	0.533797	0.275293	0.119677	0.0214318
4	rs2661077	171440522	A	0.280318	-0.297474	0.129174	0.0212843	1822.19	0.280318	-0.297474	0.129326	0.0214376
4	rs12643048	175110970	C	0.440358	-0.27899	0.121149	0.0212858	1695.52	0.559642	-0.27899	0.121302	0.0214505
4	rs1903541	179415159	A	0.291252	-0.297939	0.129391	0.0213002	1774.75	0.291252	-0.297939	0.129548	0.0214576
4	rs1504869	136527371	A	0.377734	0.285429	0.123953	0.0212945	1698.17	0.377734	0.285429	0.12411	0.021459
4	rs10008752	10845864	A	0.451292	-0.27446	0.119208	0.0213147	1742.92	0.451292	-0.27446	0.119355	0.021475
4	rs12647371	127926299	G	0.261431	0.311189	0.135168	0.0213218	1738.55	0.261431	0.311189	0.135335	0.0214825
4	rs361132	152815832	T	0.150099	0.372803	0.161957	0.021343	1833.13	0.150099	0.372803	0.162147	0.0214954
4	rs11099979	156058440	C	0.40159	-0.275959	0.119896	0.0213544	1775.49	0.40159	-0.275959	0.120041	0.0215119
4	rs4697655	10846283	T	0.452286	-0.274051	0.119065	0.0213523	1746.45	0.452286	-0.274051	0.119211	0.0215124
4	rs12650256	7540518	C	0.053678	-0.587531	0.255283	0.0213642	1852.98	0.0536779	-0.587531	0.255579	0.021515
4	rs1558516	137246565	A	0.04672	0.527557	0.229304	0.0214092	2621.2	0.0467197	0.527557	0.229491	0.0215159
4	rs1903535	179410247	T	0.119284	-0.427225	0.185616	0.0213546	1694.36	0.119284	-0.427225	0.185852	0.0215196
4	rs13102572	142198497	T	0.447316	0.286468	0.124464	0.0213575	1601.07	0.552684	0.286468	0.124631	0.0215321
4	rs4699466	96737421	C	0.072565	-0.479531	0.218383	0.0281045	1911.79	0.0725646	-0.502368	0.218601	0.021556
4	rs2421231	135141248	C	0.425447	0.280952	0.122143	0.0214374	1681.66	0.425447	0.280952	0.122299	0.0216038
4	rs8180203	55808418	C	0.476143	-0.272127	0.118316	0.0214477	1756.56	0.523857	-0.272127	0.11846	0.0216071
4	rs2118047	96738985	T	0.072565	-0.479189	0.218344	0.0281888	1912.48	0.0725646	-0.502018	0.218562	0.0216238
4	rs419519	171467689	T	0.26839	-0.300124	0.13054	0.0214995	1833.2	0.26839	-0.300124	0.130692	0.0216523
4	rs1467091	38270461	G	0.464215	0.275768	0.119964	0.0215185	1713.42	0.464215	0.275768	0.120114	0.021682
4	rs7690088	163797211	C	0.270378	-0.33112	0.144025	0.0215019	1498.21	0.270378	-0.33112	0.14423	0.0216889
4	rs5000857	10502334	A	0.292247	0.31	0.13487	0.0215328	1629.88	0.292247	0.31	0.135047	0.0217047
4	rs4864737	54102713	G	0.45825	0.273918	0.119194	0.0215575	1738.9	0.45825	0.273918	0.119341	0.0217187
4	rs985222	5229884	T	0.417495	0.276761	0.120433	0.0215593	1738.78	0.417495	0.276761	0.120581	0.0217205
4	rs228627	103573082	C	0.489066	-0.270172	0.11757	0.0215641	1775.75	0.510934	-0.270172	0.117712	0.021722
4	rs2702342	56871382	C	0.49006	0.277409	0.120714	0.0215586	1684.1	0.49006	0.277409	0.120868	0.021725
4	rs6821196	169778147	T	0.115308	0.401672	0.17482	0.0215831	1967.78	0.115308	0.401672	0.17501	0.0217256
4	rs228625	103572751	G	0.489066	-0.27007	0.117545	0.0215851	1776.53	0.510934	-0.27007	0.117686	0.021743
4	rs34248631	182769598	T	0.444334	0.281092	0.122333	0.0215755	1659.7	0.555666	0.281092	0.122491	0.0217444
4	rs340652	87935730	T	0.053678	0.607348	0.291673	0.037316	1419.41	0.0536779	0.670066	0.292016	0.0217548
4	rs6850009	10854747	C	0.497018	-0.270349	0.117683	0.0216032	1771.57	0.502982	-0.270349	0.117825	0.0217615
4	rs7440345	169741981	G	0.450298	0.277015	0.120596	0.0216163	1703.62	0.549702	0.277015	0.120747	0.021781
4	rs4123914	71231616	A	0.044732	-0.645934	0.281229	0.0216286	1814.98	0.0447316	-0.645934	0.28156	0.0217832
4	rs10016049	77456937	T	0.375746	-0.277655	0.120886	0.0216285	1789.42	0.375746	-0.277655	0.12103	0.0217853
4	rs17497643	58062949	A	0.480119	0.277008	0.120596	0.0216198	1689.42	0.480119	0.277008	0.120749	0.0217859
4	rs10015558	165727619	G	0.498012	-0.26966	0.117426	0.0216512	1779.32	0.501988	-0.26966	0.117567	0.021809
4	rs2723706	169590346	C	0.497018	0.286223	0.124622	0.0216347	1579.3	0.502982	0.286223	0.124791	0.0218124
4	rs13110748	147361940	A	0.27336	-0.305963	0.133247	0.0216641	1739.08	0.27336	-0.305963	0.133411	0.0218256
4	rs6840871	145264014	C	0.276342	-0.306906	0.133659	0.0216658	1716.71	0.276342	-0.306906	0.133826	0.0218294
4	rs207322	19064589	C	0.329026	-0.299305	0.130345	0.0216619	1634.92	0.329026	-0.299305	0.130516	0.0218336
4	rs6810842	100243445	T	0.346918	-0.289141	0.123129	0.0188605	1785.44	0.346918	-0.28263	0.123284	0.0218767
4	rs2593068	56829482	G	0.493042	0.275189	0.119894	0.0217175	1706.95	0.493042	0.275189	0.120044	0.0218821
4	rs6822582	176987008	T	0.363817	0.289371	0.126071	0.0217154	1667.07	0.363817	0.289371	0.126232	0.021884
4	rs4697792	10849939	A	0.452286	-0.273416	0.119141	0.0217393	1744.24	0.452286	-0.273416	0.119287	0.0219004
4	rs13129276	26371099	G	0.449304	0.27849	0.121371	0.0217594	1682.59	0.449304	0.27849	0.121524	0.0219265
4	rs2866919	108250978	A	0.431412	-0.277191	0.120812	0.0217672	1713.05	0.568588	-0.277191	0.120962	0.0219313
4	rs1599455	91931508	T	0.044732	-0.5695	0.278168	0.0406259	1856.33	0.0447316	-0.637923	0.278407	0.021944
4	rs1495634	81963418	T	0.075547	-0.456089	0.23739	0.0546985	1559.49	0.0755467	-0.544326	0.237595	0.0219643
4	rs10003267	124966525	C	0.492048	-0.27433	0.119603	0.021809	1715.41	0.507952	-0.27433	0.119751	0.021973
4	rs1502763	108246485	T	0.431412	-0.277065	0.120804	0.0218183	1713.28	0.568588	-0.277065	0.120954	0.0219825
4	rs13125386	26437331	T	0.439364	0.275121	0.119965	0.0218283	1730.11	0.439364	0.275121	0.120113	0.0219909
4	rs29334	114182705	T	0.479125	0.27503	0.119929	0.021832	1708.62	0.479125	0.27503	0.120078	0.0219967
4	rs1589472	157471983	A	0.487078	0.281405	0.122703	0.0218257	1630.29	0.512922	0.281405	0.122863	0.0219983
4	rs34133572	63353705	A	0.496024	-0.283741	0.123724	0.0218283	1602.46	0.503976	-0.283741	0.123888	0.0220039
4	rs62313024	91694343	T	0.49503	0.161131	0.119284	0.176756	1727.77	0.49503	0.273217	0.119313	0.022026
4	rs1842476	71228001	G	0.043738	-0.644897	0.281306	0.0218764	1853.39	0.0437376	-0.644897	0.281629	0.0220283
4	rs12502174	1543289	T	0.405567	0.301552	0.131508	0.0218459	1470.39	0.594433	0.301552	0.131698	0.0220373
4	rs1995631	156067542	A	0.403579	-0.275236	0.120064	0.0218821	1767.68	0.403579	-0.275236	0.120209	0.0220414
4	rs356339	68256155	T	0.363817	0.288723	0.125946	0.0218813	1670.38	0.363817	0.288723	0.126107	0.0220498
4	rs4859451	77457698	G	0.37674	-0.276897	0.120805	0.0219005	1789.96	0.37674	-0.276897	0.120949	0.0220578
4	rs4635866	68243476	G	0.466203	0.273902	0.119496	0.0218973	1725.96	0.533797	0.273902	0.119643	0.0220605
4	rs2391037	127240134	C	0.249503	-0.322286	0.140603	0.0218962	1656.64	0.249503	-0.322286	0.140784	0.0220663
4	rs4859688	77439979	C	0.260437	-0.301606	0.1316	0.0219144	1838.94	0.260437	-0.301606	0.131752	0.0220676
4	rs13106245	172986838	G	0.491054	-0.267443	0.116698	0.0219198	1802.22	0.508946	-0.267443	0.116835	0.0220761
4	rs6822933	54059445	A	0.457256	0.272481	0.11891	0.021935	1747.88	0.457256	0.272481	0.119054	0.0220962
4	rs1466215	1072220	C	0.352883	-0.287399	0.125426	0.0219415	1707.21	0.352883	-0.287399	0.125582	0.0221066
4	rs2545274	181662058	T	0.080517	0.573357	0.250168	0.0219121	1322.72	0.0805169	0.573357	0.25057	0.0221251
4	rs6537421	147371462	G	0.27336	-0.305192	0.133215	0.0219654	1739.95	0.27336	-0.305192	0.133378	0.0221274
4	rs2611826	56882317	G	0.49006	0.276516	0.120705	0.0219728	1684.39	0.49006	0.276516	0.120857	0.0221401
4	rs7689264	156630713	T	0.37674	-0.271925	0.118719	0.0219926	1853.58	0.37674	-0.271925	0.118855	0.0221447
4	rs7672304	84456142	G	0.491054	0.238684	0.11906	0.0449913	1732.48	0.491054	0.272605	0.119164	0.0221579
4	rs13104403	26438042	A	0.43837	0.274712	0.119939	0.0219962	1731.75	0.43837	0.274712	0.120086	0.022159
4	rs1981542	105704161	G	0.166004	-0.362838	0.158436	0.0220146	1764.9	0.166004	-0.362838	0.158627	0.0221744
4	rs13105782	23414483	A	0.427435	-0.267004	0.1166	0.0220265	1843.59	0.572565	-0.267004	0.116734	0.0221795
4	rs6532243	91702295	T	0.496024	0.160109	0.119288	0.179528	1727.63	0.496024	0.272902	0.119315	0.0221824
4	rs59492220	89128435	A	0.264414	0.320589	0.136419	0.0187718	1694.07	0.264414	0.312436	0.136601	0.0221829
4	rs7670480	91666742	T	0.478131	0.162842	0.119684	0.173638	1719.35	0.478131	0.273796	0.119713	0.0221903
4	rs6851049	58047813	G	0.250497	0.30914	0.135015	0.0220405	1792.21	0.250497	0.30914	0.135175	0.0221979
4	rs7692407	155106722	C	0.087475	0.472445	0.206348	0.0220468	1804.72	0.0874751	0.472445	0.20659	0.0222031
4	rs379796	171475206	A	0.26839	-0.299436	0.130788	0.0220515	1826.29	0.26839	-0.299436	0.130939	0.022206
4	rs4340757	145271071	C	0.276342	-0.302942	0.13232	0.0220527	1751.75	0.276342	-0.302942	0.132481	0.0222138
4	rs12507548	127871615	T	0.253479	0.311216	0.135941	0.0220587	1753.99	0.253479	0.311216	0.136105	0.0222196
4	rs7671868	57256201	T	0.425447	0.281799	0.123082	0.0220494	1656.07	0.425447	0.281799	0.12324	0.0222198
4	rs2192199	137241312	A	0.04672	0.524453	0.229236	0.0221471	2622.82	0.0467197	0.524453	0.229421	0.0222548
4	rs10015663	38022087	A	0.49503	-0.265871	0.11617	0.0221004	1818.28	0.49503	-0.265871	0.116305	0.0222557
4	rs2587134	107589155	T	0.104374	0.454592	0.198645	0.0221106	1662.55	0.104374	0.454592	0.198898	0.0222805
4	rs1903546	179427494	C	0.017893	-0.875143	0.382581	0.0221683	2386.16	0.0178926	-0.875143	0.38292	0.0222867
4	rs13113021	35272146	T	0.282306	-0.337398	0.147415	0.0220929	1392.18	0.282306	-0.337398	0.147639	0.0222958
4	rs228626	103572946	C	0.488072	-0.26906	0.11761	0.022153	1774.78	0.511928	-0.26906	0.11775	0.0223122
4	rs2088022	59490854	A	0.294235	0.293878	0.128465	0.02216	1789.81	0.294235	0.293878	0.128617	0.0223179
4	rs4859433	77152647	C	0.497018	-0.263634	0.11525	0.0221663	1847.39	0.502982	-0.263634	0.115382	0.0223193
4	rs4859691	77457407	G	0.374751	-0.277342	0.121242	0.0221668	1780.82	0.374751	-0.277342	0.121386	0.0223255
4	rs10029134	108235517	C	0.430417	-0.276181	0.120738	0.0221699	1716.15	0.569583	-0.276181	0.120886	0.0223346
4	rs4859690	77457162	A	0.37674	-0.276336	0.120817	0.0221821	1789.65	0.37674	-0.276336	0.120959	0.02234
4	rs11724781	54141465	A	0.430417	0.273112	0.119412	0.0221879	1754.55	0.430417	0.273112	0.119556	0.0223491
4	rs6820615	169732602	C	0.450298	0.27471	0.120114	0.0221916	1717.4	0.549702	0.27471	0.120262	0.0223563
4	rs4862311	185036061	C	0.374751	0.282345	0.123453	0.0221917	1717.47	0.374751	0.282345	0.123605	0.0223563
4	rs1497482	55797131	G	0.5	0.268416	0.117378	0.0222101	1780.78	0.5	0.268416	0.117518	0.0223689
4	rs4859640	77153137	C	0.497018	-0.263477	0.115248	0.0222446	1847.44	0.502982	-0.263477	0.11538	0.0223977
4	rs2284320	15942035	C	0.467197	-0.272278	0.119096	0.0222416	1737.18	0.532803	-0.272278	0.11924	0.0224045
4	rs4370176	182017469	T	0.431412	-0.270451	0.118303	0.0222486	1786.7	0.431412	-0.270451	0.118442	0.022407
4	rs4600872	156077824	A	0.404573	-0.273807	0.119776	0.0222544	1774.85	0.404573	-0.273807	0.119918	0.0224138
4	rs12647929	1092019	G	0.353877	-0.287031	0.12556	0.0222538	1701.42	0.353877	-0.287031	0.125716	0.0224201
4	rs12639856	26287989	T	0.404573	0.302079	0.132121	0.0222326	1457.9	0.595427	0.302079	0.132313	0.0224267
4	rs7661046	145260495	G	0.276342	-0.304892	0.133421	0.0223016	1722.93	0.276342	-0.304892	0.133584	0.022466
4	rs11935839	19727949	G	0.430417	0.276327	0.12093	0.0223123	1710.68	0.569583	0.276327	0.121079	0.0224779
4	rs1911738	77149293	C	0.497018	-0.263266	0.115233	0.0223339	1847.94	0.502982	-0.263266	0.115365	0.0224872
4	rs6446921	74193520	A	0.04175	0.736991	0.322495	0.0222965	1473.44	0.0417495	0.736991	0.322957	0.0224886
4	rs28620427	1086247	T	0.353877	-0.286553	0.125422	0.0223297	1705.17	0.353877	-0.286553	0.125577	0.0224958
4	rs12649554	101896676	T	0.341948	0.295763	0.129453	0.0223295	1626.25	0.341948	0.295763	0.129621	0.0225037
4	rs6816355	57575299	C	0.208748	0.339049	0.148407	0.0223371	1685.87	0.208748	0.339049	0.148593	0.0225051
4	rs28468514	185026599	T	0.440358	0.275214	0.120473	0.0223459	1714.71	0.559642	0.275214	0.120622	0.0225111
4	rs1903543	179417181	G	0.291252	-0.295058	0.129166	0.0223526	1781.02	0.291252	-0.295058	0.129319	0.0225116
4	rs7687452	54049854	T	0.457256	0.271805	0.118986	0.0223518	1745.67	0.457256	0.271805	0.11913	0.0225141
4	rs2036714	23420348	G	0.427435	-0.266374	0.116632	0.0223782	1842.62	0.572565	-0.266374	0.116765	0.022532
4	rs9790645	156081675	G	0.405567	-0.281544	0.123266	0.0223689	1674.23	0.594433	-0.281544	0.123421	0.0225382
4	rs56795036	26348036	A	0.449304	0.277691	0.121582	0.0223726	1676.78	0.449304	0.277691	0.121735	0.0225416
4	rs13150823	16064648	C	0.252485	-0.314731	0.137815	0.0223882	1710.95	0.252485	-0.314731	0.137985	0.0225539
4	rs228623	103572320	G	0.489066	-0.268561	0.117604	0.0223945	1774.82	0.510934	-0.268561	0.117743	0.0225542
4	rs10001789	77456749	C	0.377734	-0.275919	0.120836	0.0224059	1787.23	0.377734	-0.275919	0.120978	0.0225646
4	rs9968365	89121464	A	0.470179	-0.299469	0.119186	0.0119842	1732.13	0.529821	-0.272247	0.119369	0.022565
4	rs13109703	26423433	G	0.440358	0.275003	0.120433	0.0224034	1715.88	0.440358	0.275003	0.12058	0.0225686
4	rs227361	103586977	C	0.491054	-0.270324	0.118387	0.0224067	1751.08	0.508946	-0.270324	0.118529	0.0225686
4	rs11939380	1086871	T	0.353877	-0.286849	0.12562	0.0224026	1699.8	0.353877	-0.286849	0.125775	0.0225693
4	rs2163932	21098882	G	0.037773	0.617552	0.270566	0.022463	2306.53	0.0377734	0.617552	0.270813	0.0225859
4	rs1913311	60405703	T	0.456262	0.27232	0.119307	0.0224589	1736.88	0.543738	0.27232	0.119452	0.0226222
4	rs10022742	7721199	G	0.451292	0.281442	0.123293	0.0224482	1629.13	0.451292	0.281442	0.123453	0.0226223
4	rs1159918	100243009	A	0.328032	-0.27891	0.122981	0.0233349	1840.08	0.328032	-0.280671	0.12312	0.022628
4	rs10938946	23419055	G	0.427435	-0.266207	0.116669	0.0225052	1841.45	0.572565	-0.266207	0.116802	0.0226594
4	rs10020651	91941700	T	0.042744	-0.571564	0.279287	0.040706	1923.24	0.0427435	-0.636976	0.279518	0.0226768
4	rs13141278	142008263	T	0.452286	0.284331	0.124616	0.022509	1594.05	0.547714	0.284331	0.12478	0.0226871
4	rs7683193	57256063	G	0.425447	0.280741	0.123049	0.0225162	1657.01	0.425447	0.280741	0.123205	0.0226876
4	rs1505782	84886427	A	0.057654	0.516518	0.238018	0.0300005	1993.85	0.0576541	0.54285	0.238239	0.0226911
4	rs7441910	77456567	G	0.37674	-0.275636	0.120833	0.0225407	1789.19	0.37674	-0.275636	0.120975	0.0226995
4	rs4835037	147374606	T	0.272366	-0.303886	0.13323	0.0225538	1743.57	0.272366	-0.303886	0.133391	0.0227168
4	rs6534548	127249276	G	0.265408	-0.308359	0.1352	0.0225627	1721.01	0.265408	-0.308359	0.135365	0.0227278
4	rs189672	152854159	C	0.27336	0.300834	0.131911	0.0225729	1774.66	0.27336	0.300834	0.132067	0.022733
4	rs6846356	61221606	G	0.095427	-0.474371	0.208001	0.0225712	1642.1	0.0954274	-0.474371	0.208267	0.0227442
4	rs2290409	1067249	T	0.352883	-0.286506	0.125637	0.0225824	1701.52	0.352883	-0.286506	0.125792	0.0227494
4	rs1670533	1078187	G	0.243539	-0.310904	0.136354	0.0226002	1790.81	0.243539	-0.310904	0.136514	0.0227589
[truncated: 3,054 more rows]

[truncated: 3 more sheets: 10. F2 GCTA-COJO, 11. F2 ASSET, 12. ASSET RBD pleiotropic only]
