# Supplementary material for: GWAS by Subtraction to Disentangle RBD Genetic Background from α-Synucleinopathies
Source: Int J Mol Sci. 2025 Apr 10;26(8):3578. doi: 10.3390/ijms26083578 (PMC12026788; doi:10.3390/ijms26083578)
Supplement: Supplementary file 1 [file ijms-26-03578-s001.zip › ijms-3562618-supplementary/Supplementary TableS2.xlsx]

## Sheet: Supp. Table 2 legend
Table	Description
1. F1 Brain eQTL	MetaXCan eQTL results for F1 in Brain regions only
2. F1 Brain sQTL	MetaXCan sQTL results for F1 in Brain regions only
3. F1 all_tissues eQTL	MetaXCan eQTL results for F1 in all tissues
4. F1 all_tissues sQTL	MetaXCan sQTL results for F1 in all tissues
5. F2 Brain eQTL	MetaXCan eQTL results for F2 in Brain regions only
6. F2 Brain sQTL	MetaXCan sQTL results for F2 in Brain regions only
7. F2 all_tissues eQTL	MetaXCan eQTL results for F2 in all tissues
8. F2 all_tissues sQTL	MetaXCan sQTL results for F2 in all tissues
9.F1 Brain significant eQTL with SNPs	MetaXCan eQTL results for F1 in Brain regions only with SNPs annotated
10.F1 Brain significant sQTL with Genes	MetaXCan sQTL results for F1in Brain regions only with genes annotated
11.F2 Brain significant eQTL with SNPs	MetaXCan eQTL results for F2 in Brain regions only with SNPs annotated
12.F2 Brain significant sQTL with Genes	MetaXCan sQTL results for F2 in Brain regions only with genes annotated

## Sheet: 1. F1 Brain eQTL
gene	gene_name	pvalue	n	n_indep	p_i_best	t_i_best	p_i_worst	t_i_worst	eigen_max	eigen_min	eigen_min_kept	z_min	z_max	z_mean	z_sd	tmi	status
ENSG00000130203.9	APOE	1.16771e-08	10	4	0.00534984	Brain_Substantia_nigra	0.584668	Brain_Caudate_basal_ganglia	6.74238	4.1221e-17	0.349885	-2.78518	1.73874	-1.82231	1.45731	4	0
ENSG00000145335.15	SNCA	6.6058e-06	12	4	2.31149e-07	Brain_Cerebellar_Hemisphere	0.865962	Brain_Anterior_cingulate_cortex_BA24	6.65341	4.67672e-17	0.313708	-1.96463	5.17237	1.9361	2.56049	4	0
ENSG00000114349.9	GNAT1	7.26703e-06	6	1	7.26703e-06	Brain_Anterior_cingulate_cortex_BA24	7.26703e-06	Brain_Caudate_basal_ganglia	6	5.53008e-17	6	4.48571	4.48571	4.48571	3.97205e-16	1	0
ENSG00000001617.11	SEMA3F	9.72022e-06	5	1	6.35104e-06	Brain_Caudate_basal_ganglia	1.73972e-05	Brain_Frontal_Cortex_BA9	4.90895	3.98399e-17	4.90895	4.29592	4.51435	4.38329	0.119641	1	0
ENSG00000188338.14	SLC38A3	1.87529e-05	11	2	1.4196e-05	Brain_Amygdala	0.00151078	Brain_Cortex	10.1448	1.81104e-17	0.855239	-3.17261	4.34081	3.65777	2.26538	2	0
ENSG00000134285.10	FKBP11	4.66366e-05	12	3	0.0398694	Brain_Caudate_basal_ganglia	0.840716	Brain_Frontal_Cortex_BA9	9.99486	8.51189e-18	0.617659	-2.0551	1.67543	-0.0239315	1.20583	3	0
ENSG00000130208.9	APOC1	8.37867e-05	3	2	3.01064e-05	Brain_Nucleus_accumbens_basal_ganglia	0.584668	Brain_Anterior_cingulate_cortex_BA24	2.04087	7.24772e-18	0.959127	-0.546579	4.17266	1.39089	2.47031	2	0
ENSG00000132570.14	PCBD2	8.74863e-05	13	2	0.000932941	Brain_Amygdala	0.855422	Brain_Cerebellar_Hemisphere	11.667	9.6928e-18	1.33068	0.182205	3.31001	2.48539	1.30145	2	0
ENSG00000114388.12	NPRL2	0.000117156	12	2	0.000635514	Brain_Hippocampus	0.0290793	Brain_Cerebellum	11.011	7.3854e-17	0.989011	-2.18241	3.41599	2.94945	1.61612	2	0
ENSG00000267467.3	APOC4	0.000141752	4	2	3.01064e-05	Brain_Nucleus_accumbens_basal_ganglia	0.661348	Brain_Caudate_basal_ganglia	3.00124	6.97937e-17	0.998759	-0.438053	4.17266	0.714625	2.30536	2	0
ENSG00000259031.1	CTD-2062F14.3	0.00020943	9	2	0.000814789	Brain_Cerebellum	0.00568868	Brain_Putamen_basal_ganglia	7.86022	1.7201e-17	0.999489	-3.34772	-2.76521	-3.05302	0.227623	2	0
ENSG00000163634.11	THOC7	0.000218716	10	4	0.0608071	Brain_Frontal_Cortex_BA9	0.941104	Brain_Nucleus_accumbens_basal_ganglia	7.79336	4.34937e-17	0.327294	-1.21442	1.8749	1.05254	1.1052	4	0
ENSG00000063127.15	SLC6A16	0.000285964	13	2	5.14118e-05	Brain_Cortex	0.000702009	Brain_Cerebellar_Hemisphere	12.2596	2.88393e-17	0.728022	3.38879	4.04911	3.91576	0.249102	2	0
ENSG00000162971.10	TYW5	0.000334971	12	1	0.000247927	Brain_Anterior_cingulate_cortex_BA24	0.000359104	Brain_Caudate_basal_ganglia	11.9807	4.74345e-24	11.9807	3.56845	3.66439	3.5838	0.0358905	1	0
ENSG00000089053.12	ANAPC5	0.00038735	11	4	1.01929e-05	Brain_Hippocampus	0.829087	Brain_Caudate_basal_ganglia	7.2119	1.43633e-17	0.398034	-4.41304	0.990136	-1.03962	1.37298	4	0
ENSG00000203785.8	SPRR2E	0.000391941	7	1	0.000391941	Brain_Cerebellar_Hemisphere	0.000391941	Brain_Caudate_basal_ganglia	7	1.27184e-33	7	-3.54545	-3.54545	-3.54545	4.05396e-16	1	0
ENSG00000154864.11	PIEZO2	0.000502449	5	2	0.00143876	Brain_Amygdala	0.132488	Brain_Cerebellum	3.22727	4.08711e-17	1.77273	-3.18676	1.50436	-1.31031	2.56943	2	0
ENSG00000224164.1	RP3-369A17.4	0.000556636	5	3	0.0364568	Brain_Anterior_cingulate_cortex_BA24	0.742398	Brain_Caudate_basal_ganglia	4.35547	7.12034e-17	0.198827	-2.0918	0.32868	-1.37039	0.965125	3	0
ENSG00000149346.14	SLX4IP	0.000571798	9	3	0.000178776	Brain_Caudate_basal_ganglia	0.0763562	Brain_Amygdala	7.83685	3.33733e-17	0.524748	1.77223	3.74726	2.10901	0.706675	3	0
ENSG00000126883.16	NUP214	0.000613139	6	1	0.000613139	Brain_Anterior_cingulate_cortex_BA24	0.000613139	Brain_Cerebellum	6	5.59006e-17	6	-3.42573	-3.42573	-3.42573	6.58691e-16	1	0
ENSG00000269404.6	SPIB	0.000614337	1	1	0.000614337	Brain_Spinal_cord_cervical_c-1	0.000614337	Brain_Spinal_cord_cervical_c-1	1	1	1	-3.4252	-3.4252	-3.4252		1	0
ENSG00000114204.14	SERPINI2	0.000652821	12	2	0.013237	Brain_Frontal_Cortex_BA9	0.868098	Brain_Caudate_basal_ganglia	11.0885	1.67458e-17	0.747151	-2.47733	0.24316	-1.54276	0.951705	2	0
ENSG00000007038.10	PRSS21	0.000686663	1	1	0.000686663	Brain_Frontal_Cortex_BA9	0.000686663	Brain_Frontal_Cortex_BA9	1	1	1	-3.39485	-3.39485	-3.39485		1	0
ENSG00000005001.9	PRSS22	0.000797235	5	4	0.00233829	Brain_Caudate_basal_ganglia	0.0210979	Brain_Spinal_cord_cervical_c-1	2.75874	8.60816e-17	0.172183	-3.04352	-2.30623	-2.70649	0.26774	4	0
ENSG00000259673.5	IQCH-AS1	0.000814735	12	2	0.000180187	Brain_Cerebellar_Hemisphere	0.520406	Brain_Frontal_Cortex_BA9	7.5733	2.88005e-17	4.33993	-0.64272	3.74529	1.72	1.76381	2	0
ENSG00000158006.13	PAFAH2	0.00100542	11	4	0.000390302	Brain_Hippocampus	0.920657	Brain_Nucleus_accumbens_basal_ganglia	8.1442	1.35676e-17	0.291452	-3.54656	-0.0996059	-2.42227	1.52675	4	0
ENSG00000007520.3	TSR3	0.00101842	11	1	0.00100919	Brain_Anterior_cingulate_cortex_BA24	0.00103475	Brain_Amygdala	11	2.82975e-17	11	-3.28795	-3.2809	-3.28539	0.00355536	1	0
ENSG00000245719.1	RP11-34F13.2	0.00101855	1	1	0.00101855	Brain_Cerebellum	0.00101855	Brain_Cerebellum	1	1	1	-3.28535	-3.28535	-3.28535		1	0
ENSG00000198818.9	SFT2D1	0.00102213	4	1	0.000961735	Brain_Cortex	0.00104303	Brain_Amygdala	4	1.69829e-33	4	3.27865	3.30149	3.28436	0.0114168	1	0
ENSG00000167526.13	RPL13	0.00104642	13	1	0.000443761	Brain_Hypothalamus	0.00672204	Brain_Frontal_Cortex_BA9	12.2495	5.63232e-17	12.2495	2.71031	3.51259	3.18034	0.194251	1	0
ENSG00000100304.12	TTLL12	0.0010889	13	6	0.00015134	Brain_Substantia_nigra	0.848799	Brain_Cerebellar_Hemisphere	5.92141	0.00120695	0.20157	-3.78886	1.16285	0.00843569	1.3437	6	0
ENSG00000116198.12	CEP104	0.0011385	12	3	0.00033418	Brain_Caudate_basal_ganglia	0.134187	Brain_Frontal_Cortex_BA9	8.27114	2.63299e-17	0.860458	-3.34282	3.58725	1.41678	2.60224	3	0
ENSG00000122971.8	ACADS	0.00114162	13	1	0.000453496	Brain_Cerebellum	0.0050228	Brain_Amygdala	12.4819	1.37955e-17	12.4819	2.80557	3.50682	3.18843	0.207864	1	0
ENSG00000184357.4	HIST1H1B	0.00116595	1	1	0.00116595	Brain_Spinal_cord_cervical_c-1	0.00116595	Brain_Spinal_cord_cervical_c-1	1	1	1	-3.24708	-3.24708	-3.24708		1	0
ENSG00000153933.9	DGKE	0.00122779	12	5	0.00410494	Brain_Spinal_cord_cervical_c-1	0.518234	Brain_Cortex	5.87114	2.04748e-17	0.213142	-2.31059	2.86998	0.548805	1.97384	5	0
ENSG00000254827.5	SLC22A18AS	0.00126396	5	3	0.000160035	Brain_Spinal_cord_cervical_c-1	0.0393673	Brain_Anterior_cingulate_cortex_BA24	3.72403	1.50367e-16	0.216884	-3.77496	-2.06033	-2.72978	0.715873	3	0
ENSG00000125107.17	CNOT1	0.00130733	11	5	0.000540063	Brain_Amygdala	0.958252	Brain_Cerebellum	4.87034	2.71827e-18	0.205618	-1.48957	3.46006	0.658606	1.48158	5	0
ENSG00000041357.15	PSMA4	0.00131518	13	4	0.0122758	Brain_Nucleus_accumbens_basal_ganglia	0.870767	Brain_Hypothalamus	9.89724	1.82684e-17	0.347101	-2.50412	0.162685	-1.52403	0.684677	4	0
ENSG00000183092.16	BEGAIN	0.00136375	3	3	0.00157562	Brain_Cerebellum	0.312767	Brain_Cerebellar_Hemisphere	1.95091	0.379548	0.379548	-3.16038	1.00943	-1.09548	2.0852	3	0
ENSG00000230454.1	U73166.2	0.00137857	2	2	0.000354455	Brain_Cerebellar_Hemisphere	0.000384532	Brain_Cerebellum	1.92583	0.0741686	0.0741686	3.55048	3.57186	3.56117	0.0151191	2	0
ENSG00000189227.5	C15orf61	0.00145678	12	2	0.000326538	Brain_Spinal_cord_cervical_c-1	0.0081998	Brain_Cerebellum	11.3768	1.03099e-17	0.623236	-3.59328	-2.64373	-2.89592	0.378669	2	0
ENSG00000137942.16	FNBP1L	0.00146797	4	1	0.00146797	Brain_Amygdala	0.00146797	Brain_Cerebellar_Hemisphere	4	4.0137e-17	4	-3.18094	3.18094	1.59047	3.18094	1	0
ENSG00000162972.10	MAIP1	0.00148135	12	4	0.000359104	Brain_Cerebellum	0.445562	Brain_Substantia_nigra	5.4566	2.32474e-17	0.587354	-3.56845	2.05785	-1.18586	1.81519	4	0
ENSG00000130311.10	DDA1	0.00148295	5	3	0.000203862	Brain_Cerebellum	0.469616	Brain_Spinal_cord_cervical_c-1	3.31457	1.02275e-17	0.558036	-3.71418	2.246	0.460141	2.66425	3	0
ENSG00000186714.12	CCDC73	0.00148832	4	1	0.00148832	Brain_Frontal_Cortex_BA9	0.00148832	Brain_Cerebellum	4	1.56866e-16	4	-3.17695	-3.17695	-3.17695	4.44089e-16	1	0
ENSG00000169410.9	PTPN9	0.00150243	3	1	0.00150243	Brain_Frontal_Cortex_BA9	0.00150243	Brain_Cerebellum	3	2.11126e-48	3	-3.17421	3.17421	-1.05807	3.66527	1	0
ENSG00000003056.7	M6PR	0.00151212	6	3	0.017383	Brain_Putamen_basal_ganglia	0.272426	Brain_Nucleus_accumbens_basal_ganglia	3.38057	1.57039e-18	0.961031	-2.37851	2.36594	-0.667458	2.20524	3	0
ENSG00000267130.1	CTD-2540B15.9	0.00153264	8	3	0.00270054	Brain_Cortex	0.599839	Brain_Frontal_Cortex_BA9	6.17104	1.01081e-18	0.763911	-2.99992	1.70528	-0.578599	1.25987	3	0
ENSG00000165730.14	STOX1	0.00158005	7	3	0.0105915	Brain_Cerebellar_Hemisphere	0.327616	Brain_Cortex	5.30882	1.43357e-16	0.704479	-1.57368	2.55589	1.45572	1.87423	3	0
ENSG00000142751.14	GPN2	0.0015864	13	2	0.000362519	Brain_Nucleus_accumbens_basal_ganglia	0.948892	Brain_Amygdala	12.0107	1.10251e-19	0.989265	-0.0640981	3.56597	0.215138	1.0068	2	0
ENSG00000270964.1	RP11-502I4.3	0.00160614	13	2	0.000940132	Brain_Putamen_basal_ganglia	0.0983176	Brain_Caudate_basal_ganglia	12.1514	5.04476e-18	0.473113	1.65307	3.30786	2.36245	0.556392	2	0
ENSG00000137251.15	TINAG	0.00163168	1	1	0.00163168	Brain_Cortex	0.00163168	Brain_Cortex	1	1	1	-3.15018	-3.15018	-3.15018		1	0
ENSG00000099364.16	FBXL19	0.00165396	5	1	0.00165396	Brain_Cortex	0.00165396	Brain_Cerebellar_Hemisphere	5	6.91513e-34	5	3.14622	3.14622	3.14622	4.96507e-16	1	0
ENSG00000179593.15	ALOX15B	0.00169746	2	2	0.00045748	Brain_Cortex	0.367377	Brain_Hippocampus	1.06075	0.93925	0.93925	-3.50449	-0.901397	-2.20294	1.84067	2	0
ENSG00000100266.18	PACSIN2	0.00175571	7	2	0.000245751	Brain_Amygdala	0.00434679	Brain_Cortex	6.46324	5.12026e-17	0.377129	-3.66665	-2.85183	-3.30071	0.352041	2	0
ENSG00000187144.11	SPATA21	0.00182313	3	3	0.000309446	Brain_Cerebellum	0.411206	Brain_Spinal_cord_cervical_c-1	1.95986	0.103507	0.103507	-3.60726	0.821774	-1.81309	2.33113	3	0
ENSG00000163624.5	CDS1	0.00192086	9	2	0.000433192	Brain_Amygdala	0.608076	Brain_Hypothalamus	8.06729	4.55052e-31	0.932707	-3.51899	3.51899	-2.40297	2.43313	2	0
ENSG00000235933.1	LINC01779	0.00196685	2	1	0.00196685	Brain_Hypothalamus	0.00196685	Brain_Cortex	2	3.3547e-17	2	-3.09519	-3.09519	-3.09519	4.44089e-16	1	0
ENSG00000198346.10	ZNF813	0.00201276	7	3	0.0104488	Brain_Cerebellum	0.116278	Brain_Hippocampus	5.10891	5.6207e-17	0.768018	-2.56061	2.56061	1.22279	2.26488	3	0
ENSG00000281649.1	EBLN3P	0.00203534	8	2	0.00213946	Brain_Putamen_basal_ganglia	0.530573	Brain_Hypothalamus	6.88704	3.17818e-18	0.957055	-3.07016	1.11026	0.527319	1.4634	2	0
ENSG00000156873.15	PHKG2	0.00204052	1	1	0.00204052	Brain_Nucleus_accumbens_basal_ganglia	0.00204052	Brain_Nucleus_accumbens_basal_ganglia	1	1	1	-3.08427	-3.08427	-3.08427		1	0
ENSG00000184363.9	PKP3	0.00215022	7	5	0.0356113	Brain_Frontal_Cortex_BA9	0.973953	Brain_Spinal_cord_cervical_c-1	3.45953	1.7473e-16	0.290325	-2.10134	0.708629	-0.914661	1.16184	5	0
ENSG00000115944.14	COX7A2L	0.0022638	12	3	0.00018599	Brain_Cerebellum	0.973684	Brain_Substantia_nigra	7.08261	1.70853e-17	1.60889	-3.73732	2.53652	0.3552	2.30142	3	0
ENSG00000158008.9	EXTL1	0.00227921	11	2	0.000563954	Brain_Caudate_basal_ganglia	0.0456613	Brain_Substantia_nigra	9.4914	4.97668e-19	1.10138	1.99851	3.44838	3.14097	0.409651	2	0
ENSG00000099381.17	SETD1A	0.00228657	10	1	0.00228657	Brain_Anterior_cingulate_cortex_BA24	0.00228657	Brain_Cerebellar_Hemisphere	10	9.51043e-18	10	3.05024	3.05024	3.05024	3.62597e-16	1	0
ENSG00000226029.1	LINC01772	0.00229334	13	4	0.000955552	Brain_Cerebellum	0.137703	Brain_Substantia_nigra	9.26511	1.15413e-16	0.453621	-3.3033	2.42253	-1.77129	1.37197	4	0
ENSG00000114395.10	CYB561D2	0.00247169	6	2	0.000635514	Brain_Amygdala	0.177595	Brain_Cerebellar_Hemisphere	5.06469	3.35255e-18	0.93531	1.3482	3.41599	3.07135	0.844172	2	0
ENSG00000185847.7	LINC01405	0.00250647	1	1	0.00250647	Brain_Putamen_basal_ganglia	0.00250647	Brain_Putamen_basal_ganglia	1	1	1	3.02256	3.02256	3.02256		1	0
ENSG00000022567.9	SLC45A4	0.00260918	6	5	0.00287562	Brain_Anterior_cingulate_cortex_BA24	0.60764	Brain_Putamen_basal_ganglia	2.3982	9.08953e-18	0.424539	-1.14921	2.98073	0.91231	1.41419	5	0
ENSG00000228065.10	LINC01515	0.00264033	9	2	0.0222404	Brain_Hypothalamus	0.390498	Brain_Hippocampus	8.38007	2.34192e-18	0.389182	0.858714	2.28624	1.68956	0.6657	2	0
ENSG00000197813.5	CTC-301O7.4	0.00267446	1	1	0.00267446	Brain_Caudate_basal_ganglia	0.00267446	Brain_Caudate_basal_ganglia	1	1	1	-3.00287	-3.00287	-3.00287		1	0
ENSG00000151743.10	AMN1	0.00269114	6	1	0.00269114	Brain_Caudate_basal_ganglia	0.00269114	Brain_Cerebellar_Hemisphere	6	1.9993e-47	6	3.00098	3.00098	3.00098	5.95808e-16	1	0
ENSG00000156968.8	MPV17L	0.00276068	10	5	0.00815733	Brain_Cerebellar_Hemisphere	0.352274	Brain_Frontal_Cortex_BA9	4.2034	5.11928e-18	0.37669	-2.45577	2.64549	0.151111	1.91376	5	0
ENSG00000242498.7	ARPIN	0.00289321	8	4	0.000714532	Brain_Nucleus_accumbens_basal_ganglia	0.627717	Brain_Cerebellar_Hemisphere	4.30632	2.42888e-16	0.282112	-3.38394	0.593305	-1.50655	1.58265	4	0
ENSG00000162692.10	VCAM1	0.00301251	6	4	0.0345543	Brain_Putamen_basal_ganglia	0.858849	Brain_Substantia_nigra	3.98727	4.833e-18	0.267667	-1.58946	2.11354	0.302297	1.40457	4	0
ENSG00000134755.14	DSC2	0.00304193	1	1	0.00304193	Brain_Cerebellum	0.00304193	Brain_Cerebellum	1	1	1	-2.96347	-2.96347	-2.96347		1	0
ENSG00000250075.5	RP11-584P21.2	0.00308674	10	2	0.00103337	Brain_Cortex	0.880912	Brain_Caudate_basal_ganglia	8.86024	1.99458e-17	0.971826	-3.28128	0.650606	-0.330742	1.07454	2	0
ENSG00000267653.1	RP1-193H18.3	0.00312908	2	2	0.0475671	Brain_Cerebellar_Hemisphere	0.110451	Brain_Putamen_basal_ganglia	1.44274	0.557261	0.557261	-1.98122	-1.59617	-1.78869	0.27227	2	0
ENSG00000011465.16	DCN	0.00316822	1	1	0.00316822	Brain_Anterior_cingulate_cortex_BA24	0.00316822	Brain_Anterior_cingulate_cortex_BA24	1	1	1	2.95093	2.95093	2.95093		1	0
ENSG00000275263.1	RP11-1072A3.4	0.00316858	11	2	0.00228657	Brain_Anterior_cingulate_cortex_BA24	0.907287	Brain_Cerebellum	10.1834	6.48742e-17	0.81659	-3.05024	-0.116461	-2.69692	0.876798	2	0
ENSG00000090581.9	GNPTG	0.00317431	11	3	0.00100919	Brain_Amygdala	0.741578	Brain_Nucleus_accumbens_basal_ganglia	7.73762	3.96843e-18	0.554558	-3.28795	1.3699	-1.95239	1.89861	3	0
ENSG00000068028.17	RASSF1	0.00318783	7	2	0.000722358	Brain_Cerebellar_Hemisphere	0.00347616	Brain_Substantia_nigra	6.64991	3.63829e-18	0.350091	-3.38095	-2.92216	-3.11878	0.245235	2	0
ENSG00000111752.10	PHC1	0.00322911	12	4	0.00193231	Brain_Putamen_basal_ganglia	0.686699	Brain_Cerebellar_Hemisphere	8.93141	3.717e-17	0.672295	-0.403339	3.10044	1.48318	0.999563	4	0
ENSG00000154473.17	BUB3	0.00335582	11	3	0.00152939	Brain_Anterior_cingulate_cortex_BA24	0.185998	Brain_Frontal_Cortex_BA9	9.08772	3.76026e-17	0.780479	-3.16905	-1.32251	-2.91579	0.598574	3	0
ENSG00000102935.11	ZNF423	0.00352057	1	1	0.00352057	Brain_Spinal_cord_cervical_c-1	0.00352057	Brain_Spinal_cord_cervical_c-1	1	1	1	2.9182	2.9182	2.9182		1	0
ENSG00000141027.20	NCOR1	0.00353213	1	1	0.00353213	Brain_Nucleus_accumbens_basal_ganglia	0.00353213	Brain_Nucleus_accumbens_basal_ganglia	1	1	1	-2.91718	-2.91718	-2.91718		1	0
ENSG00000203710.10	CR1	0.0037273	8	5	0.00441519	Brain_Hippocampus	0.261833	Brain_Amygdala	4.64275	7.32311e-17	0.157449	-1.76031	2.84687	0.68313	1.58339	5	0
ENSG00000136877.14	FPGS	0.00372769	11	3	0.000758059	Brain_Frontal_Cortex_BA9	0.194099	Brain_Caudate_basal_ganglia	9.08029	3.07066e-17	0.704757	-3.36767	-1.29855	-1.5041	0.620753	3	0
ENSG00000100099.20	HPS4	0.00378669	13	4	0.000146559	Brain_Substantia_nigra	0.724543	Brain_Cerebellum	9.90323	1.36255e-16	0.407635	-3.79683	-0.352394	-2.16418	0.793959	4	0
ENSG00000258702.1	RP11-433J8.1	0.0038718	12	2	0.000533014	Brain_Cortex	0.665364	Brain_Cerebellum	9.5683	5.29809e-17	1.943	-3.46359	-0.432519	-2.77986	1.1244	2	0
ENSG00000099377.13	HSD3B7	0.00388884	2	2	0.00214814	Brain_Hippocampus	0.00509727	Brain_Cortex	1.5637	0.436302	0.436302	2.80082	3.06895	2.93489	0.189594	2	0
ENSG00000267440.1	CTC-501O10.1	0.00389939	4	2	0.000947278	Brain_Anterior_cingulate_cortex_BA24	0.996207	Brain_Amygdala	3.00223	1.72566e-16	0.985309	-0.213237	3.30573	0.775501	1.68995	2	0
ENSG00000179564.3	LSMEM2	0.00393488	8	1	0.00393488	Brain_Cortex	0.00393488	Brain_Caudate_basal_ganglia	8	4.37462e-17	8	-2.88334	2.88334	-1.44167	2.66945	1	0
ENSG00000062282.14	DGAT2	0.0040322	7	1	0.00377208	Brain_Spinal_cord_cervical_c-1	0.00459607	Brain_Cerebellum	6.97176	3.33568e-19	6.97176	-2.89662	-2.83406	-2.86981	0.033439	1	0
ENSG00000146477.5	SLC22A3	0.00404324	10	3	0.000974194	Brain_Substantia_nigra	0.0524231	Brain_Nucleus_accumbens_basal_ganglia	8.17532	1.97751e-17	0.330484	-3.29788	-1.93964	-2.44886	0.475635	3	0
ENSG00000203801.8	LINC00222	0.0040681	2	2	0.0148201	Brain_Cerebellum	0.0153681	Brain_Cortex	1.07288	0.927119	0.927119	-2.43675	2.42359	-0.00657916	3.43677	2	0
ENSG00000140525.17	FANCI	0.00409717	12	3	0.0032799	Brain_Putamen_basal_ganglia	0.281781	Brain_Cerebellum	8.73785	3.23432e-17	0.490686	1.07633	2.94021	2.1287	0.472866	3	0
ENSG00000156858.11	PRR14	0.00419549	2	2	0.00225532	Brain_Putamen_basal_ganglia	0.991648	Brain_Hypothalamus	1.3874	0.612603	0.612603	-3.05437	0.0104682	-1.52195	2.16717	2	0
ENSG00000138134.11	STAMBPL1	0.00421386	3	2	0.00181561	Brain_Cortex	0.414707	Brain_Spinal_cord_cervical_c-1	2.44656	0.0232697	0.53017	-1.06529	3.11885	0.956397	2.09562	2	0
ENSG00000169371.13	SNUPN	0.00423552	10	3	0.000330769	Brain_Cerebellar_Hemisphere	0.934299	Brain_Hippocampus	7.01552	3.56073e-31	0.986658	-3.58993	0.484054	-2.42438	1.88303	3	0
ENSG00000099365.10	STX1B	0.0042685	3	2	0.00214814	Brain_Cerebellar_Hemisphere	0.0364952	Brain_Cerebellum	2.84216	0.0164134	0.14143	2.09137	3.06895	2.48904	0.513637	2	0
ENSG00000174599.5	TRAM1L1	0.00430163	11	1	0.00147194	Brain_Frontal_Cortex_BA9	0.00579268	Brain_Putamen_basal_ganglia	10.9095	3.82567e-17	10.9095	-3.18016	-2.75929	-2.84483	0.11326	1	0
ENSG00000160838.13	LRRC71	0.00430449	13	2	0.00127326	Brain_Nucleus_accumbens_basal_ganglia	0.860577	Brain_Amygdala	8.80944	7.28165e-18	4.19056	-1.22058	3.22194	1.7105	1.56857	2	0
ENSG00000118961.14	LDAH	0.00433086	13	1	0.00285195	Brain_Cerebellar_Hemisphere	0.0131842	Brain_Hippocampus	12.6126	3.67851e-17	12.6126	-2.98326	-2.47875	-2.80992	0.127314	1	0
ENSG00000099822.2	HCN2	0.00434191	3	2	0.00104014	Brain_Nucleus_accumbens_basal_ganglia	0.275876	Brain_Cerebellum	2.03137	0.0468128	0.921817	1.08963	3.27944	1.84881	1.23974	2	0
ENSG00000112877.7	CEP72	0.00438292	12	2	0.00727674	Brain_Nucleus_accumbens_basal_ganglia	0.613593	Brain_Putamen_basal_ganglia	10.8824	5.31001e-17	0.986861	-1.55763	2.68391	-1.11645	1.23447	2	0
ENSG00000137960.5	GIPC2	0.00442763	9	2	0.00601404	Brain_Nucleus_accumbens_basal_ganglia	0.0999838	Brain_Anterior_cingulate_cortex_BA24	8.0042	2.44408e-24	0.9958	-2.74702	1.64493	1.15694	1.46398	2	0
ENSG00000204624.7	DISP3	0.00473271	12	5	0.0407227	Brain_Anterior_cingulate_cortex_BA24	0.490596	Brain_Hippocampus	5.63666	7.8548e-17	0.324469	-2.04634	1.15566	-0.823176	1.17615	5	0
ENSG00000164849.9	GPR146	0.00473942	6	4	0.000381353	Brain_Cerebellum	0.775812	Brain_Substantia_nigra	2.56225	2.91172e-18	0.394567	-3.55266	0.285281	-0.756306	1.67527	4	0
ENSG00000130958.11	SLC35D2	0.00485213	7	2	0.199759	Brain_Anterior_cingulate_cortex_BA24	0.93728	Brain_Amygdala	6.7287	5.75421e-17	0.271295	-1.28224	1.28224	-0.221614	0.900216	2	0
ENSG00000181577.15	C6orf223	0.00487001	8	2	0.0368808	Brain_Anterior_cingulate_cortex_BA24	0.0560152	Brain_Hypothalamus	7.07129	6.24351e-18	0.928714	-2.08708	1.91092	-1.58733	1.41351	2	0
ENSG00000104853.15	CLPTM1	0.00491502	4	2	0.0679814	Brain_Cerebellum	0.104475	Brain_Hypothalamus	3.25718	1.20345e-49	0.742823	1.62353	1.82513	1.67393	0.100798	2	0
ENSG00000204396.10	VWA7	0.00494851	8	4	0.0160625	Brain_Hypothalamus	0.500304	Brain_Amygdala	3.30758	1.12048e-18	0.914859	0.674011	2.40749	1.72198	0.710037	4	0
ENSG00000120675.5	DNAJC15	0.00505542	13	1	0.00368379	Brain_Hypothalamus	0.011402	Brain_Hippocampus	12.5723	1.06032e-18	12.5723	-2.90404	-2.53013	-2.75701	0.127186	1	0
ENSG00000256436.1	TAS2R31	0.00508802	4	2	0.00373417	Brain_Cerebellar_Hemisphere	0.0234686	Brain_Amygdala	2.59678	1.04241e-16	1.40322	-2.26572	2.89979	0.317034	2.98231	2	0
ENSG00000004838.13	ZMYND10	0.00520656	1	1	0.00520656	Brain_Amygdala	0.00520656	Brain_Amygdala	1	1	1	2.79397	2.79397	2.79397		1	0
ENSG00000012171.19	SEMA3B	0.00523796	5	1	0.00523796	Brain_Amygdala	0.00523796	Brain_Amygdala	5	3.41107e-33	5	-2.79202	-2.79202	-2.79202	0	1	0
ENSG00000183801.7	OLFML1	0.00524623	3	3	0.000925674	Brain_Substantia_nigra	0.277922	Brain_Frontal_Cortex_BA9	1.81979	0.245967	0.245967	-3.31209	3.31219	-0.361632	3.37086	3	0
ENSG00000182600.9	C2orf82	0.00526048	13	2	0.00249883	Brain_Amygdala	0.395511	Brain_Frontal_Cortex_BA9	8.9469	1.04878e-17	3.73535	-0.849666	3.02348	1.67681	1.76055	2	0
ENSG00000258301.3	RP11-488C13.5	0.00536473	10	3	0.0282513	Brain_Putamen_basal_ganglia	0.13468	Brain_Nucleus_accumbens_basal_ganglia	5.10186	1.33555e-18	1.85044	-2.19378	2.06432	0.148499	1.87324	3	0
ENSG00000196260.4	SFTA2	0.00540274	10	1	0.00538262	Brain_Frontal_Cortex_BA9	0.00576957	Brain_Substantia_nigra	9.9925	9.08804e-18	9.9925	2.7606	2.7832	2.78094	0.00714643	1	0
ENSG00000138085.16	ATRAID	0.00547256	13	2	0.00842957	Brain_Cortex	0.261827	Brain_Cerebellar_Hemisphere	12.515	1.61775e-17	0.470398	-2.63436	-1.12208	-1.42999	0.518128	2	0
ENSG00000197594.11	ENPP1	0.00553023	8	2	0.0023674	Brain_Caudate_basal_ganglia	0.00390684	Brain_Cortex	7.5189	4.66907e-18	0.481101	2.88559	3.03979	3.02052	0.0545201	2	0
ENSG00000204475.9	NCR3	0.00557977	6	2	0.0028185	Brain_Anterior_cingulate_cortex_BA24	0.944905	Brain_Amygdala	3.57325	7.07535e-17	2.42675	-0.943385	2.98687	1.19049	2.00226	2	0
ENSG00000196482.16	ESRRG	0.00572185	11	2	0.0196636	Brain_Cerebellar_Hemisphere	0.158424	Brain_Caudate_basal_ganglia	9.92473	1.49364e-17	1.07527	-2.32577	2.33271	0.983964	2.12416	2	0
ENSG00000118689.14	FOXO3	0.00572367	1	1	0.00572367	Brain_Caudate_basal_ganglia	0.00572367	Brain_Caudate_basal_ganglia	1	1	1	2.76321	2.76321	2.76321		1	0
ENSG00000182218.9	HHIPL1	0.00582704	12	4	0.00285197	Brain_Hippocampus	0.987908	Brain_Putamen_basal_ganglia	6.28685	1.81313e-17	0.26679	-2.98326	2.63689	-0.0842684	1.77238	4	0
ENSG00000150593.17	PDCD4	0.00590989	3	3	0.00433214	Brain_Hippocampus	0.286612	Brain_Cortex	1.32371	0.677418	0.677418	-2.85291	1.06558	-1.04645	1.97704	3	0
ENSG00000171126.7	KCNG3	0.00591061	8	2	0.00168274	Brain_Hippocampus	0.0160558	Brain_Anterior_cingulate_cortex_BA24	7.4035	3.27519e-32	0.596504	-2.40765	3.14117	1.29551	2.29961	2	0
ENSG00000132688.10	NES	0.00596827	10	2	0.00193665	Brain_Cerebellum	0.593888	Brain_Anterior_cingulate_cortex_BA24	7.7964	2.06229e-17	2.14042	-3.09978	1.70769	0.45623	1.75449	2	0
ENSG00000015520.14	NPC1L1	0.0059688	5	3	0.00241804	Brain_Cerebellum	0.315102	Brain_Cortex	3.40918	1.52295e-17	0.607245	-3.03341	2.71466	-0.948701	2.63718	3	0
ENSG00000171681.12	ATF7IP	0.00598323	2	2	0.00735012	Brain_Nucleus_accumbens_basal_ganglia	0.433729	Brain_Hippocampus	1.7344	0.265601	0.265601	0.782827	2.68055	1.73169	1.34189	2	0
ENSG00000118271.9	TTR	0.0060051	2	1	0.0060051	Brain_Putamen_basal_ganglia	0.0060051	Brain_Nucleus_accumbens_basal_ganglia	2	3.3547e-17	2	2.7475	2.7475	2.7475	6.28037e-16	1	0
ENSG00000188779.10	SKOR1	0.00607746	9	4	0.000248443	Brain_Anterior_cingulate_cortex_BA24	0.980967	Brain_Hippocampus	4.14784	9.95722e-20	0.274588	-3.66386	2.47251	-0.650058	1.93349	4	0
ENSG00000088766.11	CRLS1	0.00610692	11	3	0.0164042	Brain_Amygdala	0.0911044	Brain_Cerebellar_Hemisphere	9.02153	1.86559e-19	0.75102	-2.3998	2.3998	1.50713	1.82613	3	0
ENSG00000104679.10	R3HCC1	0.00614023	10	3	0.00231003	Brain_Anterior_cingulate_cortex_BA24	0.331457	Brain_Amygdala	8.02762	2.36919e-33	0.833718	-3.04717	2.08877	-0.872788	1.2282	3	0
ENSG00000214189.8	ZNF788	0.00614127	7	4	0.00315092	Brain_Cerebellar_Hemisphere	0.426942	Brain_Cortex	4.92416	1.17045e-17	0.264769	0.794435	2.95262	1.68589	0.88348	4	0
ENSG00000136068.14	FLNB	0.00614264	6	4	0.00141425	Brain_Cerebellum	0.495605	Brain_Hypothalamus	3.51067	3.89043e-20	0.463399	-3.19173	-0.681421	-1.60927	1.02783	4	0
ENSG00000183155.4	RABIF	0.00614415	4	2	0.00141629	Brain_Amygdala	0.0254993	Brain_Nucleus_accumbens_basal_ganglia	3.56966	1.62602e-49	0.430337	-3.19131	-2.23375	-2.47314	0.478779	2	0
ENSG00000134343.12	ANO3	0.00618609	8	2	0.00198835	Brain_Cerebellar_Hemisphere	0.692667	Brain_Anterior_cingulate_cortex_BA24	7.00909	2.0394e-18	0.990911	-0.549287	3.09197	-0.0556182	1.27372	2	0
ENSG00000110628.13	SLC22A18	0.00619599	11	3	0.000483364	Brain_Frontal_Cortex_BA9	0.659572	Brain_Nucleus_accumbens_basal_ganglia	8.01815	1.29105e-17	0.90644	-3.48981	-0.440504	-2.51597	0.920799	3	0
ENSG00000169955.7	ZNF747	0.0062123	9	2	0.0108251	Brain_Cerebellar_Hemisphere	0.586202	Brain_Amygdala	8.2296	4.82913e-18	0.770401	-0.544348	2.5483	-0.200721	1.03088	2	0
ENSG00000255198.4	SNHG9	0.00623425	13	2	0.048791	Brain_Hippocampus	0.982284	Brain_Putamen_basal_ganglia	12.0374	4.45998e-17	0.755449	-0.192153	1.97041	0.470268	0.807773	2	0
ENSG00000157823.16	AP3S2	0.0062809	12	2	0.00072175	Brain_Substantia_nigra	0.796268	Brain_Cerebellum	10.6981	4.29425e-17	0.945155	-3.38118	-0.25818	-2.82339	0.818418	2	0
ENSG00000221953.5	C1orf229	0.00654193	5	3	0.170469	Brain_Cerebellar_Hemisphere	0.788849	Brain_Spinal_cord_cervical_c-1	4.36368	6.841e-17	0.196192	-1.3707	1.23147	-0.409658	1.12635	3	0
ENSG00000204564.11	C6orf136	0.00658337	11	3	0.00667991	Brain_Cerebellum	0.748838	Brain_Spinal_cord_cervical_c-1	6.12802	9.70072e-19	1.09409	-2.42647	2.71239	-1.11866	1.60541	3	0
ENSG00000267372.2	AC005330.2	0.00659074	6	1	0.00559051	Brain_Frontal_Cortex_BA9	0.00814749	Brain_Anterior_cingulate_cortex_BA24	5.95339	3.5953e-19	5.95339	2.6459	2.77088	2.70629	0.0663207	1	0
ENSG00000108179.13	PPIF	0.0067185	7	4	0.169276	Brain_Substantia_nigra	0.913394	Brain_Frontal_Cortex_BA9	3.4925	1.60022e-17	0.164295	-1.32094	1.37453	-0.617848	0.977491	4	0
ENSG00000175606.10	TMEM70	0.00682072	3	2	0.0110449	Brain_Caudate_basal_ganglia	0.148819	Brain_Anterior_cingulate_cortex_BA24	2.86212	1.81927e-16	0.137876	1.44372	2.54127	1.80957	0.633676	2	0
ENSG00000109689.15	STIM2	0.00685112	11	5	0.00293061	Brain_Hypothalamus	0.333078	Brain_Cerebellum	7.68537	3.79971e-17	0.354539	0.967932	2.97492	1.55264	0.605523	5	0
ENSG00000203760.8	CENPW	0.00686421	12	1	0.00686421	Brain_Anterior_cingulate_cortex_BA24	0.00686421	Brain_Cortex	12	3.28378e-18	12	2.70336	2.70336	2.70336	3.54261e-16	1	0
ENSG00000185453.12	C19orf68	0.00693215	12	2	0.00358336	Brain_Cerebellar_Hemisphere	0.623629	Brain_Hypothalamus	10.9985	2.99212e-18	1.00152	-2.91268	0.889614	0.539514	1.09319	2	0
ENSG00000247095.2	MIR210HG	0.00700046	7	3	0.00157559	Brain_Putamen_basal_ganglia	0.0556447	Brain_Cortex	5.10537	4.91236e-17	0.251381	1.91381	3.16039	2.33919	0.384415	3	0
ENSG00000169592.14	INO80E	0.00705171	11	1	0.00527258	Brain_Hypothalamus	0.013655	Brain_Cortex	10.5929	2.52293e-17	10.5929	-2.78989	-2.46621	-2.64493	0.118489	1	0
ENSG00000135414.9	GDF11	0.00705649	1	1	0.00705649	Brain_Spinal_cord_cervical_c-1	0.00705649	Brain_Spinal_cord_cervical_c-1	1	1	1	2.69417	2.69417	2.69417		1	0
ENSG00000164076.16	CAMKV	0.00707123	10	2	0.00182201	Brain_Nucleus_accumbens_basal_ganglia	0.0969034	Brain_Hippocampus	9.05486	4.50468e-17	0.945142	-3.11781	2.99918	-1.68802	2.5075	2	0
ENSG00000158691.14	ZSCAN12	0.00707673	13	4	0.0182373	Brain_Frontal_Cortex_BA9	0.68549	Brain_Hippocampus	6.14146	9.09508e-18	1.03746	-2.36076	2.12575	-0.999965	1.45918	4	0
ENSG00000090060.17	PAPOLA	0.00709174	3	2	0.00449893	Brain_Cerebellum	0.608239	Brain_Putamen_basal_ganglia	2.13499	1.23439e-16	0.86501	-2.84088	-0.512588	-2.06478	1.34424	2	0
ENSG00000025796.13	SEC63	0.00715795	4	3	0.0209008	Brain_Hippocampus	0.597125	Brain_Caudate_basal_ganglia	2.27079	1.34016e-16	0.747369	-2.30977	0.52854	-1.38057	1.33842	3	0
ENSG00000167555.13	ZNF528	0.00715888	13	1	0.00657709	Brain_Hypothalamus	0.0223196	Brain_Anterior_cingulate_cortex_BA24	12.3481	1.30469e-16	12.3481	-2.71753	-2.28489	-2.6192	0.128847	1	0
ENSG00000204463.12	BAG6	0.00724258	3	3	0.000924061	Brain_Hypothalamus	0.472308	Brain_Cortex	1.7953	0.205337	0.205337	0.718728	3.31268	1.67235	1.42682	3	0
ENSG00000176046.8	NUPR1	0.00729725	10	3	0.037563	Brain_Nucleus_accumbens_basal_ganglia	0.556846	Brain_Amygdala	7.42358	4.69445e-17	0.750888	-1.15333	2.07959	-0.184484	1.02907	3	0
ENSG00000014216.15	CAPN1	0.00731195	9	2	0.00702612	Brain_Hippocampus	0.196723	Brain_Cerebellum	6.82226	1.35432e-17	1.99427	-1.29094	2.6956	1.75781	1.73523	2	0
ENSG00000113645.14	WWC1	0.00738137	6	4	0.0065277	Brain_Hypothalamus	0.704982	Brain_Amygdala	2.59984	1.29958e-16	0.668375	-2.72003	0.378604	-1.01749	1.23787	4	0
ENSG00000116852.14	KIF21B	0.00762459	7	3	0.000946539	Brain_Amygdala	0.0560406	Brain_Cerebellum	5.60762	2.03626e-16	0.229606	-1.91072	3.30595	2.40733	1.92835	3	0
ENSG00000006744.18	ELAC2	0.00769969	11	3	0.0108454	Brain_Nucleus_accumbens_basal_ganglia	0.956945	Brain_Putamen_basal_ganglia	8.50155	3.61158e-17	1.00958	-0.127721	2.54764	0.981702	0.891416	3	0
ENSG00000163389.10	POGLUT1	0.0077078	13	2	0.0145543	Brain_Putamen_basal_ganglia	0.240828	Brain_Spinal_cord_cervical_c-1	12.3978	2.19426e-18	0.528653	1.17292	2.44328	1.62775	0.540133	2	0
ENSG00000132780.16	NASP	0.00776465	5	2	0.00698373	Brain_Caudate_basal_ganglia	0.153043	Brain_Anterior_cingulate_cortex_BA24	4.00314	2.28524e-33	0.996855	-2.69762	2.69762	1.36482	2.33648	2	0
ENSG00000103599.19	IQCH	0.00777704	12	3	0.0773234	Brain_Anterior_cingulate_cortex_BA24	0.79701	Brain_Caudate_basal_ganglia	10.4538	2.71321e-17	0.565236	-1.73349	1.76643	0.217087	0.990703	3	0
ENSG00000103037.11	SETD6	0.00789696	9	3	0.000385931	Brain_Caudate_basal_ganglia	0.609993	Brain_Hippocampus	4.4654	1.47011e-36	0.39028	-3.54952	0.541048	-1.54226	1.79366	3	0
ENSG00000087258.14	GNAO1	0.00812407	13	2	0.0040439	Brain_Spinal_cord_cervical_c-1	0.18296	Brain_Amygdala	12.0037	7.12465e-20	0.996334	-2.87472	1.3317	1.00813	1.16665	2	0
ENSG00000139537.10	CCDC65	0.00827518	9	3	0.228937	Brain_Cerebellum	0.854932	Brain_Hypothalamus	7.61046	5.07098e-18	0.280308	-0.871137	1.2031	-0.464589	0.714902	3	0
ENSG00000267443.2	AC010641.1	0.00829597	1	1	0.00829597	Brain_Hypothalamus	0.00829597	Brain_Hypothalamus	1	1	1	-2.63978	-2.63978	-2.63978		1	0
ENSG00000253321.1	RP11-61G23.2	0.00832879	1	1	0.00832879	Brain_Frontal_Cortex_BA9	0.00832879	Brain_Frontal_Cortex_BA9	1	1	1	-2.63844	-2.63844	-2.63844		1	0
ENSG00000183150.7	GPR19	0.00836447	3	2	0.00204999	Brain_Frontal_Cortex_BA9	0.0294407	Brain_Caudate_basal_ganglia	2.53884	6.42994e-33	0.461163	-2.17754	3.08289	1.32942	3.03711	2	0
ENSG00000168356.11	SCN11A	0.00841713	5	2	0.0764379	Brain_Cerebellum	0.683925	Brain_Spinal_cord_cervical_c-1	4.73136	8.43731e-34	0.268636	-1.77174	-0.407113	-0.952964	0.747436	2	0
ENSG00000185532.15	PRKG1	0.00841724	9	5	0.0206184	Brain_Substantia_nigra	0.710387	Brain_Cerebellar_Hemisphere	5.27964	1.45827e-19	0.218649	-2.3149	2.3149	-0.316857	1.57425	5	0
ENSG00000198765.11	SYCP1	0.00857087	1	1	0.00857087	Brain_Cerebellar_Hemisphere	0.00857087	Brain_Cerebellar_Hemisphere	1	1	1	-2.62871	-2.62871	-2.62871		1	0
ENSG00000139329.4	LUM	0.00867499	12	2	0.00208426	Brain_Frontal_Cortex_BA9	0.769662	Brain_Hypothalamus	6.99442	1.75859e-18	5.00558	-3.07796	0.292817	-1.71756	1.6787	2	0
ENSG00000179846.9	NKPD1	0.00871745	2	1	0.00871745	Brain_Cortex	0.00871745	Brain_Nucleus_accumbens_basal_ganglia	2	3.3547e-17	2	-2.62294	-2.62294	-2.62294	4.44089e-16	1	0
ENSG00000162571.13	TTLL10	0.00881414	7	4	0.00476346	Brain_Caudate_basal_ganglia	0.711353	Brain_Cerebellum	3.73926	1.37899e-16	0.15124	-2.82261	0.370039	-1.78439	1.12811	4	0
ENSG00000071073.12	MGAT4A	0.00881892	6	4	0.0110719	Brain_Spinal_cord_cervical_c-1	0.92261	Brain_Hippocampus	3.07127	2.51913e-17	0.614553	-2.54042	0.0971464	-1.10124	1.06994	4	0
ENSG00000069018.17	TRPC7	0.00885364	6	2	0.00742066	Brain_Nucleus_accumbens_basal_ganglia	0.543645	Brain_Caudate_basal_ganglia	4.7647	6.51568e-17	1.2353	-1.07077	2.67735	0.933856	1.24108	2	0
ENSG00000137710.14	RDX	0.00890203	6	3	0.0143824	Brain_Putamen_basal_ganglia	0.716352	Brain_Cerebellar_Hemisphere	4.03081	1.78463e-17	0.428708	-2.44757	2.44757	0.379275	1.78264	3	0
ENSG00000197261.11	C6orf141	0.00896688	11	3	0.0118181	Brain_Hippocampus	0.275249	Brain_Cerebellum	6.87805	3.72423e-17	1.54451	-1.58007	2.51753	1.23376	1.66753	3	0
ENSG00000123353.9	ORMDL2	0.00904295	12	1	0.00904295	Brain_Amygdala	0.00904295	Brain_Caudate_basal_ganglia	12	6.44568e-33	12	2.61043	2.61043	2.61043	4.63836e-16	1	0
ENSG00000205323.8	SARNP	0.00904295	12	1	0.00904295	Brain_Amygdala	0.00904295	Brain_Cerebellum	12	1.17962e-17	12	-2.61043	2.61043	2.17535	1.50713	1	0
ENSG00000179051.13	RCC2	0.00907604	2	2	0.0159593	Brain_Cortex	0.811698	Brain_Cerebellum	1.55553	0.444472	0.444472	-2.40985	0.238236	-1.0858	1.87248	2	0
ENSG00000142875.19	PRKACB	0.00908536	4	1	0.00908536	Brain_Cerebellar_Hemisphere	0.00908536	Brain_Spinal_cord_cervical_c-1	4	3.82311e-33	4	-2.60883	2.60883	-1.30441	2.60883	1	0
ENSG00000077942.18	FBLN1	0.00909538	4	2	0.00393421	Brain_Amygdala	0.0186249	Brain_Anterior_cingulate_cortex_BA24	3.29848	0.000115364	0.685096	2.35295	2.88339	2.73462	0.255591	2	0
ENSG00000151893.14	CACUL1	0.00912312	4	4	0.00241359	Brain_Cerebellum	0.228633	Brain_Caudate_basal_ganglia	1.48424	0.472126	0.472126	-1.36691	3.03397	0.48826	2.1439	4	0
ENSG00000196542.8	SPTSSB	0.00913934	12	2	0.00181478	Brain_Spinal_cord_cervical_c-1	0.119669	Brain_Anterior_cingulate_cortex_BA24	11.1628	6.57185e-18	0.665182	-3.11898	-1.55616	-2.67859	0.541589	2	0
ENSG00000182973.18	CNOT10	0.00916265	13	1	0.00916265	Brain_Caudate_basal_ganglia	0.00916265	Brain_Amygdala	13	1.80746e-17	13	2.60593	2.60593	2.60593	2.86658e-16	1	0
ENSG00000204580.13	DDR1	0.00922635	10	2	0.00205456	Brain_Nucleus_accumbens_basal_ganglia	0.0502743	Brain_Cerebellar_Hemisphere	7.5168	3.9842e-19	2.36896	-3.08223	1.95762	-2.21254	1.48343	2	0
ENSG00000274918.1	RP11-54G14.1	0.00932117	10	2	0.00705685	Brain_Amygdala	0.3694	Brain_Anterior_cingulate_cortex_BA24	6.67225	2.50137e-34	3.32775	-2.69415	2.69415	-1.03434	2.0809	2	0
ENSG00000103222.18	ABCC1	0.0093285	8	3	0.00608796	Brain_Cerebellum	0.123566	Brain_Cerebellar_Hemisphere	6.40747	1.25176e-17	0.397775	-2.74301	2.33238	-1.79046	1.70803	3	0
ENSG00000138760.9	SCARB2	0.00936093	12	7	0.00275325	Brain_Substantia_nigra	0.845645	Brain_Putamen_basal_ganglia	4.42152	8.55898e-17	0.2155	-1.07708	2.99402	0.547838	1.28671	7	0
ENSG00000161955.16	TNFSF13	0.00939639	9	2	0.00242342	Brain_Cerebellum	0.185542	Brain_Nucleus_accumbens_basal_ganglia	8.12407	4.81319e-17	0.87593	-3.03274	-1.32388	-1.5465	0.557517	2	0
ENSG00000235169.7	SMIM1	0.00941478	11	4	0.0347588	Brain_Cerebellar_Hemisphere	0.88518	Brain_Caudate_basal_ganglia	5.27764	4.11556e-17	0.650031	-1.48363	2.11116	0.308133	1.44523	4	0
ENSG00000267808.1	AC018755.17	0.00941606	1	1	0.00941606	Brain_Cerebellar_Hemisphere	0.00941606	Brain_Cerebellar_Hemisphere	1	1	1	-2.59657	-2.59657	-2.59657		1	0
ENSG00000127418.14	FGFRL1	0.00945097	9	3	0.0010563	Brain_Spinal_cord_cervical_c-1	0.654813	Brain_Nucleus_accumbens_basal_ganglia	7.38763	8.25963e-19	0.585255	-3.27509	1.55567	-0.53878	1.22132	3	0
ENSG00000020577.13	SAMD4A	0.00946996	12	2	0.00233082	Brain_Cerebellar_Hemisphere	0.183069	Brain_Hippocampus	11.0484	4.02695e-17	0.822072	1.33137	3.04448	1.59774	0.457597	2	0
ENSG00000136271.10	DDX56	0.00950767	2	2	0.00241804	Brain_Caudate_basal_ganglia	0.395708	Brain_Cerebellum	1.17243	0.827572	0.827572	-0.849312	3.03341	1.09205	2.7455	2	0
ENSG00000115355.15	CCDC88A	0.00962206	7	2	0.00323381	Brain_Cortex	0.0947091	Brain_Spinal_cord_cervical_c-1	5.29729	3.51879e-17	1.55878	1.67106	2.94459	2.4388	0.568349	2	0
ENSG00000179046.8	TRIML2	0.00964294	1	1	0.00964294	Brain_Putamen_basal_ganglia	0.00964294	Brain_Putamen_basal_ganglia	1	1	1	2.58838	2.58838	2.58838		1	0
ENSG00000163093.11	BBS5	0.00964931	7	2	0.00295709	Brain_Cerebellum	0.834849	Brain_Amygdala	4.73021	3.59084e-17	2.26769	0.208486	2.97216	1.3793	1.46038	2	0
ENSG00000149089.12	APIP	0.00968985	13	2	0.00236097	Brain_Cerebellum	0.0481927	Brain_Nucleus_accumbens_basal_ganglia	12.397	3.97731e-17	0.48279	-3.04061	-1.97567	-2.73899	0.297107	2	0
ENSG00000214226.8	C17orf67	0.0097632	9	5	0.0362163	Brain_Hippocampus	0.849731	Brain_Cerebellar_Hemisphere	5.13508	1.28209e-17	0.40164	-1.22316	2.09449	-0.0177513	1.2384	5	0
ENSG00000162066.14	AMDHD2	0.00978422	5	4	0.000726288	Brain_Hypothalamus	0.697226	Brain_Cortex	2.04649	9.08081e-18	0.73882	-0.85611	3.37946	1.00249	2.1767	4	0
ENSG00000134760.5	DSG1	0.00993316	6	2	0.0194086	Brain_Putamen_basal_ganglia	0.0628759	Brain_Hippocampus	5.00142	5.261e-17	0.998583	-2.33759	1.86007	-1.63733	1.71337	2	0
ENSG00000103034.14	NDRG4	0.00994399	8	6	0.00440167	Brain_Cerebellum	0.617826	Brain_Nucleus_accumbens_basal_ganglia	2.7625	1.44695e-16	0.158968	-2.84784	2.32114	-1.04277	1.62484	6	0
ENSG00000275700.4	AATF	0.00999753	12	5	0.00840391	Brain_Spinal_cord_cervical_c-1	0.878332	Brain_Caudate_basal_ganglia	6.12726	1.297e-17	0.471445	-2.6354	1.46801	-0.68615	1.31228	5	0
ENSG00000115306.15	SPTBN1	0.0100453	12	8	0.00233698	Brain_Cortex	0.86835	Brain_Anterior_cingulate_cortex_BA24	5.07441	1.03659e-17	0.203804	-3.04369	1.49913	-0.798494	1.3753	8	0
ENSG00000176142.12	TMEM39A	0.0101003	5	4	0.00231164	Brain_Cortex	0.664122	Brain_Cerebellum	2.26877	7.784e-18	0.48206	-1.19415	3.04697	0.38199	1.6595	4	0
ENSG00000203797.9	DDO	0.0101268	12	3	0.0018304	Brain_Hippocampus	0.0350412	Brain_Frontal_Cortex_BA9	10.5961	1.26052e-17	0.448159	2.10788	3.11645	2.79277	0.30974	3	0
ENSG00000182552.14	RWDD4	0.0101653	4	2	0.00250201	Brain_Hypothalamus	0.765355	Brain_Cerebellum	3.03895	1.90827e-65	0.961049	-3.0231	0.298456	-2.19271	1.66078	2	0
ENSG00000130714.15	POMT1	0.0102298	11	1	0.00410163	Brain_Caudate_basal_ganglia	0.040129	Brain_Cerebellum	10.4237	8.4557e-17	10.4237	-2.87024	-2.05242	-2.49792	0.20524	1	0
ENSG00000204520.12	MICA	0.0103204	7	5	0.00564846	Brain_Hypothalamus	0.776629	Brain_Putamen_basal_ganglia	3.04279	9.11772e-18	0.367921	-1.05254	2.76752	0.0904916	1.56823	5	0
ENSG00000248360.7	LINC00504	0.0103325	4	2	0.00721652	Brain_Substantia_nigra	0.869372	Brain_Cerebellum	3.07025	1.40108e-16	0.860383	-2.68668	2.68668	-0.174327	2.20801	2	0
ENSG00000114115.9	RBP1	0.0106153	13	4	0.00456737	Brain_Hypothalamus	0.907566	Brain_Amygdala	8.67273	2.78252e-17	0.414799	-1.13687	2.83606	1.67728	1.27777	4	0
ENSG00000148187.17	MRRF	0.0109266	9	3	0.00770913	Brain_Cerebellar_Hemisphere	0.206285	Brain_Cerebellum	4.49781	1.79033e-18	1.14501	-1.69606	2.66455	-0.779046	1.60069	3	0
ENSG00000130592.15	LSP1	0.0109798	13	2	0.00945709	Brain_Substantia_nigra	0.635768	Brain_Frontal_Cortex_BA9	10.1591	7.19241e-18	2.67283	-2.59507	2.01649	-1.66312	1.60913	2	0
ENSG00000130764.9	LRRC47	0.0111921	12	5	0.0220348	Brain_Anterior_cingulate_cortex_BA24	0.494214	Brain_Nucleus_accumbens_basal_ganglia	7.30576	0.00215027	0.327972	-2.07601	2.28977	0.337811	1.60259	5	0
ENSG00000146457.14	WTAP	0.0112191	13	4	0.00520662	Brain_Cerebellum	0.374212	Brain_Frontal_Cortex_BA9	9.20358	2.99785e-17	0.651275	0.888612	2.79396	1.78745	0.707296	4	0
ENSG00000115211.15	EIF2B4	0.0113047	1	1	0.0113047	Brain_Putamen_basal_ganglia	0.0113047	Brain_Putamen_basal_ganglia	1	1	1	-2.53314	-2.53314	-2.53314		1	0
ENSG00000013583.8	HEBP1	0.0113932	5	2	0.00279386	Brain_Spinal_cord_cervical_c-1	0.926075	Brain_Anterior_cingulate_cortex_BA24	4.00453	9.18829e-17	0.990957	-0.281698	2.98955	0.485901	1.40197	2	0
ENSG00000102547.18	CAB39L	0.0114601	2	2	0.0100027	Brain_Cerebellum	0.0588662	Brain_Caudate_basal_ganglia	1.15099	0.849011	0.849011	-1.88919	2.57574	0.343272	3.15718	2	0
ENSG00000197774.12	EME2	0.0114988	3	2	0.00341065	Brain_Cortex	0.806229	Brain_Frontal_Cortex_BA9	2.02754	1.57009e-16	0.972464	-0.245294	2.92808	0.812497	1.83215	2	0
ENSG00000133884.9	DPF2	0.0115144	12	2	0.00279066	Brain_Amygdala	0.0541545	Brain_Hypothalamus	11.0699	5.36455e-17	0.822858	1.9256	2.9899	2.83362	0.287191	2	0
ENSG00000270164.1	LINC01480	0.011538	7	4	0.010626	Brain_Cortex	0.427796	Brain_Anterior_cingulate_cortex_BA24	3.90454	1.21056e-16	0.423375	-2.55476	2.40265	-0.557457	1.93365	4	0
ENSG00000133275.15	CSNK1G2	0.0115505	6	4	0.0189948	Brain_Caudate_basal_ganglia	0.637753	Brain_Cerebellum	3.9789	1.68366e-18	0.175224	-0.696883	2.34563	1.18013	1.37656	4	0
ENSG00000087884.14	AAMDC	0.0115954	13	2	0.0585151	Brain_Hypothalamus	0.069829	Brain_Cerebellar_Hemisphere	12.0574	7.27802e-23	0.942638	-1.81302	1.89182	-1.52803	1.02754	2	0
ENSG00000228031.2	AC078842.3	0.0116542	10	1	0.00243766	Brain_Caudate_basal_ganglia	0.0172616	Brain_Amygdala	9.80088	3.49932e-17	9.80088	-3.03097	-2.38109	-2.50133	0.254537	1	0
ENSG00000187024.13	PTRH1	0.0117461	10	2	0.135893	Brain_Frontal_Cortex_BA9	0.983028	Brain_Spinal_cord_cervical_c-1	9.55393	7.00755e-17	0.412665	0.021273	1.49126	0.493461	0.635409	2	0
ENSG00000143537.13	ADAM15	0.0117619	13	3	0.043837	Brain_Amygdala	0.986332	Brain_Frontal_Cortex_BA9	10.6251	2.16906e-18	0.726869	-0.6437	2.01565	0.47976	0.865223	3	0
ENSG00000156509.13	FBXO43	0.0118521	5	1	0.0118521	Brain_Anterior_cingulate_cortex_BA24	0.0118521	Brain_Frontal_Cortex_BA9	5	7.32563e-33	5	-2.51652	-2.51652	-2.51652	2.22045e-16	1	0
ENSG00000110025.12	SNX15	0.0118623	2	2	0.00466539	Brain_Anterior_cingulate_cortex_BA24	0.975808	Brain_Cortex	1.32178	0.67822	0.67822	0.0303254	2.82927	1.4298	1.97915	2	0
ENSG00000277767.1	RP11-365P13.5	0.0118626	11	3	0.00582122	Brain_Hypothalamus	0.599386	Brain_Caudate_basal_ganglia	8.78328	2.0526e-17	0.888015	-0.525283	2.75769	1.97393	0.934852	3	0
ENSG00000184677.16	ZBTB40	0.0118677	8	3	0.00112077	Brain_Cortex	0.150415	Brain_Amygdala	6.24648	4.55498e-17	0.226661	1.43807	3.25831	2.26803	0.895881	3	0
ENSG00000074855.10	ANO8	0.0119037	8	3	0.0036676	Brain_Putamen_basal_ganglia	0.267433	Brain_Cortex	4.97577	1.85163e-34	0.947574	-2.90542	1.67624	0.804028	1.52169	3	0
ENSG00000137764.19	MAP2K5	0.011938	13	4	0.00216384	Brain_Substantia_nigra	0.769135	Brain_Cerebellar_Hemisphere	7.96164	1.53138e-17	0.506998	-1.50007	3.06677	0.512054	1.55173	4	0
ENSG00000126934.13	MAP2K2	0.0120634	13	2	0.00346368	Brain_Cerebellum	0.965787	Brain_Amygdala	10.7884	1.00075e-17	1.72434	-0.0428933	2.92328	0.541577	1.00323	2	0
ENSG00000157191.19	NECAP2	0.0121043	12	6	0.0134419	Brain_Putamen_basal_ganglia	0.974196	Brain_Spinal_cord_cervical_c-1	4.95666	1.04325e-17	0.423771	-2.47184	2.16607	-0.575766	1.19855	6	0
ENSG00000131368.7	MRPS25	0.0121453	11	4	0.00149012	Brain_Amygdala	0.707405	Brain_Caudate_basal_ganglia	5.40829	3.01532e-17	0.616294	-0.375343	3.1766	1.78432	1.3064	4	0
ENSG00000180921.6	FAM83H	0.0122021	11	2	0.00409607	Brain_Caudate_basal_ganglia	0.24736	Brain_Cerebellar_Hemisphere	9.66237	4.5327e-19	1.13736	-2.87067	-1.15678	-2.24787	0.500985	2	0
ENSG00000169255.13	B3GALNT1	0.012261	13	3	0.00271005	Brain_Cerebellar_Hemisphere	0.991345	Brain_Hippocampus	9.86772	1.57646e-17	0.401858	-2.86642	2.99885	-0.697249	1.82719	3	0
ENSG00000204540.10	PSORS1C1	0.0123215	10	3	0.00174245	Brain_Hippocampus	0.784718	Brain_Nucleus_accumbens_basal_ganglia	6.85749	1.65405e-17	0.93835	0.273176	3.13095	2.05946	1.20333	3	0
ENSG00000140990.14	NDUFB10	0.0123216	11	5	0.00089958	Brain_Hippocampus	0.984298	Brain_Nucleus_accumbens_basal_ganglia	6.29674	5.72366e-18	0.291261	-0.143023	3.32018	0.903805	1.12264	5	0
ENSG00000238142.1	RP11-108M9.4	0.0123536	5	2	0.00806484	Brain_Amygdala	0.0527422	Brain_Putamen_basal_ganglia	4.04465	5.54513e-17	0.899184	1.93703	2.64934	2.13205	0.30712	2	0
ENSG00000154582.16	ELOC	0.012556	12	2	0.0110449	Brain_Anterior_cingulate_cortex_BA24	0.630554	Brain_Hippocampus	8.89122	1.20036e-18	3.10878	-0.480947	2.54127	0.697049	1.46531	2	0
ENSG00000156853.12	ZNF689	0.0126252	10	1	0.0126252	Brain_Hippocampus	0.0126252	Brain_Amygdala	10	7.5167e-35	10	-2.49417	2.49417	1.99534	1.57745	1	0
ENSG00000104660.17	LEPROTL1	0.01275	13	3	0.0336488	Brain_Cerebellar_Hemisphere	0.993888	Brain_Frontal_Cortex_BA9	9.42052	3.014e-18	0.636856	-2.12425	0.670772	0.0229913	0.771637	3	0
ENSG00000130558.19	OLFM1	0.0127898	7	5	0.00120032	Brain_Cerebellum	0.863988	Brain_Putamen_basal_ganglia	4.36179	9.16224e-19	0.404798	-3.2388	1.58797	0.0035845	1.50723	5	0
ENSG00000108515.17	ENO3	0.0128509	11	3	0.0594955	Brain_Amygdala	0.921535	Brain_Substantia_nigra	9.9564	1.38324e-17	0.40352	-1.88451	-0.0985	-0.635605	0.649744	3	0
ENSG00000174721.9	FGFBP3	0.0129615	8	2	0.00336506	Brain_Cortex	0.165333	Brain_Cerebellum	6.73191	1.24538e-16	1.01584	-1.38736	2.93226	2.13536	1.4292	2	0
ENSG00000165244.6	ZNF367	0.0130364	9	1	0.0121963	Brain_Amygdala	0.016716	Brain_Hippocampus	9	3.47119e-33	9	-2.50641	2.3929	-1.95102	1.62911	1	0
ENSG00000112584.13	FAM120B	0.0130951	11	4	0.00875652	Brain_Putamen_basal_ganglia	0.986668	Brain_Amygdala	7.48965	2.30584e-17	0.660964	-2.62142	1.27454	-0.165637	1.10669	4	0
ENSG00000114270.17	COL7A1	0.0131544	12	1	0.0131544	Brain_Hippocampus	0.0131544	Brain_Cerebellar_Hemisphere	12	7.64894e-18	12	-2.47956	2.47956	1.23978	2.24285	1	0
ENSG00000028203.17	VEZT	0.0132142	12	5	0.00119239	Brain_Substantia_nigra	0.531632	Brain_Caudate_basal_ganglia	6.55852	1.00296e-16	0.305582	-1.74795	3.2407	1.60225	1.61972	5	0
ENSG00000255299.5	RP11-655C2.3	0.0132404	1	1	0.0132404	Brain_Cerebellar_Hemisphere	0.0132404	Brain_Cerebellar_Hemisphere	1	1	1	-2.47724	-2.47724	-2.47724		1	0
ENSG00000213085.9	CFAP45	0.0134624	8	2	0.0402953	Brain_Cerebellar_Hemisphere	0.729467	Brain_Cerebellum	7.4296	8.06549e-34	0.570401	-0.345835	2.05071	1.75114	0.847306	2	0
ENSG00000228067.1	LINC01740	0.0135335	6	3	0.0648527	Brain_Hippocampus	0.927515	Brain_Spinal_cord_cervical_c-1	5.07361	6.00506e-18	0.180107	-1.84627	-0.0909715	-0.790826	0.658184	3	0
ENSG00000205981.6	DNAJC19	0.013743	13	1	0.013743	Brain_Amygdala	0.013743	Brain_Anterior_cingulate_cortex_BA24	13	7.86808e-33	13	-2.46391	-2.46391	-2.46391	5.43896e-16	1	0
ENSG00000161609.9	CCDC155	0.0137864	3	2	0.00398793	Brain_Spinal_cord_cervical_c-1	0.822412	Brain_Cerebellum	2.15777	0.0152594	0.826976	-2.87912	-0.224443	-1.95992	1.50385	2	0
ENSG00000116032.5	GRIN3B	0.0138112	7	5	0.0110905	Brain_Cerebellar_Hemisphere	0.966659	Brain_Putamen_basal_ganglia	3.84969	0.0159679	0.308975	-0.0417986	2.53983	1.39296	1.00698	5	0
ENSG00000204120.14	GIGYF2	0.0138609	12	3	0.00212102	Brain_Frontal_Cortex_BA9	0.146519	Brain_Caudate_basal_ganglia	8.19367	2.75091e-17	1.07763	-3.07274	-1.45194	-2.23469	0.562814	3	0
ENSG00000105497.7	ZNF175	0.0138734	11	2	0.00941606	Brain_Cerebellar_Hemisphere	0.927393	Brain_Anterior_cingulate_cortex_BA24	9.74175	7.1538e-17	1.05507	-0.115735	2.59657	0.754684	0.916885	2	0
ENSG00000204092.2	LINC00951	0.0140182	3	2	0.00375016	Brain_Cerebellar_Hemisphere	0.0245308	Brain_Caudate_basal_ganglia	2.40414	0.0203375	0.575525	-2.89845	-2.24871	-2.60206	0.328591	2	0
ENSG00000105246.5	EBI3	0.0140363	7	2	0.0174837	Brain_Spinal_cord_cervical_c-1	0.133501	Brain_Anterior_cingulate_cortex_BA24	6.00786	1.90462e-17	0.992136	-1.50044	2.37637	0.768179	1.58242	2	0
ENSG00000178021.10	TSPYL6	0.014137	6	3	0.0013709	Brain_Caudate_basal_ganglia	0.124324	Brain_Anterior_cingulate_cortex_BA24	3.51812	9.36286e-17	0.523646	-3.20071	1.53687	-0.351783	2.13485	3	0
ENSG00000274191.1	RP11-324E6.10	0.0141769	13	3	0.112722	Brain_Cerebellar_Hemisphere	0.982843	Brain_Nucleus_accumbens_basal_ganglia	9.36043	2.68414e-18	0.571235	-1.58607	1.41897	-0.233771	0.83659	3	0
ENSG00000270020.1	RP11-463O9.9	0.0141848	11	1	0.0128055	Brain_Hypothalamus	0.0230551	Brain_Frontal_Cortex_BA9	10.8981	1.77577e-17	10.8981	-2.48913	-2.27252	-2.44065	0.0807497	1	0
ENSG00000156564.8	LRFN2	0.0141985	4	4	0.0155293	Brain_Cerebellar_Hemisphere	0.3208	Brain_Amygdala	1.58918	0.335829	0.335829	-2.41979	1.03689	-1.15517	1.59357	4	0
ENSG00000158125.9	XDH	0.0142841	2	2	0.210846	Brain_Cerebellum	0.40262	Brain_Cerebellar_Hemisphere	1.74192	0.258083	0.258083	-0.836951	1.25124	0.207145	1.47658	2	0
ENSG00000131188.11	PRR7	0.0142854	1	1	0.0142854	Brain_Cortex	0.0142854	Brain_Cortex	1	1	1	2.45001	2.45001	2.45001		1	0
ENSG00000132692.18	BCAN	0.014304	11	3	0.00963288	Brain_Anterior_cingulate_cortex_BA24	0.445445	Brain_Substantia_nigra	7.19348	1.40976e-17	0.82587	-1.50902	2.58874	0.353214	1.30444	3	0
ENSG00000059915.16	PSD	0.0143165	12	3	0.0833857	Brain_Cerebellum	0.304696	Brain_Hippocampus	10.0847	1.54711e-17	0.493226	-1.73137	1.34633	0.892129	1.07139	3	0
ENSG00000149256.15	TENM4	0.0143169	13	3	0.00339967	Brain_Caudate_basal_ganglia	0.217559	Brain_Amygdala	8.47662	1.75745e-18	0.913597	-1.29658	2.92908	0.585161	1.38491	3	0
ENSG00000102870.5	ZNF629	0.0143662	12	1	0.0143662	Brain_Caudate_basal_ganglia	0.0143662	Brain_Amygdala	12	4.60601e-17	12	-2.44797	-2.44797	-2.44797	4.23422e-16	1	0
ENSG00000103549.21	RNF40	0.0143662	2	1	0.0143662	Brain_Nucleus_accumbens_basal_ganglia	0.0143662	Brain_Cerebellum	2	3.3547e-17	2	2.44797	2.44797	2.44797	4.44089e-16	1	0
ENSG00000260979.1	RP11-77H9.8	0.0145298	4	1	0.0145298	Brain_Amygdala	0.0145298	Brain_Anterior_cingulate_cortex_BA24	4	2.05833e-17	4	-2.44389	-2.44389	-2.44389	3.62597e-16	1	0
ENSG00000084774.13	CAD	0.0145435	12	2	0.00252161	Brain_Anterior_cingulate_cortex_BA24	0.0929312	Brain_Substantia_nigra	10.3532	6.75999e-18	1.64015	1.68013	3.02074	2.6638	0.470069	2	0
ENSG00000132958.17	TPTE2	0.0145682	11	3	0.0280768	Brain_Cerebellum	0.670604	Brain_Amygdala	8.71942	2.70423e-17	0.405988	-2.19621	1.99934	-0.169088	1.13926	3	0
ENSG00000080031.9	PTPRH	0.014574	4	1	0.014574	Brain_Nucleus_accumbens_basal_ganglia	0.014574	Brain_Anterior_cingulate_cortex_BA24	4	2.50092e-17	4	2.4428	2.4428	2.4428	5.1279e-16	1	0
ENSG00000164850.14	GPER1	0.014595	11	2	0.0138295	Brain_Amygdala	0.0355898	Brain_Cerebellar_Hemisphere	9.87078	2.62573e-33	0.989661	-2.10158	2.46166	1.81711	1.30241	2	0
ENSG00000005108.15	THSD7A	0.0146656	11	3	0.0126175	Brain_Anterior_cingulate_cortex_BA24	0.844554	Brain_Amygdala	9.08801	3.36045e-17	0.635631	0.196072	2.49439	1.72072	1.07538	3	0
ENSG00000169908.11	TM4SF1	0.0147665	13	5	0.00244669	Brain_Nucleus_accumbens_basal_ganglia	0.702951	Brain_Caudate_basal_ganglia	9.36722	9.94459e-18	0.452691	-3.02986	-0.38134	-2.11736	0.763976	5	0
ENSG00000231881.1	RP5-1120P11.3	0.0148265	1	1	0.0148265	Brain_Cerebellum	0.0148265	Brain_Cerebellum	1	1	1	-2.43659	-2.43659	-2.43659		1	0
ENSG00000160396.8	HIPK4	0.0148409	10	6	0.00133807	Brain_Nucleus_accumbens_basal_ganglia	0.684668	Brain_Hypothalamus	4.58346	2.67314e-17	0.263327	-1.40312	3.20769	1.62496	1.42821	6	0
ENSG00000115364.13	MRPL19	0.0149018	13	1	0.00695851	Brain_Anterior_cingulate_cortex_BA24	0.0649183	Brain_Cerebellum	12.6232	5.28658e-17	12.6232	-2.69882	1.92655	-1.81475	1.65119	1	0
ENSG00000133226.16	SRRM1	0.0149716	1	1	0.0149716	Brain_Amygdala	0.0149716	Brain_Amygdala	1	1	1	-2.43306	-2.43306	-2.43306		1	0
ENSG00000121542.11	SEC22A	0.0149949	12	3	0.00159732	Brain_Amygdala	0.974308	Brain_Hippocampus	6.26025	3.63006e-19	1.4382	-3.1564	3.1564	-1.05925	1.94011	3	0
ENSG00000172724.11	CCL19	0.0150366	13	2	0.00502192	Brain_Putamen_basal_ganglia	0.648936	Brain_Anterior_cingulate_cortex_BA24	8.8879	4.83758e-18	4.11181	-2.80562	-0.45524	-2.1838	0.833276	2	0
ENSG00000197062.11	ZSCAN26	0.0150975	13	3	0.0138513	Brain_Nucleus_accumbens_basal_ganglia	0.281437	Brain_Spinal_cord_cervical_c-1	11.5314	2.61626e-17	0.420137	-1.0771	2.4611	1.71259	0.883855	3	0
ENSG00000197915.5	HRNR	0.0151117	6	2	0.0109036	Brain_Hypothalamus	0.0869691	Brain_Caudate_basal_ganglia	4.12134	1.21726e-20	1.80531	1.71161	2.54577	2.12233	0.34893	2	0
ENSG00000225556.1	C2CD4D	0.0151517	1	1	0.0151517	Brain_Cerebellum	0.0151517	Brain_Cerebellum	1	1	1	2.42873	2.42873	2.42873		1	0
ENSG00000171804.10	WDR87	0.0153133	1	1	0.0153133	Brain_Spinal_cord_cervical_c-1	0.0153133	Brain_Spinal_cord_cervical_c-1	1	1	1	-2.42488	-2.42488	-2.42488		1	0
ENSG00000230510.6	PPP5D1	0.0153722	11	4	0.0124932	Brain_Cortex	0.813193	Brain_Amygdala	8.88124	4.12639e-17	0.357894	-2.4979	1.03597	0.0154084	0.889312	4	0
ENSG00000150527.16	CTAGE5	0.0154142	13	2	0.00626514	Brain_Hippocampus	0.260356	Brain_Cerebellar_Hemisphere	11.0186	1.62886e-23	1.93056	-2.73357	-1.12555	-2.49098	0.592292	2	0
ENSG00000265750.1	RP11-799B12.4	0.0156278	12	2	0.0292538	Brain_Substantia_nigra	0.30135	Brain_Hippocampus	10.5109	4.65728e-17	1.04992	-2.18005	1.93002	-1.20442	1.03278	2	0
ENSG00000162650.16	ATXN7L2	0.0156584	8	3	0.0224375	Brain_Anterior_cingulate_cortex_BA24	0.974688	Brain_Cerebellum	6.45195	8.31262e-36	0.643679	-0.535285	2.28288	0.48521	0.912324	3	0
ENSG00000106541.11	AGR2	0.0157685	2	2	0.00435855	Brain_Frontal_Cortex_BA9	0.0175366	Brain_Cerebellar_Hemisphere	1.7346	0.265398	0.265398	2.37526	2.85097	2.61312	0.336382	2	0
ENSG00000083817.8	ZNF416	0.0158515	6	3	0.0103065	Brain_Hypothalamus	0.528565	Brain_Cortex	3.70338	3.95241e-17	1.02165	-0.716846	2.56537	0.667284	1.28852	3	0
ENSG00000181016.9	LSMEM1	0.0159068	10	2	0.127434	Brain_Amygdala	0.934936	Brain_Hippocampus	9.03658	3.39704e-17	0.81285	-0.118987	1.5243	0.714286	0.838368	2	0
ENSG00000126838.9	PZP	0.0159328	8	3	0.00257826	Brain_Hippocampus	0.326166	Brain_Cortex	5.91932	2.22245e-17	0.815711	-0.981865	3.014	1.00194	1.46262	3	0
ENSG00000103248.18	MTHFSD	0.0160041	10	5	0.00633083	Brain_Putamen_basal_ganglia	0.989882	Brain_Cerebellum	5.89545	4.7678e-17	0.228049	-2.33933	2.73014	1.3723	1.56705	5	0
ENSG00000178878.12	APOLD1	0.0160403	1	1	0.0160403	Brain_Hippocampus	0.0160403	Brain_Hippocampus	1	1	1	2.408	2.408	2.408		1	0
ENSG00000135108.14	FBXO21	0.016068	12	1	0.0126652	Brain_Caudate_basal_ganglia	0.0951476	Brain_Putamen_basal_ganglia	11.5039	4.43451e-20	11.5039	1.66885	2.49305	2.35632	0.220013	1	0
ENSG00000234906.9	APOC2	0.0161515	12	3	0.0198641	Brain_Cortex	0.267697	Brain_Anterior_cingulate_cortex_BA24	10.2656	1.35079e-17	0.360938	-2.32891	-1.10838	-1.62291	0.48795	3	0
ENSG00000204356.13	NELFE	0.0161698	10	3	0.0502216	Brain_Anterior_cingulate_cortex_BA24	0.475832	Brain_Frontal_Cortex_BA9	7.28115	2.85674e-17	0.726617	-1.48654	1.95807	0.854345	1.46802	3	0
ENSG00000124614.13	RPS10	0.0163258	13	4	0.00142168	Brain_Hypothalamus	0.974486	Brain_Cerebellar_Hemisphere	9.76223	5.06821e-18	0.597405	0.0319822	3.19021	1.70108	1.09336	4	0
ENSG00000254139.1	CTD-2339F6.1	0.016334	13	3	0.0166889	Brain_Spinal_cord_cervical_c-1	0.824609	Brain_Cerebellum	10.3488	6.45471e-17	0.93276	-0.667595	2.39349	0.694862	0.90961	3	0
ENSG00000134644.15	PUM1	0.0163466	9	1	0.0163466	Brain_Anterior_cingulate_cortex_BA24	0.0163466	Brain_Caudate_basal_ganglia	9	6.23194e-33	9	-2.40108	-2.40108	-2.40108	5.43896e-16	1	0
ENSG00000184445.11	KNTC1	0.0163502	2	2	0.00450538	Brain_Caudate_basal_ganglia	0.155907	Brain_Anterior_cingulate_cortex_BA24	1.36908	0.630922	0.630922	1.41897	2.84042	2.1297	1.00512	2	0
ENSG00000163638.13	ADAMTS9	0.0163545	5	2	0.00636783	Brain_Substantia_nigra	0.038377	Brain_Hypothalamus	4.27365	5.02857e-34	0.726346	-2.72821	-2.07081	-2.20229	0.294002	2	0
ENSG00000230537.1	RP11-305L7.1	0.0164793	1	1	0.0164793	Brain_Cerebellum	0.0164793	Brain_Cerebellum	1	1	1	2.39812	2.39812	2.39812		1	0
ENSG00000213281.4	NRAS	0.016488	10	2	0.00494313	Brain_Amygdala	0.510872	Brain_Putamen_basal_ganglia	6.11258	1.28284e-17	3.73115	0.65748	2.81072	2.00552	1.01361	2	0
ENSG00000196187.11	TMEM63A	0.0165529	11	3	0.00185112	Brain_Frontal_Cortex_BA9	0.626474	Brain_Spinal_cord_cervical_c-1	6.88837	2.87633e-17	0.34542	-3.11313	0.496044	-1.39579	1.38942	3	0
ENSG00000282851.1	BISPR	0.0166961	9	1	0.0165947	Brain_Amygdala	0.0170551	Brain_Cerebellum	9	2.21164e-48	9	-2.39557	-2.38552	-2.39333	0.00443134	1	0
ENSG00000139278.9	GLIPR1	0.0168103	12	2	0.0577078	Brain_Cerebellum	0.697296	Brain_Hippocampus	11.3201	2.90871e-19	0.554719	-1.89791	0.416944	-0.785052	0.634436	2	0
ENSG00000169884.13	WNT10B	0.0168138	11	2	0.00837071	Brain_Putamen_basal_ganglia	0.843214	Brain_Cortex	9.89745	2.66878e-17	0.761094	-2.63674	2.63674	0.348134	2.01666	2	0
ENSG00000185942.11	NKAIN3	0.0168507	7	2	0.066007	Brain_Nucleus_accumbens_basal_ganglia	0.883066	Brain_Hypothalamus	6.33593	1.62385e-17	0.664067	-0.744268	1.83838	-0.247983	0.978133	2	0
ENSG00000101670.11	LIPG	0.0168935	2	1	0.0168935	Brain_Hypothalamus	0.0168935	Brain_Substantia_nigra	2	3.53145e-16	2	2.38902	2.38902	2.38902	4.44089e-16	1	0
ENSG00000171649.11	ZIK1	0.0169419	11	3	0.00528791	Brain_Nucleus_accumbens_basal_ganglia	0.473469	Brain_Anterior_cingulate_cortex_BA24	9.20403	6.88909e-17	0.55987	-0.716846	2.78895	2.22312	0.99268	3	0
ENSG00000213585.10	VDAC1	0.0169703	2	2	0.005958	Brain_Hippocampus	0.463473	Brain_Cerebellum	1.50722	0.492778	0.492778	-0.73314	2.75008	1.00847	2.46301	2	0
ENSG00000185591.9	SP1	0.0170561	6	3	0.00212101	Brain_Substantia_nigra	0.543016	Brain_Caudate_basal_ganglia	4.34022	1.62204e-17	0.497768	-0.977442	3.07274	-0.162089	1.59218	3	0
ENSG00000129347.19	KRI1	0.017137	13	3	0.0143674	Brain_Cerebellum	0.685645	Brain_Frontal_Cortex_BA9	10.9821	1.58911e-17	0.771575	0.404772	2.44794	1.78089	0.79589	3	0
ENSG00000149212.11	SESN3	0.0171894	5	1	0.0171894	Brain_Cerebellum	0.0171894	Brain_Amygdala	5	1.5152e-33	5	-2.38263	2.38263	-0.476526	2.61004	1	0
ENSG00000115216.13	NRBP1	0.0172641	10	1	0.0135367	Brain_Amygdala	0.103723	Brain_Cortex	9.79592	7.93723e-33	9.79592	1.62707	2.46933	2.35156	0.275523	1	0
ENSG00000232040.2	ZBED9	0.0172817	11	3	0.00504591	Brain_Cerebellum	0.764432	Brain_Hypothalamus	9.32337	2.18638e-17	0.629809	-0.299666	2.80409	0.141314	1.02695	3	0
ENSG00000180332.6	KCTD4	0.0172983	13	2	0.00771299	Brain_Cerebellum	0.0294125	Brain_Caudate_basal_ganglia	11.4837	1.24994e-17	1.51631	2.17791	2.66438	2.24647	0.168174	2	0
ENSG00000184486.9	POU3F2	0.0173225	9	2	0.0302642	Brain_Cerebellar_Hemisphere	0.0316056	Brain_Caudate_basal_ganglia	8.02503	7.86282e-17	0.974971	-2.16662	2.14936	1.66981	1.43866	2	0
ENSG00000117153.15	KLHL12	0.0173449	13	2	0.00114715	Brain_Cerebellum	0.0381799	Brain_Cortex	11.1237	2.52098e-17	1.65917	2.07292	3.25171	2.51973	0.350302	2	0
ENSG00000094963.13	FMO2	0.0174321	10	4	0.00264368	Brain_Cerebellum	0.838913	Brain_Anterior_cingulate_cortex_BA24	5.87074	5.99366e-17	0.74599	-3.00639	-0.203284	-1.70847	0.829613	4	0
ENSG00000214063.10	TSPAN4	0.0175086	9	5	0.00276768	Brain_Cerebellum	0.578194	Brain_Hypothalamus	3.32228	5.99498e-17	0.404317	-2.99243	1.62605	-0.407601	1.82315	5	0
ENSG00000105711.11	SCN1B	0.0175936	13	2	0.0597327	Brain_Amygdala	0.062015	Brain_Nucleus_accumbens_basal_ganglia	12.0185	1.39458e-17	0.981504	-1.88276	1.88276	0.722864	1.80802	2	0
ENSG00000086598.10	TMED2	0.0177161	11	3	0.0535159	Brain_Amygdala	0.994666	Brain_Hippocampus	5.87501	7.42953e-18	0.198828	-0.00668504	1.93073	1.04884	0.75666	3	0
ENSG00000283787.1	PRR33	0.0177405	10	2	0.00706727	Brain_Hypothalamus	0.0799414	Brain_Nucleus_accumbens_basal_ganglia	9.12484	1.26071e-33	0.875158	-2.69366	-1.75103	-1.84529	0.298086	2	0
ENSG00000111615.13	KRR1	0.0178571	3	2	0.00662688	Brain_Hypothalamus	0.598119	Brain_Cerebellum	2.32406	6.36453e-33	0.675938	-2.71503	-0.527107	-1.98573	1.2632	2	0
ENSG00000115138.10	POMC	0.0181072	1	1	0.0181072	Brain_Frontal_Cortex_BA9	0.0181072	Brain_Frontal_Cortex_BA9	1	1	1	2.36342	2.36342	2.36342		1	0
ENSG00000149929.15	HIRIP3	0.0181215	1	1	0.0181215	Brain_Caudate_basal_ganglia	0.0181215	Brain_Caudate_basal_ganglia	1	1	1	-2.36313	-2.36313	-2.36313		1	0
ENSG00000179218.13	CALR	0.0182913	9	3	0.227812	Brain_Amygdala	0.735742	Brain_Spinal_cord_cervical_c-1	7.96978	1.80927e-17	0.339281	-0.669105	1.20601	0.774888	0.731929	3	0
ENSG00000197006.13	METTL9	0.0183778	12	1	0.0183778	Brain_Amygdala	0.0183778	Brain_Cerebellum	12	1.37334e-17	12	-2.35792	2.35792	-1.96493	1.36134	1	0
ENSG00000205643.10	CDPF1	0.0183963	11	4	0.0210469	Brain_Substantia_nigra	0.274799	Brain_Hippocampus	5.70587	9.08958e-17	0.843202	-1.1557	2.30714	0.884633	1.33175	4	0
ENSG00000140988.15	RPS2	0.0184264	13	5	0.000859467	Brain_Caudate_basal_ganglia	0.902791	Brain_Hypothalamus	8.39208	1.46779e-16	0.453161	-3.3329	0.890126	-1.09181	1.17024	5	0
ENSG00000066230.10	SLC9A3	0.0186278	13	4	0.00213246	Brain_Hippocampus	0.272357	Brain_Caudate_basal_ganglia	8.9934	1.22449e-17	0.479177	-3.07114	-1.09765	-1.81053	0.581365	4	0
ENSG00000181938.13	GINS3	0.0186665	13	2	0.0064031	Brain_Cerebellum	0.953867	Brain_Anterior_cingulate_cortex_BA24	11.8372	5.22643e-19	0.952629	-2.72639	0.0582143	-0.260944	0.751353	2	0
ENSG00000257261.5	RP11-96H19.1	0.0187109	13	1	0.0130551	Brain_Anterior_cingulate_cortex_BA24	0.0329793	Brain_Cerebellar_Hemisphere	12.9483	8.8199e-18	12.9483	2.13233	2.48226	2.34652	0.131892	1	0
ENSG00000145220.13	LYAR	0.0187809	1	1	0.0187809	Brain_Putamen_basal_ganglia	0.0187809	Brain_Putamen_basal_ganglia	1	1	1	2.34985	2.34985	2.34985		1	0
ENSG00000118402.5	ELOVL4	0.0187983	6	1	0.0187983	Brain_Cerebellar_Hemisphere	0.0187983	Brain_Cerebellar_Hemisphere	6	5.3709e-34	6	-2.34951	2.34951	1.56634	1.91836	1	0
ENSG00000270562.1	RP11-154H23.3	0.0188233	2	2	0.0187143	Brain_Spinal_cord_cervical_c-1	0.130528	Brain_Nucleus_accumbens_basal_ganglia	1.01807	0.981927	0.981927	-2.35117	-1.51202	-1.9316	0.593369	2	0
ENSG00000126583.10	PRKCG	0.0188606	8	2	0.00514371	Brain_Hypothalamus	0.28824	Brain_Cerebellum	7.07999	3.84761e-17	0.920005	-2.79789	2.79789	1.88143	1.98591	2	0
ENSG00000054219.10	LY75	0.0189082	6	3	0.00339188	Brain_Spinal_cord_cervical_c-1	0.933667	Brain_Amygdala	3.79392	5.52714e-18	0.9447	0.0832325	2.92979	1.01704	1.15714	3	0
ENSG00000179115.10	FARSA	0.0189618	11	2	0.266575	Brain_Caudate_basal_ganglia	0.993832	Brain_Frontal_Cortex_BA9	10.5899	1.56459e-30	0.40484	-1.11098	0.193997	-0.783811	0.562172	2	0
ENSG00000167220.11	HDHD2	0.018962	10	2	0.00406353	Brain_Spinal_cord_cervical_c-1	0.338527	Brain_Cerebellar_Hemisphere	8.86879	1.08334e-19	0.995713	0.95708	2.87319	2.39165	0.5171	2	0
ENSG00000168631.12	DPCR1	0.0190573	1	1	0.0190573	Brain_Spinal_cord_cervical_c-1	0.0190573	Brain_Spinal_cord_cervical_c-1	1	1	1	2.34441	2.34441	2.34441		1	0
ENSG00000104894.11	CD37	0.0190629	10	3	0.0447622	Brain_Nucleus_accumbens_basal_ganglia	0.613728	Brain_Substantia_nigra	8.36001	1.84793e-17	0.523166	-2.00688	0.586343	-0.487028	0.927492	3	0
ENSG00000114767.6	RRP9	0.0191151	13	2	0.0165018	Brain_Spinal_cord_cervical_c-1	0.112395	Brain_Amygdala	12.0016	2.34189e-17	0.998442	1.58752	2.39762	2.31987	0.220679	2	0
ENSG00000132275.10	RRP8	0.0191375	13	3	0.00137842	Brain_Cerebellum	0.739011	Brain_Amygdala	9.53715	2.11621e-18	0.997706	-3.19913	-0.333163	-2.59888	0.758094	3	0
ENSG00000152049.6	KCNE4	0.0192056	2	1	0.0136732	Brain_Caudate_basal_ganglia	0.0272309	Brain_Nucleus_accumbens_basal_ganglia	1.99223	0.00776867	1.99223	2.20819	2.46574	2.33696	0.182112	1	0
ENSG00000100473.15	COCH	0.0192519	11	2	0.00461555	Brain_Cerebellum	0.527823	Brain_Substantia_nigra	8.01678	3.2587e-18	2.56393	0.631332	2.83271	2.13144	0.770681	2	0
ENSG00000152766.5	ANKRD22	0.0192532	8	4	0.00610661	Brain_Hippocampus	0.93141	Brain_Nucleus_accumbens_basal_ganglia	5.61079	2.70861e-17	0.513185	-0.0860706	2.742	0.733096	1.07065	4	0
ENSG00000168505.6	GBX2	0.0193458	6	2	0.066576	Brain_Cortex	0.326864	Brain_Cerebellum	4.43633	3.74942e-17	1.49449	0.980449	1.83453	1.38038	0.439285	2	0
ENSG00000272375.1	RP11-51J9.6	0.0194463	13	2	0.0434343	Brain_Cerebellum	0.699326	Brain_Spinal_cord_cervical_c-1	11.9387	5.21259e-17	0.760601	-2.01951	0.386231	-1.30036	0.669875	2	0
ENSG00000273674.4	CTD-2378E12.1	0.0194522	13	2	0.00221974	Brain_Substantia_nigra	0.0847629	Brain_Cerebellar_Hemisphere	10.5418	8.59948e-18	1.72394	1.7237	3.05914	2.36978	0.424697	2	0
ENSG00000081181.7	ARG2	0.0194613	3	2	0.00806641	Brain_Nucleus_accumbens_basal_ganglia	0.0502118	Brain_Cerebellum	2.34362	1.62337e-16	0.656379	-2.64928	-1.95816	-2.28114	0.347767	2	0
ENSG00000213145.9	CRIP1	0.0195026	5	3	0.00949283	Brain_Anterior_cingulate_cortex_BA24	0.414596	Brain_Cortex	3.5001	4.30446e-17	0.510272	-2.59378	1.53021	0.562539	1.79134	3	0
ENSG00000178950.16	GAK	0.0195298	11	3	0.00558525	Brain_Anterior_cingulate_cortex_BA24	0.958347	Brain_Substantia_nigra	7.09641	8.31658e-20	1.41071	-2.77119	1.34097	-1.41827	1.29062	3	0
ENSG00000144357.16	UBR3	0.0195446	10	3	0.00521011	Brain_Spinal_cord_cervical_c-1	0.749261	Brain_Frontal_Cortex_BA9	7.22706	2.83016e-17	0.638562	-2.79375	1.86831	0.918043	1.51234	3	0
ENSG00000143106.12	PSMA5	0.0196703	4	2	0.00925559	Brain_Cortex	0.446025	Brain_Caudate_basal_ganglia	2.21022	2.69387e-17	1.78978	-2.60247	2.60247	0.381029	2.16998	2	0
ENSG00000129993.14	CBFA2T3	0.019777	9	4	0.00770363	Brain_Putamen_basal_ganglia	0.700905	Brain_Hypothalamus	4.02312	6.37477e-18	0.289808	-2.66479	0.384099	-1.01734	1.35403	4	0
ENSG00000188375.4	H3F3C	0.0198931	3	2	0.00793939	Brain_Anterior_cingulate_cortex_BA24	0.209768	Brain_Hypothalamus	2.03856	5.40736e-17	0.961443	-2.65464	-1.2542	-2.18783	0.808541	2	0
ENSG00000166927.12	MS4A7	0.0199472	12	4	0.0470113	Brain_Amygdala	0.925773	Brain_Frontal_Cortex_BA9	7.80187	2.76072e-17	0.8416	-1.9862	-0.0931649	-1.12087	0.621465	4	0
ENSG00000232629.8	HLA-DQB2	0.0200346	1	1	0.0200346	Brain_Hippocampus	0.0200346	Brain_Hippocampus	1	1	1	2.3257	2.3257	2.3257		1	0
ENSG00000113327.15	GABRG2	0.0200529	2	2	0.0103753	Brain_Hypothalamus	0.256352	Brain_Cerebellar_Hemisphere	1.00675	0.993254	0.993254	1.13506	2.56307	1.84906	1.00976	2	0
ENSG00000164024.11	METAP1	0.020054	11	4	0.0415518	Brain_Cortex	0.504402	Brain_Spinal_cord_cervical_c-1	5.64546	2.07142e-17	0.845546	-2.03798	-0.66758	-1.5678	0.507021	4	0
ENSG00000067365.14	METTL22	0.0200851	10	1	0.0177791	Brain_Cortex	0.0344871	Brain_Hypothalamus	9.58159	9.31628e-19	9.58159	-2.37019	-2.11433	-2.27489	0.095388	1	0
ENSG00000176170.13	SPHK1	0.0202431	4	4	0.00766526	Brain_Substantia_nigra	0.873033	Brain_Cortex	1.84115	0.232585	0.232585	-2.66647	1.14555	-0.57695	1.63428	4	0
ENSG00000171490.12	RSL1D1	0.0203718	4	1	0.0126286	Brain_Cerebellum	0.0264523	Brain_Caudate_basal_ganglia	3.88435	3.90478e-20	3.88435	-2.21951	2.49408	1.1784	2.26896	1	0
ENSG00000242247.10	ARFGAP3	0.0204358	13	2	0.00565588	Brain_Hypothalamus	0.0824206	Brain_Putamen_basal_ganglia	10.1357	7.2268e-17	2.53888	-2.76709	-1.73681	-2.39064	0.334347	2	0
ENSG00000184584.12	TMEM173	0.0204423	13	3	0.00709701	Brain_Cortex	0.520111	Brain_Hippocampus	6.10889	4.4224e-19	2.76561	-0.643174	2.69226	0.977318	1.4362	3	0
ENSG00000111639.7	MRPL51	0.0204656	5	2	0.00965506	Brain_Hippocampus	0.590833	Brain_Anterior_cingulate_cortex_BA24	4.35109	1.56724e-16	0.648906	0.537629	2.58794	1.45022	0.893917	2	0
ENSG00000242689.2	CNTF	0.0205252	13	3	0.0044689	Brain_Substantia_nigra	0.0391925	Brain_Cortex	10.6522	1.42455e-17	0.473882	2.06216	2.84301	2.37249	0.284318	3	0
ENSG00000063176.15	SPHK2	0.0205303	13	3	0.0166167	Brain_Cortex	0.251525	Brain_Caudate_basal_ganglia	9.91209	1.18897e-17	0.961336	1.14665	2.39508	1.45049	0.389123	3	0
ENSG00000138029.13	HADHB	0.0207247	11	2	0.0588645	Brain_Putamen_basal_ganglia	0.149046	Brain_Substantia_nigra	9.93796	9.73412e-21	0.879763	-1.8892	1.44291	-1.46573	0.965697	2	0
ENSG00000169957.9	ZNF768	0.0207992	12	3	0.0109647	Brain_Nucleus_accumbens_basal_ganglia	0.870217	Brain_Cerebellar_Hemisphere	7.5574	4.67025e-18	1.42003	-0.461535	2.54382	0.112711	1.11865	3	0
ENSG00000011405.13	PIK3C2A	0.0208563	1	1	0.0208563	Brain_Frontal_Cortex_BA9	0.0208563	Brain_Frontal_Cortex_BA9	1	1	1	2.31058	2.31058	2.31058		1	0
ENSG00000138100.13	TRIM54	0.0210497	5	2	0.0100075	Brain_Cortex	0.219435	Brain_Anterior_cingulate_cortex_BA24	4.01486	7.27083e-17	0.929891	-1.22803	2.57557	1.45757	1.52328	2	0
ENSG00000260186.5	LINC02137	0.0211701	11	3	0.00408684	Brain_Cerebellar_Hemisphere	0.217028	Brain_Spinal_cord_cervical_c-1	6.84609	7.78602e-17	0.356138	-2.87138	2.84784	1.22719	2.15727	3	0
ENSG00000206127.10	GOLGA8O	0.0211912	2	1	0.0211912	Brain_Substantia_nigra	0.0211912	Brain_Frontal_Cortex_BA9	2	3.3547e-17	2	2.30456	2.30456	2.30456	4.44089e-16	1	0
ENSG00000163637.12	PRICKLE2	0.0212796	5	3	0.0254281	Brain_Substantia_nigra	0.076665	Brain_Caudate_basal_ganglia	3.7715	3.19545e-17	0.203908	-1.77037	2.23484	1.20563	1.67177	3	0
ENSG00000166333.13	ILK	0.0213064	7	3	0.00308483	Brain_Caudate_basal_ganglia	0.911083	Brain_Putamen_basal_ganglia	4.87206	6.28287e-18	0.577629	0.111672	2.95916	2.21645	1.02137	3	0
ENSG00000157168.18	NRG1	0.0213095	4	4	0.00261001	Brain_Hippocampus	0.503295	Brain_Amygdala	2.15328	0.160501	0.160501	0.669314	3.01029	1.94589	0.993148	4	0
ENSG00000148090.11	AUH	0.0213148	12	3	0.00892468	Brain_Cerebellar_Hemisphere	0.830443	Brain_Hypothalamus	10.4654	2.45584e-17	0.520475	-2.61493	0.633202	0.0956975	0.859148	3	0
ENSG00000213901.10	SLC23A3	0.0215663	12	3	0.0244469	Brain_Cerebellum	0.723297	Brain_Cortex	9.70547	3.96177e-18	0.954517	-0.482706	2.25003	0.238932	0.904535	3	0
ENSG00000260008.1	RP11-732A21.2	0.0216298	2	2	0.0232936	Brain_Cerebellar_Hemisphere	0.0353815	Brain_Hypothalamus	1.24973	0.750266	0.750266	-2.26858	-2.10396	-2.18627	0.116403	2	0
ENSG00000198203.9	SULT1C2	0.0220293	13	2	0.0547405	Brain_Cerebellum	0.885105	Brain_Substantia_nigra	12.0202	5.67418e-17	0.464644	0.144501	1.92093	1.20168	0.504967	2	0
ENSG00000109684.14	CLNK	0.0220494	2	2	0.0478741	Brain_Cerebellum	0.728375	Brain_Cerebellar_Hemisphere	1.78231	0.217689	0.217689	-1.97848	-0.347288	-1.16289	1.15343	2	0
ENSG00000235779.7	AC079779.5	0.0221957	1	1	0.0221957	Brain_Cerebellum	0.0221957	Brain_Cerebellum	1	1	1	-2.287	-2.287	-2.287		1	0
ENSG00000283217.1	RP11-472I20.3	0.0222106	1	1	0.0222106	Brain_Putamen_basal_ganglia	0.0222106	Brain_Putamen_basal_ganglia	1	1	1	-2.28675	-2.28675	-2.28675		1	0
ENSG00000067369.13	TP53BP1	0.0223383	4	1	0.0223383	Brain_Amygdala	0.0223383	Brain_Amygdala	4	2.01447e-17	4	2.28457	2.28457	2.28457	0	1	0
ENSG00000104415.13	WISP1	0.0223499	10	4	0.0630791	Brain_Cerebellum	0.7537	Brain_Substantia_nigra	7.06881	4.37743e-17	0.562621	-0.656227	1.85863	0.229701	0.873835	4	0
ENSG00000125826.20	RBCK1	0.0223558	8	7	0.0272452	Brain_Cerebellum	0.491432	Brain_Spinal_cord_cervical_c-1	3.18339	2.48288e-16	0.14545	-1.38699	2.20799	0.745985	1.31732	7	0
ENSG00000151500.14	THYN1	0.0223858	12	4	0.0191353	Brain_Cortex	0.612382	Brain_Cerebellum	8.00968	1.52778e-17	0.499117	-1.23391	2.34288	0.095098	1.26648	4	0
ENSG00000169251.12	NMD3	0.0224466	10	3	0.00271005	Brain_Cerebellar_Hemisphere	0.930535	Brain_Amygdala	8.15593	2.12839e-18	0.550904	-2.99885	2.67628	1.46559	1.74705	3	0
ENSG00000189114.6	BLOC1S3	0.0224489	8	1	0.0224489	Brain_Caudate_basal_ganglia	0.0224489	Brain_Amygdala	8	1.74034e-17	8	-2.28269	-2.28269	-2.28269	2.90725e-16	1	0
ENSG00000174775.16	HRAS	0.0225264	13	2	0.00497293	Brain_Spinal_cord_cervical_c-1	0.368223	Brain_Amygdala	10.6569	7.80118e-17	1.74563	-2.80878	-0.899806	-1.93211	0.642882	2	0
ENSG00000111358.13	GTF2H3	0.0225277	12	3	0.00707892	Brain_Nucleus_accumbens_basal_ganglia	0.554693	Brain_Substantia_nigra	6.60461	5.14411e-18	0.570556	-2.69311	-0.590742	-1.70588	0.91166	3	0
ENSG00000113739.10	STC2	0.0225728	9	1	0.0225728	Brain_Anterior_cingulate_cortex_BA24	0.0225728	Brain_Caudate_basal_ganglia	9	0	9	-2.28059	2.28059	1.77379	1.52039	1	0
ENSG00000214491.8	SEC14L6	0.0226991	11	4	0.143424	Brain_Frontal_Cortex_BA9	0.832269	Brain_Spinal_cord_cervical_c-1	8.94545	6.55052e-05	0.326291	-1.46316	0.792422	-0.674909	0.799463	4	0
ENSG00000070444.14	MNT	0.0227931	12	3	0.0335696	Brain_Caudate_basal_ganglia	0.272268	Brain_Frontal_Cortex_BA9	8.85187	1.56911e-17	0.408635	-1.51728	2.1252	0.745625	1.42396	3	0
ENSG00000270000.1	RP3-449M8.9	0.0228473	8	2	0.101948	Brain_Putamen_basal_ganglia	0.587174	Brain_Spinal_cord_cervical_c-1	7.0843	8.55115e-17	0.816136	-1.16711	1.63548	0.298906	0.947279	2	0
ENSG00000206344.7	HCG27	0.0228705	4	4	0.0168798	Brain_Substantia_nigra	0.295236	Brain_Cerebellum	2.27329	0.197373	0.197373	1.0467	2.38932	1.68908	0.566437	4	0
ENSG00000240720.7	LRRD1	0.0228846	13	2	0.00624931	Brain_Cerebellar_Hemisphere	0.913342	Brain_Caudate_basal_ganglia	11.6396	1.36354e-17	1.32475	0.108824	2.73441	2.25235	0.674273	2	0
ENSG00000100342.20	APOL1	0.0229407	10	2	0.00775221	Brain_Amygdala	0.396763	Brain_Anterior_cingulate_cortex_BA24	9.00462	2.55994e-33	0.995379	-2.66268	0.847417	-2.31167	1.10999	2	0
ENSG00000073146.15	MOV10L1	0.0229632	13	3	0.00261696	Brain_Cerebellar_Hemisphere	0.0372777	Brain_Nucleus_accumbens_basal_ganglia	10.296	2.28445e-17	0.508931	-3.00948	-2.08271	-2.64213	0.308767	3	0
ENSG00000231768.1	LINC01354	0.0229813	13	1	0.011117	Brain_Nucleus_accumbens_basal_ganglia	0.0478667	Brain_Amygdala	12.8205	1.70422e-18	12.8205	-2.539	-1.97855	-2.25801	0.280238	1	0
ENSG00000065548.17	ZC3H15	0.0229908	9	2	0.0162577	Brain_Nucleus_accumbens_basal_ganglia	0.95911	Brain_Cerebellum	7.82153	1.1053e-16	1.17847	-2.40308	1.36005	0.796504	1.27553	2	0
ENSG00000177842.11	ZNF620	0.0230035	2	1	0.0165565	Brain_Cortex	0.0369447	Brain_Amygdala	1.94412	0.0558789	1.94412	-2.39641	-2.08637	-2.24139	0.219229	1	0
ENSG00000164733.20	CTSB	0.0230759	8	4	0.00884824	Brain_Putamen_basal_ganglia	0.833367	Brain_Cerebellar_Hemisphere	5.08999	0.00452437	0.280934	-0.645749	2.61786	0.374338	1.09677	4	0
ENSG00000133106.14	EPSTI1	0.023098	10	4	0.0363744	Brain_Anterior_cingulate_cortex_BA24	0.930311	Brain_Spinal_cord_cervical_c-1	6.54621	3.57979e-18	0.373003	-1.36155	2.09272	0.444572	1.25084	4	0
ENSG00000135426.15	TESPA1	0.0231087	1	1	0.0231087	Brain_Nucleus_accumbens_basal_ganglia	0.0231087	Brain_Nucleus_accumbens_basal_ganglia	1	1	1	2.27163	2.27163	2.27163		1	0
ENSG00000135316.17	SYNCRIP	0.0231143	3	2	0.0246519	Brain_Hypothalamus	0.303115	Brain_Cortex	2.78833	1.19449e-16	0.211674	-2.24681	2.24681	0.343258	2.32415	2	0
ENSG00000272325.1	NUDT3	0.0231711	12	3	0.00996647	Brain_Cerebellar_Hemisphere	0.776842	Brain_Amygdala	8.94069	1.12196e-18	0.912027	0.283437	2.57699	0.959171	1.00495	3	0
ENSG00000178977.3	LINC00324	0.0232276	1	1	0.0232276	Brain_Cerebellum	0.0232276	Brain_Cerebellum	1	1	1	2.26967	2.26967	2.26967		1	0
ENSG00000248599.1	FLJ42969	0.0233092	13	2	0.0112237	Brain_Cerebellar_Hemisphere	0.335819	Brain_Caudate_basal_ganglia	11.9185	1.2295e-17	1.07854	0.962459	2.53565	1.29344	0.624558	2	0
ENSG00000163755.8	HPS3	0.0233291	10	2	0.0288936	Brain_Anterior_cingulate_cortex_BA24	0.0804257	Brain_Caudate_basal_ganglia	8.00887	5.28926e-33	1.94226	-2.18494	-1.74822	-2.09981	0.179528	2	0
ENSG00000204217.13	BMPR2	0.0234867	1	1	0.0234867	Brain_Cortex	0.0234867	Brain_Cortex	1	1	1	-2.26542	-2.26542	-2.26542		1	0
ENSG00000232653.8	GOLGA8N	0.0234886	5	3	0.00407034	Brain_Cerebellum	0.0615418	Brain_Caudate_basal_ganglia	3.35435	3.93955e-17	0.798927	-2.87266	-1.86958	-2.43024	0.435415	3	0
ENSG00000259582.3	RP11-461F11.3	0.0234992	1	1	0.0234992	Brain_Cortex	0.0234992	Brain_Cortex	1	1	1	2.26522	2.26522	2.26522		1	0
ENSG00000232070.8	TMEM253	0.0235991	7	3	0.0506451	Brain_Anterior_cingulate_cortex_BA24	0.68476	Brain_Caudate_basal_ganglia	3.8911	8.0593e-33	0.468036	-1.95448	1.76671	-0.0224745	1.87016	3	0
ENSG00000179965.11	ZNF771	0.0236065	13	2	0.007413	Brain_Anterior_cingulate_cortex_BA24	0.127502	Brain_Cerebellar_Hemisphere	8.77684	2.68226e-18	4.22316	-1.62522	2.6777	1.57892	1.47195	2	0
ENSG00000088448.14	ANKRD10	0.0237237	7	4	0.0118027	Brain_Caudate_basal_ganglia	0.599386	Brain_Cerebellum	4.36974	1.248e-17	0.342269	-2.33503	2.51799	0.133183	1.62397	4	0
ENSG00000223547.9	ZNF844	0.0237724	7	3	0.00315092	Brain_Cerebellar_Hemisphere	0.322653	Brain_Spinal_cord_cervical_c-1	3.69406	2.81227e-19	0.943152	-2.95262	1.31821	-0.838992	2.13324	3	0
ENSG00000139988.9	RDH12	0.0237729	6	3	0.0368182	Brain_Substantia_nigra	0.932035	Brain_Anterior_cingulate_cortex_BA24	4.43418	2.41406e-16	0.397826	-2.08777	0.414411	-0.274269	0.911378	3	0
ENSG00000136813.14	KIAA0368	0.0238035	7	4	0.162235	Brain_Hippocampus	0.901829	Brain_Substantia_nigra	5.47627	3.67986e-18	0.209646	-1.39759	1.23227	0.0564618	0.921777	4	0
ENSG00000247970.2	RP11-543C4.1	0.023931	6	4	0.00285197	Brain_Caudate_basal_ganglia	0.379785	Brain_Cortex	3.48638	1.12063e-18	0.468065	-2.98326	-0.878293	-2.22724	0.892509	4	0
ENSG00000090659.17	CD209	0.0240005	10	5	0.000969837	Brain_Caudate_basal_ganglia	0.952864	Brain_Cerebellum	3.69886	2.3865e-19	0.184737	-3.29913	0.578595	-0.890352	1.43393	5	0
ENSG00000140527.14	WDR93	0.0241213	9	3	0.0691976	Brain_Hippocampus	0.736305	Brain_Cortex	7.45111	2.07544e-17	0.294621	-1.73051	1.81713	0.767237	1.10441	3	0
ENSG00000119318.12	RAD23B	0.0241525	12	5	0.00463459	Brain_Cortex	0.841217	Brain_Cerebellar_Hemisphere	4.5757	3.92192e-17	0.324897	-0.967866	2.83139	1.10672	1.48908	5	0
ENSG00000119950.20	MXI1	0.0242227	10	3	0.0338711	Brain_Cerebellum	0.569654	Brain_Cortex	5.35031	9.65347e-18	0.46007	-2.1216	-0.568561	-0.928454	0.586222	3	0
ENSG00000170289.12	CNGB3	0.0243686	2	2	0.00796911	Brain_Cortex	0.124401	Brain_Frontal_Cortex_BA9	1.35993	0.640071	0.640071	1.53656	2.65338	2.09497	0.789706	2	0
ENSG00000255325.2	RP11-96B2.1	0.0243921	2	1	0.0243921	Brain_Cerebellum	0.0243921	Brain_Spinal_cord_cervical_c-1	2	3.3547e-17	2	2.2509	2.2509	2.2509	6.28037e-16	1	0
ENSG00000103496.14	STX4	0.0244124	13	1	0.0244124	Brain_Amygdala	0.0244124	Brain_Cerebellum	13	1.49115e-32	13	-2.25058	2.25058	-1.55809	1.69034	1	0
ENSG00000175854.11	SWI5	0.0244243	11	1	0.0244243	Brain_Cerebellum	0.0244243	Brain_Spinal_cord_cervical_c-1	11	1.28161e-32	11	-2.25039	2.25039	-0.204581	2.35045	1	0
ENSG00000108829.9	LRRC59	0.0244498	1	1	0.0244498	Brain_Cerebellar_Hemisphere	0.0244498	Brain_Cerebellar_Hemisphere	1	1	1	-2.24999	-2.24999	-2.24999		1	0
ENSG00000228798.1	AP000473.5	0.0247157	8	4	0.010543	Brain_Anterior_cingulate_cortex_BA24	0.444542	Brain_Amygdala	5.72657	3.82751e-18	0.460583	-0.764546	2.55749	1.49913	0.969495	4	0
ENSG00000203867.7	RBM20	0.0247158	13	5	0.000427549	Brain_Cortex	0.962144	Brain_Putamen_basal_ganglia	5.4293	2.34039e-33	0.914329	-3.52247	0.175518	-1.31222	1.32426	5	0
ENSG00000149930.17	TAOK2	0.024744	7	2	0.00596785	Brain_Anterior_cingulate_cortex_BA24	0.324735	Brain_Cerebellar_Hemisphere	5.43461	1.82506e-17	1.47336	-2.74954	-0.984774	-2.19892	0.837859	2	0
ENSG00000130312.6	MRPL34	0.0248578	11	1	0.00364263	Brain_Cerebellar_Hemisphere	0.138638	Brain_Nucleus_accumbens_basal_ganglia	10.5271	2.02874e-18	10.5271	-2.90756	-1.48088	-2.19477	0.399016	1	0
ENSG00000234511.8	C5orf58	0.0249327	12	3	0.00241388	Brain_Amygdala	0.947436	Brain_Hypothalamus	9.3355	1.05064e-17	0.934859	-3.03393	3.03393	0.853685	2.65482	3	0
ENSG00000123737.12	EXOSC9	0.0250104	12	2	0.00956713	Brain_Hippocampus	0.20647	Brain_Hypothalamus	8.47802	1.07284e-17	3.52198	-1.63016	2.59109	0.742049	1.80188	2	0
ENSG00000152749.7	GPR180	0.0250578	12	1	0.0227895	Brain_Amygdala	0.0359306	Brain_Spinal_cord_cervical_c-1	11.7385	2.49619e-17	11.7385	2.09771	2.27694	2.21629	0.0529541	1	0
ENSG00000166963.12	MAP1A	0.0252557	11	1	0.0252557	Brain_Cerebellum	0.0252557	Brain_Anterior_cingulate_cortex_BA24	11	2.42474e-33	11	-2.23747	-2.23747	-2.23747	5.43896e-16	1	0
ENSG00000108107.14	RPL28	0.025369	13	3	0.0501912	Brain_Cerebellum	0.855552	Brain_Amygdala	11.5453	6.34395e-21	0.504287	-1.95833	0.826092	0.0669634	0.634024	3	0
ENSG00000101752.11	MIB1	0.0253692	7	3	0.00226875	Brain_Spinal_cord_cervical_c-1	0.46106	Brain_Hippocampus	5.77516	7.76346e-17	0.200702	0.737103	3.05259	1.14786	0.845936	3	0
ENSG00000174915.11	PTDSS2	0.0253886	5	4	0.0166397	Brain_Anterior_cingulate_cortex_BA24	0.736722	Brain_Frontal_Cortex_BA9	2.14655	0.0495585	0.210224	-2.39457	1.896	0.32389	1.77506	4	0
ENSG00000164078.12	MST1R	0.0253963	4	2	0.0494428	Brain_Caudate_basal_ganglia	0.19924	Brain_Cerebellar_Hemisphere	3.09913	4.6655e-17	0.900867	-1.96475	1.28372	0.471602	1.62424	2	0
ENSG00000145040.3	UCN2	0.0254183	13	3	0.00854703	Brain_Hypothalamus	0.198023	Brain_Anterior_cingulate_cortex_BA24	8.01561	1.57245e-18	0.430521	-1.2872	2.62966	0.113826	1.86714	3	0
ENSG00000075914.12	EXOSC7	0.0255823	11	3	0.0502692	Brain_Cortex	0.950252	Brain_Hippocampus	9.02612	3.55502e-17	0.68027	-0.865957	1.95767	0.250698	0.84559	3	0
ENSG00000241233.3	KRTAP5-8	0.0258875	1	1	0.0258875	Brain_Cortex	0.0258875	Brain_Cortex	1	1	1	2.2279	2.2279	2.2279		1	0
ENSG00000148229.12	POLE3	0.0260492	11	2	0.00754628	Brain_Amygdala	0.155641	Brain_Cerebellum	10.1689	4.13518e-17	0.827162	1.41988	2.67172	1.54128	0.37498	2	0
ENSG00000171368.11	TPPP	0.0261448	4	2	0.00953013	Brain_Cortex	0.10738	Brain_Anterior_cingulate_cortex_BA24	2.97081	5.91854e-20	1.02534	-2.59243	-1.61008	-2.25531	0.463485	2	0
ENSG00000125734.15	GPR108	0.0261708	13	1	0.010778	Brain_Caudate_basal_ganglia	0.135496	Brain_Cerebellar_Hemisphere	12.4666	2.21853e-17	12.4666	1.49278	2.54982	2.17334	0.276655	1	0
ENSG00000123064.12	DDX54	0.0262396	13	3	0.00363847	Brain_Hippocampus	0.334513	Brain_Cortex	11.1154	5.55608e-18	0.784591	-1.66873	2.90792	1.03461	1.45038	3	0
ENSG00000249751.3	ECSCR	0.0262447	13	2	0.0378024	Brain_Amygdala	0.417077	Brain_Caudate_basal_ganglia	11.7637	1.48378e-18	1.23632	-2.07699	1.41444	-1.71107	1.00212	2	0
ENSG00000197467.13	COL13A1	0.0262958	7	7	0.025666	Brain_Nucleus_accumbens_basal_ganglia	0.753313	Brain_Cerebellum	1.81464	0.30419	0.30419	0.314274	2.23123	1.22573	0.725011	7	0
ENSG00000204351.11	SKIV2L	0.0263876	11	1	0.0244054	Brain_Hippocampus	0.0276014	Brain_Frontal_Cortex_BA9	10.9989	1.90878e-17	10.9989	-2.25069	-2.20291	-2.22035	0.0131707	1	0
ENSG00000111799.20	COL12A1	0.0264483	1	1	0.0264483	Brain_Amygdala	0.0264483	Brain_Amygdala	1	1	1	2.21957	2.21957	2.21957		1	0
ENSG00000176383.8	B3GNT4	0.0265552	6	2	0.00362085	Brain_Frontal_Cortex_BA9	0.560209	Brain_Cerebellar_Hemisphere	4.79897	2.4615e-17	0.976391	0.582531	2.90943	1.25748	0.948735	2	0
ENSG00000234127.8	TRIM26	0.0266314	8	2	0.00717726	Brain_Cerebellar_Hemisphere	0.102882	Brain_Cortex	6.5339	6.7668e-17	1.21598	-2.68851	-1.63104	-1.96286	0.469632	2	0
ENSG00000137842.6	TMEM62	0.0266675	9	1	0.0266675	Brain_Substantia_nigra	0.0266675	Brain_Amygdala	9	5.64151e-33	9	2.21635	2.21635	2.21635	4.71028e-16	1	0
ENSG00000134769.21	DTNA	0.026707	3	2	0.00829628	Brain_Frontal_Cortex_BA9	0.76339	Brain_Cortex	2.01416	2.68032e-16	0.985844	0.301033	2.63977	1.86019	1.35027	2	0
ENSG00000152492.13	CCDC50	0.0267265	10	4	0.0069909	Brain_Frontal_Cortex_BA9	0.0510878	Brain_Amygdala	6.77636	6.03376e-17	0.365962	-2.69728	2.37855	-1.38043	1.99515	4	0
ENSG00000143321.18	HDGF	0.0267701	3	1	0.0267701	Brain_Substantia_nigra	0.0267701	Brain_Frontal_Cortex_BA9	3	1.41301e-16	3	-2.21485	-2.21485	-2.21485	3.14018e-16	1	0
ENSG00000267065.2	LINC02080	0.0269169	13	2	0.00613564	Brain_Cerebellar_Hemisphere	0.151451	Brain_Spinal_cord_cervical_c-1	11.8715	9.76215e-17	0.842648	-2.74044	-1.43442	-2.49079	0.333152	2	0
ENSG00000157766.15	ACAN	0.027207	10	2	0.0547316	Brain_Hippocampus	0.0654895	Brain_Nucleus_accumbens_basal_ganglia	8.00039	2.81882e-18	1.99961	1.8419	1.921	1.90728	0.0293454	2	0
ENSG00000173627.7	APOBEC4	0.0272301	1	1	0.0272301	Brain_Cerebellum	0.0272301	Brain_Cerebellum	1	1	1	-2.2082	-2.2082	-2.2082		1	0
ENSG00000011295.15	TTC19	0.0273503	11	2	0.00787352	Brain_Cerebellum	0.425676	Brain_Frontal_Cortex_BA9	9.69918	4.08421e-21	1.24178	-0.796614	2.65745	2.11478	0.970137	2	0
ENSG00000149923.13	PPP4C	0.0273976	3	2	0.00933677	Brain_Caudate_basal_ganglia	0.0693553	Brain_Hypothalamus	2.79395	0.00149438	0.204557	-2.59947	-1.8161	-2.09421	0.438313	2	0
ENSG00000260838.3	RP11-531A24.3	0.0274308	3	2	0.0127478	Brain_Hypothalamus	0.177332	Brain_Cortex	2.04138	4.63052e-17	0.958622	1.34902	2.49074	1.72959	0.659173	2	0
ENSG00000172748.13	ZNF596	0.0274541	4	3	0.0281465	Brain_Cerebellum	0.886278	Brain_Anterior_cingulate_cortex_BA24	2.42156	1.34868e-16	0.616453	-0.143016	2.19524	0.98649	1.30584	3	0
ENSG00000116514.16	RNF19B	0.0274634	2	2	0.00771125	Brain_Cerebellar_Hemisphere	0.496316	Brain_Putamen_basal_ganglia	1.14361	0.856392	0.856392	-2.66446	-0.680298	-1.67238	1.40301	2	0
ENSG00000187987.9	ZSCAN23	0.0275034	13	1	0.00605638	Brain_Substantia_nigra	0.048283	Brain_Amygdala	12.5666	6.34773e-18	12.5666	-2.74471	-1.97487	-2.17136	0.214024	1	0
ENSG00000196581.10	AJAP1	0.0275218	5	2	0.0412106	Brain_Cerebellum	0.314243	Brain_Caudate_basal_ganglia	3.419	5.07381e-17	1.581	-2.0414	2.0414	0.603816	1.54515	2	0
ENSG00000134049.5	IER3IP1	0.027532	6	2	0.0089268	Brain_Putamen_basal_ganglia	0.346261	Brain_Caudate_basal_ganglia	5.0233	7.39051e-17	0.976704	-2.61484	2.61484	1.15044	2.32951	2	0
ENSG00000106633.15	GCK	0.027635	2	2	0.00752955	Brain_Substantia_nigra	0.791114	Brain_Hypothalamus	1.02888	0.971122	0.971122	-2.67247	-0.264864	-1.46867	1.70243	2	0
ENSG00000130222.10	GADD45G	0.027744	8	3	0.00421143	Brain_Anterior_cingulate_cortex_BA24	0.825121	Brain_Frontal_Cortex_BA9	4.73842	1.34846e-18	1.14886	-0.220963	2.86188	1.8435	1.30924	3	0
ENSG00000134294.13	SLC38A2	0.0277455	9	1	0.0216519	Brain_Hypothalamus	0.0293778	Brain_Anterior_cingulate_cortex_BA24	8.91886	4.9898e-33	8.91886	2.17838	2.29642	2.19149	0.039347	1	0
ENSG00000157110.15	RBPMS	0.0277475	8	3	0.0167374	Brain_Frontal_Cortex_BA9	0.658685	Brain_Cerebellar_Hemisphere	6.17053	1.82562e-17	0.767937	-1.46473	2.39243	-0.104902	1.13086	3	0
ENSG00000132323.8	ILKAP	0.0277978	9	3	0.00976335	Brain_Cortex	0.0591324	Brain_Cerebellar_Hemisphere	6.03121	6.59194e-18	0.794325	1.88721	2.5841	2.07029	0.20362	3	0
ENSG00000162591.15	MEGF6	0.0278205	6	4	0.00325035	Brain_Hypothalamus	0.874999	Brain_Amygdala	2.51053	1.15477e-17	0.767181	-0.876785	2.94301	0.221761	1.42494	4	0
ENSG00000133216.16	EPHB2	0.0279816	2	1	0.0279816	Brain_Nucleus_accumbens_basal_ganglia	0.0279816	Brain_Frontal_Cortex_BA9	2	6.12164e-17	2	2.19754	2.19754	2.19754	4.44089e-16	1	0
ENSG00000165061.14	ZMAT4	0.0280052	10	2	0.00371163	Brain_Cortex	0.987246	Brain_Amygdala	7.01428	3.02858e-17	2.77485	-2.52597	2.90168	-0.216161	2.26371	2	0
ENSG00000277443.2	MARCKS	0.0280061	1	1	0.0280061	Brain_Cerebellum	0.0280061	Brain_Cerebellum	1	1	1	-2.1972	-2.1972	-2.1972		1	0
ENSG00000162976.12	PQLC3	0.0280486	7	4	0.0127297	Brain_Caudate_basal_ganglia	0.857257	Brain_Cortex	3.38053	1.32387e-16	0.415197	-0.999406	2.49124	0.11575	1.2655	4	0
ENSG00000060339.13	CCAR1	0.028049	7	2	0.0129346	Brain_Amygdala	0.541683	Brain_Substantia_nigra	6.02558	4.0115e-17	0.974424	-0.61027	2.48556	2.0433	1.17012	2	0
ENSG00000261621.1	RP11-580I1.2	0.0281158	2	1	0.0273791	Brain_Caudate_basal_ganglia	0.0288696	Brain_Spinal_cord_cervical_c-1	2	2.86051e-16	2	-2.18526	2.20607	0.0104043	3.10514	1	0
ENSG00000271384.1	RP11-435O5.7	0.028177	1	1	0.028177	Brain_Hypothalamus	0.028177	Brain_Hypothalamus	1	1	1	-2.19481	-2.19481	-2.19481		1	0
ENSG00000179604.9	CDC42EP4	0.0282668	2	2	0.0352379	Brain_Caudate_basal_ganglia	0.307504	Brain_Putamen_basal_ganglia	1.86971	0.130293	0.130293	1.02047	2.10561	1.56304	0.76731	2	0
ENSG00000198182.12	ZNF607	0.0283278	13	2	0.0847344	Brain_Nucleus_accumbens_basal_ganglia	0.96249	Brain_Cerebellar_Hemisphere	11.5456	3.28302e-17	1.45442	-1.52513	1.72385	0.843298	0.937021	2	0
ENSG00000243284.1	VSIG8	0.0283336	12	4	0.0362207	Brain_Cerebellum	0.928938	Brain_Anterior_cingulate_cortex_BA24	8.90204	6.10265e-17	0.336715	-0.920721	2.09444	0.471792	1.13106	4	0
ENSG00000214941.7	ZSWIM7	0.028385	8	2	0.00657478	Brain_Putamen_basal_ganglia	0.0209609	Brain_Substantia_nigra	7.62237	1.42238e-19	0.27359	-2.71765	2.65745	-1.27446	2.4299	2	0
ENSG00000271737.1	CTB-113I20.2	0.0284368	1	1	0.0284368	Brain_Amygdala	0.0284368	Brain_Amygdala	1	1	1	-2.19121	-2.19121	-2.19121		1	0
ENSG00000188428.19	BLOC1S5	0.0285775	6	2	0.00969762	Brain_Cortex	0.36074	Brain_Amygdala	4.04279	5.93308e-20	1.95721	-2.58643	0.915851	-0.251891	1.80833	2	0
ENSG00000139146.13	FAM60A	0.0285883	2	1	0.0285883	Brain_Cerebellar_Hemisphere	0.0285883	Brain_Cerebellar_Hemisphere	2	3.3547e-17	2	2.18912	2.18912	2.18912	0	1	0
ENSG00000139187.9	KLRG1	0.0286783	8	2	0.0175167	Brain_Spinal_cord_cervical_c-1	0.0775813	Brain_Cerebellum	6.11574	2.81732e-18	1.73985	-2.37568	-1.7649	-2.08987	0.291966	2	0
ENSG00000111276.10	CDKN1B	0.0286842	8	4	0.104818	Brain_Nucleus_accumbens_basal_ganglia	0.846722	Brain_Cortex	3.47298	1.79441e-18	0.338531	-0.740545	1.62193	0.367669	0.932869	4	0
ENSG00000178814.16	OPLAH	0.0287063	13	3	0.0367421	Brain_Amygdala	0.703368	Brain_Spinal_cord_cervical_c-1	7.19461	8.22358e-18	1.76268	-2.08862	1.90245	-0.204418	1.63963	3	0
ENSG00000266489.1	RP11-178F10.3	0.0288544	7	1	0.0259143	Brain_Hypothalamus	0.0387361	Brain_Nucleus_accumbens_basal_ganglia	6.98178	1.24678e-16	6.98178	2.06698	2.22749	2.18263	0.0522655	1	0
ENSG00000260232.1	PWRN4	0.0289261	2	1	0.0289261	Brain_Caudate_basal_ganglia	0.0289261	Brain_Caudate_basal_ganglia	2	2.86051e-16	2	2.18449	2.18449	2.18449	0	1	0
ENSG00000140522.11	RLBP1	0.0289432	8	3	0.00671776	Brain_Caudate_basal_ganglia	0.0127531	Brain_Cerebellar_Hemisphere	6.33319	2.42508e-18	0.331149	2.49059	2.71052	2.58772	0.0627836	3	0
ENSG00000081014.10	AP4E1	0.0289971	10	4	0.0111875	Brain_Spinal_cord_cervical_c-1	0.536108	Brain_Putamen_basal_ganglia	4.8846	1.60131e-18	0.943429	-2.09561	2.53679	1.1616	1.74401	4	0
ENSG00000274659.1	RP11-986G18.2	0.0290233	6	2	0.00812242	Brain_Anterior_cingulate_cortex_BA24	0.049321	Brain_Substantia_nigra	5.68844	1.09585e-17	0.311559	1.96581	2.64694	2.53342	0.278071	2	0
ENSG00000163520.13	FBLN2	0.0290485	8	3	0.00445421	Brain_Amygdala	0.805298	Brain_Cerebellar_Hemisphere	6.61722	1.3494e-17	0.553555	0.246497	2.84406	0.622767	0.898407	3	0
ENSG00000074356.16	NCBP3	0.0290754	3	3	0.0145824	Brain_Hippocampus	0.815646	Brain_Anterior_cingulate_cortex_BA24	1.2442	0.802201	0.802201	-1.60496	2.44259	0.201492	2.05848	3	0
ENSG00000275632.1	RP5-967N21.11	0.0292276	9	1	0.0183283	Brain_Caudate_basal_ganglia	0.133878	Brain_Putamen_basal_ganglia	8.78361	5.01343e-19	8.78361	1.49898	2.35892	2.1529	0.249677	1	0
ENSG00000149516.13	MS4A3	0.0292946	1	1	0.0292946	Brain_Anterior_cingulate_cortex_BA24	0.0292946	Brain_Anterior_cingulate_cortex_BA24	1	1	1	2.1795	2.1795	2.1795		1	0
ENSG00000134684.10	YARS	0.0294578	13	2	0.0619388	Brain_Putamen_basal_ganglia	0.167486	Brain_Anterior_cingulate_cortex_BA24	9.81936	1.00066e-17	2.87986	-1.86673	1.86673	1.31263	0.96539	2	0
ENSG00000269873.1	CTD-2587H19.3	0.0295037	10	4	0.00123456	Brain_Caudate_basal_ganglia	0.0510376	Brain_Hippocampus	7.55615	1.67587e-18	0.306078	1.95116	3.23077	2.32304	0.412877	4	0
ENSG00000168282.5	MGAT2	0.0295993	9	1	0.0295993	Brain_Hypothalamus	0.0295993	Brain_Anterior_cingulate_cortex_BA24	9	2.41481e-17	9	-2.17541	2.17541	-0.241712	2.29308	1	0
ENSG00000112763.15	BTN2A1	0.0296564	12	2	0.017261	Brain_Cerebellar_Hemisphere	0.883064	Brain_Nucleus_accumbens_basal_ganglia	9.95209	9.41975e-18	1.40264	-2.3811	0.807089	-0.00832466	1.00263	2	0
ENSG00000088854.12	C20orf194	0.0296803	12	4	0.00391352	Brain_Cerebellar_Hemisphere	0.822037	Brain_Frontal_Cortex_BA9	7.55734	3.39985e-18	0.2974	-2.88505	0.224926	-1.07177	1.11037	4	0
ENSG00000175646.3	PRM1	0.0296976	3	1	0.0296976	Brain_Frontal_Cortex_BA9	0.0296976	Brain_Hippocampus	3	4.79508e-17	3	2.1741	2.1741	2.1741	3.14018e-16	1	0
ENSG00000163795.13	ZNF513	0.0297058	12	2	0.0392157	Brain_Cortex	0.775648	Brain_Hypothalamus	10.8587	7.48883e-18	0.99974	0.284994	2.06192	0.867239	0.708998	2	0
ENSG00000122550.17	KLHL7	0.0297472	12	3	0.00718723	Brain_Amygdala	0.816337	Brain_Cerebellar_Hemisphere	8.55705	3.78474e-18	0.869169	-0.232259	2.68804	1.84964	1.02468	3	0
ENSG00000148110.15	MFSD14B	0.0298067	8	2	0.0173797	Brain_Caudate_basal_ganglia	0.0574122	Brain_Anterior_cingulate_cortex_BA24	6.52156	3.41309e-33	1.45729	1.90016	2.37858	2.30466	0.168151	2	0
ENSG00000105486.13	LIG1	0.0298319	9	4	0.00227641	Brain_Substantia_nigra	0.873077	Brain_Amygdala	5.11943	3.7576e-17	0.772309	-0.159751	3.05158	1.80675	1.32368	4	0
ENSG00000108468.14	CBX1	0.0299012	13	2	0.00783368	Brain_Anterior_cingulate_cortex_BA24	0.0325312	Brain_Caudate_basal_ganglia	12.3159	2.06792e-17	0.416355	2.13782	2.65916	2.53637	0.185716	2	0
ENSG00000197653.15	DNAH10	0.0301484	13	5	0.00229994	Brain_Nucleus_accumbens_basal_ganglia	0.91462	Brain_Putamen_basal_ganglia	7.68169	1.4629e-17	0.619986	-2.91277	3.04849	0.210138	1.50006	5	0
ENSG00000161647.18	MPP3	0.0301722	1	1	0.0301722	Brain_Frontal_Cortex_BA9	0.0301722	Brain_Frontal_Cortex_BA9	1	1	1	-2.16782	-2.16782	-2.16782		1	0
ENSG00000127423.10	AUNIP	0.0301926	3	2	0.0797459	Brain_Anterior_cingulate_cortex_BA24	0.780329	Brain_Cortex	2.50247	0.0303371	0.467193	-0.744748	1.75216	0.428768	1.25518	2	0
ENSG00000203499.11	FAM83H-AS1	0.0302605	13	4	0.0118631	Brain_Caudate_basal_ganglia	0.557198	Brain_Hypothalamus	8.60933	4.62809e-18	0.367882	-2.51619	0.587008	-1.75785	1.00574	4	0
ENSG00000268355.1	AC006129.1	0.0303126	7	3	0.0123717	Brain_Hypothalamus	0.15759	Brain_Nucleus_accumbens_basal_ganglia	5.20411	6.96262e-18	0.554648	-2.50136	2.16922	0.990216	2.03789	3	0
ENSG00000226409.2	RP11-735G4.1	0.0303981	1	1	0.0303981	Brain_Caudate_basal_ganglia	0.0303981	Brain_Caudate_basal_ganglia	1	1	1	2.16486	2.16486	2.16486		1	0
ENSG00000104435.13	STMN2	0.0304276	2	2	0.0485977	Brain_Nucleus_accumbens_basal_ganglia	0.727386	Brain_Frontal_Cortex_BA9	1.75834	0.241664	0.241664	-1.9721	-0.348605	-1.16035	1.14799	2	0
ENSG00000111716.12	LDHB	0.0305393	9	2	0.0145003	Brain_Cerebellum	0.326975	Brain_Putamen_basal_ganglia	8.00008	9.49681e-18	0.999921	-2.44462	2.44462	-1.73866	1.64179	2	0
ENSG00000125462.16	C1orf61	0.0306108	1	1	0.0306108	Brain_Hippocampus	0.0306108	Brain_Hippocampus	1	1	1	2.1621	2.1621	2.1621		1	0
ENSG00000143028.8	SYPL2	0.030632	5	3	0.118223	Brain_Amygdala	0.755926	Brain_Cerebellum	4.25136	1.5115e-17	0.202665	-1.56227	1.03178	-0.302646	0.917831	3	0
ENSG00000116786.11	PLEKHM2	0.030687	6	2	0.013006	Brain_Cerebellar_Hemisphere	0.0517209	Brain_Cerebellum	5.2536	8.74163e-36	0.7464	1.94545	2.4836	2.03514	0.219701	2	0
ENSG00000071246.10	VASH1	0.0306913	7	3	0.00476368	Brain_Cortex	0.174478	Brain_Hippocampus	4.02586	2.27449e-51	0.363738	-2.82259	1.35796	-1.34346	1.31024	3	0
ENSG00000166503.8	RP11-382A20.3	0.030853	6	2	0.01281	Brain_Amygdala	0.573844	Brain_Cortex	4.10284	5.17799e-18	1.88727	-2.48901	0.562399	-0.439225	1.55199	2	0
ENSG00000173535.13	TNFRSF10C	0.0308584	13	2	0.00703703	Brain_Substantia_nigra	0.0639105	Brain_Cerebellar_Hemisphere	11.4314	7.75629e-17	1.27956	-2.69509	-1.8528	-2.38899	0.199489	2	0
ENSG00000111344.11	RASAL1	0.0308612	7	3	0.037805	Brain_Caudate_basal_ganglia	0.347235	Brain_Cortex	5.1489	7.36981e-17	0.844716	-2.07696	1.63488	-0.898332	1.51296	3	0
ENSG00000204531.17	POU5F1	0.0309822	11	7	0.00196285	Brain_Cerebellar_Hemisphere	0.983648	Brain_Caudate_basal_ganglia	5.39431	0.0312847	0.215025	0.0204962	3.0958	1.67421	1.12979	7	0
ENSG00000104450.12	SPAG1	0.0310154	12	2	0.00808591	Brain_Cortex	0.0851049	Brain_Substantia_nigra	10.6082	1.29446e-17	1.25768	1.7218	2.64846	2.28604	0.257171	2	0
ENSG00000185339.8	TCN2	0.0310765	10	6	0.0422131	Brain_Hippocampus	0.896958	Brain_Nucleus_accumbens_basal_ganglia	4.7775	2.36602e-17	0.273531	-1.31756	2.03141	0.0135301	1.26784	6	0
ENSG00000178163.7	ZNF518B	0.0310915	11	2	0.00681626	Brain_Hypothalamus	0.0143512	Brain_Anterior_cingulate_cortex_BA24	10.5694	5.15013e-17	0.41669	-2.70569	-2.44835	-2.47536	0.0773182	2	0
ENSG00000033030.13	ZCCHC8	0.0311212	9	2	0.00908602	Brain_Putamen_basal_ganglia	0.154225	Brain_Amygdala	7.45045	2.92881e-17	1.54955	-2.6088	1.42476	0.528416	1.77863	2	0
ENSG00000261064.1	RP11-1000B6.3	0.0312487	2	2	0.0211912	Brain_Substantia_nigra	0.0233194	Brain_Frontal_Cortex_BA9	1.5086	0.491403	0.491403	-2.30456	-2.26816	-2.28636	0.0257389	2	0
ENSG00000134851.12	TMEM165	0.0312562	13	4	0.024351	Brain_Amygdala	0.888528	Brain_Spinal_cord_cervical_c-1	8.66265	4.87697e-18	0.422783	-0.576715	2.25155	0.0992887	0.719508	4	0
ENSG00000085760.14	MTIF2	0.0313359	3	3	0.0323989	Brain_Cerebellum	0.872976	Brain_Frontal_Cortex_BA9	1.85346	0.147047	0.147047	-0.752926	2.13945	0.408883	1.52777	3	0
ENSG00000196684.12	HSH2D	0.0314138	9	3	0.100357	Brain_Caudate_basal_ganglia	0.647744	Brain_Frontal_Cortex_BA9	6.3284	6.55588e-18	0.771755	-1.64312	1.63648	-0.616089	0.977892	3	0
ENSG00000187783.11	TMEM72	0.0314277	9	1	0.0245922	Brain_Nucleus_accumbens_basal_ganglia	0.0324995	Brain_Cerebellum	8.99184	3.0082e-17	8.99184	-2.24775	-2.13821	-2.15067	0.0364069	1	0
ENSG00000198301.11	SDAD1	0.0314804	6	2	0.0290181	Brain_Caudate_basal_ganglia	0.0350534	Brain_Cortex	4.37145	4.31147e-17	1.62855	-2.18324	2.10774	-1.45549	1.74588	2	0
ENSG00000203872.6	C6orf163	0.0314865	10	4	0.0183356	Brain_Spinal_cord_cervical_c-1	0.661482	Brain_Hypothalamus	4.73594	2.61897e-17	0.654807	-1.52601	2.35877	-0.386492	1.4871	4	0
ENSG00000155256.17	ZFYVE27	0.0316116	13	4	0.00273161	Brain_Cerebellar_Hemisphere	0.854315	Brain_Nucleus_accumbens_basal_ganglia	5.96747	2.69113e-17	1.57888	-2.39723	2.99643	0.456193	1.52945	4	0
ENSG00000253634.1	RP11-587H10.2	0.0316804	1	1	0.0316804	Brain_Cerebellum	0.0316804	Brain_Cerebellum	1	1	1	2.14842	2.14842	2.14842		1	0
ENSG00000183624.13	HMCES	0.0316876	12	2	0.0157423	Brain_Anterior_cingulate_cortex_BA24	0.144202	Brain_Putamen_basal_ganglia	11.3299	2.10101e-18	0.608607	-1.46032	2.41484	0.96228	1.51062	2	0
ENSG00000128218.7	VPREB3	0.0316938	13	3	0.00497337	Brain_Anterior_cingulate_cortex_BA24	0.35889	Brain_Spinal_cord_cervical_c-1	10.6096	2.3808e-17	0.635913	0.917482	2.80875	1.48825	0.591649	3	0
ENSG00000156787.16	TBC1D31	0.0317119	5	4	0.0403015	Brain_Amygdala	0.489693	Brain_Spinal_cord_cervical_c-1	2.41399	0.0478084	0.555403	-0.690797	2.05065	0.958737	1.04314	4	0
ENSG00000178381.11	ZFAND2A	0.0317339	8	4	0.0221981	Brain_Spinal_cord_cervical_c-1	0.37583	Brain_Frontal_Cortex_BA9	3.93436	8.54202e-19	0.268717	-1.87173	2.28696	0.93703	1.6875	4	0
ENSG00000234745.10	HLA-B	0.0317563	9	4	0.00573436	Brain_Cerebellar_Hemisphere	0.946409	Brain_Caudate_basal_ganglia	5.03165	9.65593e-17	0.488382	-2.7626	1.07207	-0.346569	1.59745	4	0
ENSG00000254772.9	EEF1G	0.031858	8	1	0.0157283	Brain_Cortex	0.0652841	Brain_Cerebellum	7.62606	1.6925e-20	7.62606	1.84331	2.41516	2.09639	0.154172	1	0
ENSG00000159588.14	CCDC17	0.0318934	11	3	0.0133179	Brain_Frontal_Cortex_BA9	0.997676	Brain_Anterior_cingulate_cortex_BA24	8.97609	7.53347e-18	0.968689	-2.47515	0.820731	-0.251435	0.890317	3	0
ENSG00000031698.12	SARS	0.0319654	4	1	0.0319654	Brain_Hippocampus	0.0319654	Brain_Anterior_cingulate_cortex_BA24	4	1.02894e-49	4	2.14484	2.14484	2.14484	5.1279e-16	1	0
ENSG00000125149.11	C16orf70	0.0320345	13	2	0.00898338	Brain_Anterior_cingulate_cortex_BA24	0.697169	Brain_Hypothalamus	9.92817	5.23325e-17	3.07183	-2.61269	-0.389145	-1.8025	0.872109	2	0
ENSG00000243364.7	EFNA4	0.0321144	3	2	0.0183374	Brain_Cerebellar_Hemisphere	0.505225	Brain_Cortex	2.07041	9.86656e-17	0.929589	-0.666291	2.35873	1.35039	1.7465	2	0
ENSG00000138744.14	NAAA	0.0321657	13	2	0.293178	Brain_Frontal_Cortex_BA9	0.985811	Brain_Putamen_basal_ganglia	12.16	1.28508e-17	0.705672	-1.05117	0.604677	-0.142152	0.639578	2	0
ENSG00000111341.9	MGP	0.0322339	11	3	0.0063015	Brain_Cerebellar_Hemisphere	0.475933	Brain_Substantia_nigra	7.15026	6.63945e-18	0.426049	-2.73167	-0.71286	-1.697	0.876733	3	0
ENSG00000173894.10	CBX2	0.032235	5	2	0.0226869	Brain_Caudate_basal_ganglia	0.215288	Brain_Cortex	3.87366	3.27569e-17	1.00021	-2.2673	2.27867	-0.245558	2.33711	2	0
ENSG00000271576.1	RP11-486G15.2	0.0322364	12	2	0.00908536	Brain_Amygdala	0.0309352	Brain_Frontal_Cortex_BA9	11.2636	4.98067e-17	0.736424	-2.60883	-2.1579	-2.53367	0.175521	2	0
ENSG00000180228.12	PRKRA	0.0323508	13	5	0.0170458	Brain_Substantia_nigra	0.935736	Brain_Nucleus_accumbens_basal_ganglia	5.14813	2.58678e-18	0.661034	-1.35878	2.38572	0.143087	1.36101	5	0
ENSG00000172493.20	AFF1	0.0323847	9	4	0.0101823	Brain_Frontal_Cortex_BA9	0.374721	Brain_Cerebellum	6.16367	4.94428e-19	0.402273	-1.3347	2.56958	1.09357	1.06297	4	0
ENSG00000163636.10	PSMD6	0.0325899	11	5	0.158282	Brain_Cortex	0.946131	Brain_Cerebellum	4.98812	1.40847e-33	0.175057	-1.41087	0.724553	-0.334291	0.672305	5	0
ENSG00000137504.13	CREBZF	0.0326137	1	1	0.0326137	Brain_Hippocampus	0.0326137	Brain_Hippocampus	1	1	1	-2.13681	-2.13681	-2.13681		1	0
ENSG00000152413.14	HOMER1	0.0326505	11	3	0.0495871	Brain_Caudate_basal_ganglia	0.598675	Brain_Frontal_Cortex_BA9	7.28115	3.84337e-19	0.972314	-1.74684	1.96351	0.703655	1.48544	3	0
ENSG00000259200.1	RP11-718O11.1	0.0326889	1	1	0.0326889	Brain_Putamen_basal_ganglia	0.0326889	Brain_Putamen_basal_ganglia	1	1	1	-2.13588	-2.13588	-2.13588		1	0
ENSG00000274373.1	RP13-714J12.1	0.0327764	1	1	0.0327764	Brain_Hypothalamus	0.0327764	Brain_Hypothalamus	1	1	1	2.13481	2.13481	2.13481		1	0
ENSG00000118873.15	RAB3GAP2	0.0327941	8	2	0.0106597	Brain_Anterior_cingulate_cortex_BA24	0.542266	Brain_Substantia_nigra	6.99545	1.13088e-19	0.996883	-2.55366	0.704332	0.285215	1.14756	2	0
ENSG00000104419.14	NDRG1	0.0328104	9	3	0.00416065	Brain_Cerebellar_Hemisphere	0.654093	Brain_Amygdala	6.02846	2.9518e-22	0.975444	-0.448083	2.86572	0.246517	1.09132	3	0
ENSG00000099956.18	SMARCB1	0.0329591	13	2	0.0317254	Brain_Cerebellar_Hemisphere	0.616553	Brain_Nucleus_accumbens_basal_ganglia	12.181	5.39487e-18	0.532493	-2.14785	-0.500741	-1.08579	0.48041	2	0
ENSG00000241370.5	RPP21	0.0330936	4	2	0.00807846	Brain_Caudate_basal_ganglia	0.799609	Brain_Frontal_Cortex_BA9	2.0415	3.25177e-17	1.90318	-2.64877	-0.253853	-1.40047	1.3266	2	0
ENSG00000163827.12	LRRC2	0.0331122	7	4	0.0047515	Brain_Substantia_nigra	0.697655	Brain_Cortex	3.91491	1.91903e-17	0.173506	-1.37944	2.82342	1.02788	1.65277	4	0
ENSG00000198298.12	ZNF485	0.0331896	8	3	0.0249178	Brain_Anterior_cingulate_cortex_BA24	0.963195	Brain_Caudate_basal_ganglia	4.61002	2.11587e-17	1.28072	-2.24267	2.03716	0.525767	1.81712	3	0
ENSG00000105248.15	CCDC94	0.0331989	12	2	0.0705655	Brain_Substantia_nigra	0.206112	Brain_Anterior_cingulate_cortex_BA24	10.9853	4.70907e-19	0.91854	-1.48467	1.80826	-1.02664	0.895008	2	0
ENSG00000166337.9	TAF10	0.0332071	8	2	0.149771	Brain_Cortex	0.219575	Brain_Anterior_cingulate_cortex_BA24	6.59251	1.53461e-17	1.40749	-1.22766	1.44034	-0.56066	1.23504	2	0
ENSG00000070886.11	EPHA8	0.0332323	10	5	0.00124283	Brain_Putamen_basal_ganglia	0.985878	Brain_Substantia_nigra	5.17347	2.85549e-18	0.247723	-3.22886	-0.0177001	-1.99933	0.934088	5	0
ENSG00000134668.12	SPOCD1	0.0333671	11	4	0.000977917	Brain_Putamen_basal_ganglia	0.835519	Brain_Frontal_Cortex_BA9	5.3696	6.46521e-18	0.799513	0.207629	3.2968	1.7098	1.29587	4	0
ENSG00000116406.18	EDEM3	0.0333863	10	3	0.0887516	Brain_Putamen_basal_ganglia	0.988773	Brain_Spinal_cord_cervical_c-1	6.27939	5.39058e-18	0.566262	-1.70202	1.15435	-0.306272	1.14141	3	0
ENSG00000078401.6	EDN1	0.0336316	7	3	0.00482659	Brain_Cortex	0.763549	Brain_Hippocampus	5.2489	2.49942e-17	0.555348	-1.47119	2.81838	1.84594	1.73776	3	0
ENSG00000036257.12	CUL3	0.0336356	6	3	0.00455297	Brain_Cortex	0.970988	Brain_Substantia_nigra	4.29187	2.04693e-16	0.526456	-0.0363688	2.83707	1.21503	0.91993	3	0
ENSG00000152359.14	POC5	0.0336567	4	3	0.149813	Brain_Substantia_nigra	0.654896	Brain_Cerebellum	1.98494	0.0283945	0.535128	-1.34944	1.44019	-0.156336	1.3354	3	0
ENSG00000138002.14	IFT172	0.0336952	12	2	0.0173762	Brain_Cerebellum	0.126247	Brain_Cerebellar_Hemisphere	9.156	1.36747e-19	2.76145	-2.37865	-1.52907	-1.72934	0.363047	2	0
ENSG00000283503.1	LINC01902	0.0337686	9	2	0.0175561	Brain_Putamen_basal_ganglia	0.578133	Brain_Hippocampus	8.04779	7.31626e-17	0.95221	-2.37485	0.556114	0.230451	0.976988	2	0
ENSG00000138074.14	SLC5A6	0.0338358	7	3	0.0199619	Brain_Hypothalamus	0.261827	Brain_Substantia_nigra	3.43985	5.83705e-18	0.620211	1.12208	2.32706	1.85052	0.510208	3	0
ENSG00000106263.17	EIF3B	0.0338372	13	2	0.0156042	Brain_Cerebellum	0.524437	Brain_Frontal_Cortex_BA9	11.5422	3.32184e-17	1.18884	-2.41804	-0.636521	-1.38756	0.646518	2	0
ENSG00000141458.12	NPC1	0.0340889	12	4	0.029853	Brain_Cerebellum	0.941054	Brain_Frontal_Cortex_BA9	7.17981	2.40206e-17	0.459385	-2.17204	1.89816	0.888307	1.21954	4	0
ENSG00000146374.13	RSPO3	0.0340979	5	2	0.00933827	Brain_Cerebellar_Hemisphere	0.972448	Brain_Nucleus_accumbens_basal_ganglia	4.00037	5.45711e-17	0.999628	-2.59942	-0.0345379	-0.547513	1.14705	2	0
ENSG00000198125.12	MB	0.0341153	9	4	0.00590616	Brain_Amygdala	0.946475	Brain_Nucleus_accumbens_basal_ganglia	5.95046	5.49724e-17	0.403379	-1.44871	2.75295	1.76959	1.50627	4	0
ENSG00000177462.6	OR2T8	0.0341861	3	2	0.17125	Brain_Anterior_cingulate_cortex_BA24	0.362154	Brain_Cortex	2.49892	2.54468e-16	0.501077	-1.3682	0.911268	-0.608377	1.31605	2	0
ENSG00000111653.19	ING4	0.034424	8	1	0.0332597	Brain_Amygdala	0.0364418	Brain_Nucleus_accumbens_basal_ganglia	8	4.32077e-17	8	-2.12893	2.12893	-1.58284	1.49989	1	0
ENSG00000146285.13	SCML4	0.0344444	5	3	0.0249277	Brain_Cortex	0.083546	Brain_Amygdala	3.84935	5.64731e-17	0.177028	-2.24252	1.95174	-1.11273	1.72599	3	0
ENSG00000106443.15	PHF14	0.0344668	8	3	0.0804394	Brain_Substantia_nigra	0.999028	Brain_Nucleus_accumbens_basal_ganglia	5.40083	3.908e-17	0.649233	-1.74814	1.74814	-0.179022	1.16533	3	0
ENSG00000178074.5	C2orf69	0.0344994	8	1	0.0344994	Brain_Hippocampus	0.0344994	Brain_Anterior_cingulate_cortex_BA24	8	8.90549e-65	8	-2.11419	-2.11419	-2.11419	4.74751e-16	1	0
ENSG00000102934.9	PLLP	0.0345394	11	2	0.0562873	Brain_Cerebellar_Hemisphere	0.0621656	Brain_Amygdala	8.01614	3.39728e-20	2.98386	-1.9088	1.86511	-0.879554	1.76279	2	0
ENSG00000115234.10	SNX17	0.0345537	10	2	0.00416458	Brain_Putamen_basal_ganglia	0.22278	Brain_Spinal_cord_cervical_c-1	9.27489	8.38608e-19	0.63718	-2.86542	-1.21917	-2.43027	0.438851	2	0
ENSG00000161835.10	GRASP	0.0345953	11	1	0.0345953	Brain_Amygdala	0.0345953	Brain_Anterior_cingulate_cortex_BA24	11	3.05569e-33	11	-2.11306	2.11306	1.72887	1.27423	1	0
ENSG00000277459.1	RP11-732A21.3	0.034823	7	1	0.034823	Brain_Cerebellum	0.034823	Brain_Anterior_cingulate_cortex_BA24	7	5.25366e-49	7	-2.11041	-2.11041	-2.11041	3.14018e-16	1	0
ENSG00000154222.14	CC2D1B	0.0348373	9	1	0.0348373	Brain_Anterior_cingulate_cortex_BA24	0.0348373	Brain_Anterior_cingulate_cortex_BA24	9	1.67918e-49	9	-2.11024	-2.11024	-2.11024	0	1	0
ENSG00000198756.10	COLGALT2	0.0348783	10	2	0.0390504	Brain_Hypothalamus	0.0901515	Brain_Cerebellar_Hemisphere	8.82627	7.54896e-17	0.996152	1.6946	2.06366	2.00091	0.134818	2	0
ENSG00000162194.12	LBHD1	0.0349002	13	1	0.032894	Brain_Substantia_nigra	0.0446842	Brain_Cerebellum	12.9736	5.15598e-17	12.9736	-2.13337	-2.00762	-2.1073	0.0323078	1	0
ENSG00000241231.1	RP11-275H4.1	0.0349757	13	1	0.029256	Brain_Spinal_cord_cervical_c-1	0.102486	Brain_Cortex	12.7949	7.74502e-18	12.7949	1.63292	2.18002	2.08952	0.194872	1	0
ENSG00000139597.17	N4BP2L1	0.0350258	2	2	0.0108989	Brain_Frontal_Cortex_BA9	0.52849	Brain_Cerebellum	1.06304	0.936962	0.936962	-2.54592	-0.630313	-1.58812	1.35454	2	0
ENSG00000137693.13	YAP1	0.0350377	13	2	0.0429928	Brain_Cortex	0.378771	Brain_Frontal_Cortex_BA9	8.17327	7.66793e-18	4.82673	-2.02378	2.02378	-0.398947	1.84214	2	0
ENSG00000175591.11	P2RY2	0.0351618	12	3	0.00346243	Brain_Substantia_nigra	0.983081	Brain_Cortex	9.67273	2.8945e-17	0.960317	-0.271075	2.92339	0.426502	0.804898	3	0
ENSG00000118194.18	TNNT2	0.0352829	8	2	0.0873944	Brain_Hippocampus	0.13143	Brain_Frontal_Cortex_BA9	7.05802	7.41532e-17	0.941978	-1.70931	1.70931	0.879755	1.53697	2	0
ENSG00000157833.12	GAREM2	0.0353378	12	3	0.0201122	Brain_Hippocampus	0.143289	Brain_Caudate_basal_ganglia	10.1405	2.38023e-20	0.736647	-2.32425	2.32425	-1.48419	1.6593	3	0
ENSG00000158169.12	FANCC	0.0354507	11	4	0.0390544	Brain_Caudate_basal_ganglia	0.978335	Brain_Cerebellum	7.11224	4.29609e-17	0.894711	-1.9442	2.06361	0.668333	1.15963	4	0
ENSG00000130717.12	UCK1	0.0354604	8	2	0.0121998	Brain_Anterior_cingulate_cortex_BA24	0.664263	Brain_Amygdala	5.93015	7.37453e-18	2.05854	0.434034	2.50631	1.63462	1.02618	2	0
ENSG00000110721.11	CHKA	0.0355587	1	1	0.0355587	Brain_Caudate_basal_ganglia	0.0355587	Brain_Caudate_basal_ganglia	1	1	1	-2.10194	-2.10194	-2.10194		1	0
ENSG00000167797.7	CDK2AP2	0.0356452	12	1	0.0318661	Brain_Cerebellum	0.0399636	Brain_Amygdala	11.8128	3.03374e-17	11.8128	-2.14609	2.14609	1.7271	1.22042	1	0
ENSG00000163815.5	CLEC3B	0.0356914	3	3	0.0755789	Brain_Spinal_cord_cervical_c-1	0.864012	Brain_Frontal_Cortex_BA9	1.67616	0.494998	0.494998	-1.77694	1.23311	-0.124186	1.52662	3	0
ENSG00000162849.15	KIF26B	0.0358494	8	2	0.0117142	Brain_Anterior_cingulate_cortex_BA24	0.915865	Brain_Amygdala	7.07392	1.39825e-17	0.926083	-0.105644	2.52064	0.381108	0.867657	2	0
ENSG00000188542.9	DUSP28	0.0359067	8	3	0.00447926	Brain_Spinal_cord_cervical_c-1	0.280873	Brain_Nucleus_accumbens_basal_ganglia	5.53351	6.04729e-19	0.371923	-2.84228	-1.07836	-1.58767	0.532014	3	0
ENSG00000077152.9	UBE2T	0.0360051	3	1	0.0360051	Brain_Cerebellar_Hemisphere	0.0360051	Brain_Cerebellar_Hemisphere	3	1.91687e-33	3	2.09687	2.09687	2.09687	0	1	0
ENSG00000198876.12	DCAF12	0.0360353	12	2	0.0103119	Brain_Spinal_cord_cervical_c-1	0.870448	Brain_Anterior_cingulate_cortex_BA24	11.0015	1.12321e-32	0.998515	-2.56519	-0.163089	-2.36501	0.693427	2	0
ENSG00000196748.9	CLPSL2	0.0360931	3	2	0.0655389	Brain_Frontal_Cortex_BA9	0.401626	Brain_Amygdala	2.28626	2.86621e-16	0.71374	-0.83872	1.84156	0.0547081	1.54746	2	0
ENSG00000112335.14	SNX3	0.0362056	1	1	0.0362056	Brain_Caudate_basal_ganglia	0.0362056	Brain_Caudate_basal_ganglia	1	1	1	2.09461	2.09461	2.09461		1	0
ENSG00000130299.16	GTPBP3	0.0362095	7	3	0.0178329	Brain_Putamen_basal_ganglia	0.359089	Brain_Cortex	4.36609	6.06487e-17	0.809432	-2.36907	1.22353	0.601077	1.31282	3	0
ENSG00000142409.5	ZNF787	0.0362416	3	2	0.186945	Brain_Cortex	0.495605	Brain_Frontal_Cortex_BA9	2.59981	2.81422e-17	0.40019	-0.681421	1.31967	0.652639	1.15533	2	0
ENSG00000176853.15	FAM91A1	0.0362502	6	3	0.117676	Brain_Amygdala	0.958295	Brain_Putamen_basal_ganglia	3.61695	3.61509e-17	0.236915	-0.578075	1.5646	0.305247	0.927472	3	0
ENSG00000223510.6	CDRT15	0.0362869	2	2	0.0371859	Brain_Cerebellar_Hemisphere	0.829338	Brain_Cerebellum	1.65334	0.34666	0.34666	0.215551	2.08372	1.14963	1.32099	2	0
ENSG00000159871.14	LYPD5	0.0363094	9	6	0.103664	Brain_Cortex	0.82009	Brain_Cerebellum	5.21214	4.29733e-17	0.191454	-1.62734	1.00271	-0.632613	0.91289	6	0
ENSG00000259005.1	RP3-449M8.6	0.0363373	8	2	0.101948	Brain_Hippocampus	0.736206	Brain_Putamen_basal_ganglia	7.59196	4.18205e-17	0.408042	0.336882	1.63548	0.709435	0.573357	2	0
ENSG00000167037.18	SGSM1	0.036398	9	4	0.0396268	Brain_Anterior_cingulate_cortex_BA24	0.735136	Brain_Cerebellum	4.1518	2.01175e-17	0.150808	-2.05762	2.05762	0.667392	1.4877	4	0
ENSG00000260810.1	CTD-2547L24.4	0.0364524	12	1	0.00999608	Brain_Frontal_Cortex_BA9	0.0437342	Brain_Cortex	11.6619	3.42914e-17	11.6619	-2.57596	-2.01663	-2.072	0.158737	1	0
ENSG00000133872.13	SARAF	0.0364852	11	3	0.0174367	Brain_Cerebellum	0.725524	Brain_Substantia_nigra	9.27435	2.82254e-17	0.67991	-0.351086	2.37737	1.36794	0.760593	3	0
ENSG00000136238.17	RAC1	0.0365282	11	2	0.0302438	Brain_Amygdala	0.870077	Brain_Cerebellum	8.97696	6.25016e-18	1.54821	-0.16356	2.16688	1.0233	0.945292	2	0
ENSG00000105393.15	BABAM1	0.036541	13	2	0.0147371	Brain_Anterior_cingulate_cortex_BA24	0.420046	Brain_Frontal_Cortex_BA9	12.006	1.67659e-17	0.660954	0.806342	2.43877	2.00843	0.541938	2	0
ENSG00000176381.5	PRR18	0.0365696	7	4	0.002465	Brain_Anterior_cingulate_cortex_BA24	0.978919	Brain_Putamen_basal_ganglia	3.75307	2.7465e-17	0.24649	-3.02761	-0.0264237	-1.64431	1.06729	4	0
ENSG00000224950.2	RP5-1086K13.1	0.036596	9	2	0.0205302	Brain_Frontal_Cortex_BA9	0.215346	Brain_Anterior_cingulate_cortex_BA24	8.00321	2.76294e-32	0.99679	-1.239	2.31651	1.92146	1.18517	2	0
ENSG00000099330.8	OCEL1	0.036617	13	2	0.00828073	Brain_Spinal_cord_cervical_c-1	0.335936	Brain_Hippocampus	11.2665	1.43341e-16	1.14835	0.962225	2.6404	1.84077	0.545211	2	0
ENSG00000140025.15	EFCAB11	0.0368234	13	2	0.00674241	Brain_Amygdala	0.0655671	Brain_Cortex	12.32	1.95081e-19	0.50718	1.84137	2.70931	2.15337	0.281569	2	0
ENSG00000039319.16	ZFYVE16	0.0369197	12	4	0.100389	Brain_Cerebellar_Hemisphere	0.647505	Brain_Caudate_basal_ganglia	7.17562	2.74598e-33	0.4324	-1.64297	1.64297	-0.736546	1.09105	4	0
ENSG00000205937.11	RNPS1	0.0369933	11	2	0.0132969	Brain_Anterior_cingulate_cortex_BA24	0.664913	Brain_Putamen_basal_ganglia	8.48091	8.69811e-17	2.37617	-2.47572	0.433141	-1.81604	1.02771	2	0
ENSG00000123933.16	MXD4	0.0371198	12	3	0.0127055	Brain_Cerebellum	0.477471	Brain_Anterior_cingulate_cortex_BA24	10.0691	1.59234e-17	0.903689	-0.710377	2.49192	0.584235	0.952208	3	0
ENSG00000143947.13	RPS27A	0.0373621	8	5	0.0025786	Brain_Caudate_basal_ganglia	0.645625	Brain_Cerebellum	2.93505	7.46209e-17	0.1604	-0.500852	3.01396	1.21991	1.53699	5	0
ENSG00000137509.10	PRCP	0.0373694	10	1	0.0373694	Brain_Amygdala	0.0373694	Brain_Cortex	10	3.73834e-50	10	2.08171	2.08171	2.08171	4.68111e-16	1	0
ENSG00000176148.15	TCP11L1	0.0373989	12	3	0.00986508	Brain_Cerebellar_Hemisphere	0.971148	Brain_Amygdala	9.19716	2.65085e-18	1.10411	-2.58052	0.810642	-0.631011	0.87414	3	0
ENSG00000166770.10	ZNF667-AS1	0.0374127	13	3	0.00491464	Brain_Anterior_cingulate_cortex_BA24	0.0625942	Brain_Caudate_basal_ganglia	11.1088	2.86435e-19	0.500255	1.86206	2.81258	2.24179	0.407474	3	0
ENSG00000275088.1	RP11-442O1.3	0.0374485	11	5	0.00661011	Brain_Hippocampus	0.511549	Brain_Putamen_basal_ganglia	6.19763	1.65783e-17	0.302173	0.656428	2.71587	2.07795	0.691979	5	0
ENSG00000144485.10	HES6	0.037471	13	1	0.0353834	Brain_Cerebellar_Hemisphere	0.0541722	Brain_Cerebellum	12.6005	3.55587e-18	12.6005	-2.10394	-1.92546	-2.04821	0.0606576	1	0
ENSG00000137033.11	IL33	0.0375896	5	3	0.0166735	Brain_Putamen_basal_ganglia	0.915011	Brain_Anterior_cingulate_cortex_BA24	3.07155	1.43903e-33	0.257143	-2.39383	0.97343	-1.26295	1.59491	3	0
ENSG00000275183.1	LENG9	0.0376142	9	2	0.0146626	Brain_Cerebellar_Hemisphere	0.0404861	Brain_Anterior_cingulate_cortex_BA24	8.2909	2.08773e-17	0.366611	2.04875	2.44061	2.23022	0.174229	2	0
ENSG00000174640.12	SLCO2A1	0.0376527	6	1	0.0376527	Brain_Anterior_cingulate_cortex_BA24	0.0376527	Brain_Anterior_cingulate_cortex_BA24	6	6.98539e-18	6	-2.07862	-2.07862	-2.07862	0	1	0
ENSG00000104866.10	PPP1R37	0.0377497	11	4	0.00232621	Brain_Cerebellar_Hemisphere	0.604471	Brain_Nucleus_accumbens_basal_ganglia	7.15311	8.64377e-18	0.378411	0.517982	3.04508	1.73728	1.01611	4	0
ENSG00000116497.17	S100PBP	0.0378079	8	3	0.0619388	Brain_Hippocampus	0.14098	Brain_Cerebellum	5.09493	1.61632e-21	0.987668	-1.86673	-1.47215	-1.58692	0.16888	3	0
ENSG00000186442.7	KRT3	0.0378558	2	1	0.0378558	Brain_Cortex	0.0378558	Brain_Hypothalamus	2	6.12164e-17	2	-2.07641	-2.07641	-2.07641	4.44089e-16	1	0
ENSG00000143742.12	SRP9	0.0378825	13	4	0.00571702	Brain_Cerebellar_Hemisphere	0.90332	Brain_Amygdala	6.97711	9.09334e-18	0.694399	-1.42001	2.76358	1.08376	1.58338	4	0
ENSG00000141971.12	MVB12A	0.0378927	13	3	0.0170551	Brain_Hippocampus	0.508231	Brain_Frontal_Cortex_BA9	8.37606	3.36924e-18	1.03817	0.661595	2.38552	1.50709	0.522614	3	0
ENSG00000278925.1	AC005753.1	0.0379622	13	5	0.0932806	Brain_Substantia_nigra	0.971445	Brain_Hippocampus	8.1687	6.7524e-17	0.315178	-1.67834	1.43883	0.467965	0.802133	5	0
ENSG00000173559.12	NABP1	0.038049	13	2	0.00923147	Brain_Cerebellar_Hemisphere	0.0951559	Brain_Amygdala	10.8076	2.86231e-17	2.19242	1.66881	2.60336	2.18274	0.331806	2	0
ENSG00000213658.11	LAT	0.038162	8	1	0.038162	Brain_Amygdala	0.038162	Brain_Cerebellum	8	1.55856e-65	8	2.07311	2.07311	2.07311	2.37376e-16	1	0
ENSG00000135144.7	DTX1	0.0383259	10	5	0.00119483	Brain_Frontal_Cortex_BA9	0.868629	Brain_Cerebellum	6.69135	2.91558e-17	0.327376	-3.24011	0.891453	-1.54187	1.26519	5	0
ENSG00000172037.13	LAMB2	0.0383308	2	2	0.017254	Brain_Hippocampus	0.480486	Brain_Cerebellar_Hemisphere	1.08992	0.910076	0.910076	-2.38125	-0.705521	-1.54339	1.18492	2	0
ENSG00000197165.10	SULT1A2	0.0383511	8	4	0.0395418	Brain_Caudate_basal_ganglia	0.731923	Brain_Anterior_cingulate_cortex_BA24	3.68284	8.55403e-17	0.556877	-0.540863	2.0585	0.827119	1.09288	4	0
ENSG00000236849.5	LINC01474	0.0383551	3	2	0.0285341	Brain_Cerebellar_Hemisphere	0.343844	Brain_Cerebellum	2.73134	1.50366e-32	0.268656	-2.18986	-0.946598	-1.36102	0.7178	2	0
ENSG00000238004.1	AC009227.3	0.0383611	1	1	0.0383611	Brain_Cerebellum	0.0383611	Brain_Cerebellum	1	1	1	2.07097	2.07097	2.07097		1	0
ENSG00000140526.17	ABHD2	0.0383792	6	1	0.0383792	Brain_Hypothalamus	0.0383792	Brain_Caudate_basal_ganglia	6	1.27005e-80	6	-2.07078	-2.07078	-2.07078	2.80867e-16	1	0
ENSG00000071909.18	MYO3B	0.0386176	4	2	0.0113315	Brain_Frontal_Cortex_BA9	0.71049	Brain_Anterior_cingulate_cortex_BA24	3.08701	1.31648e-18	0.912989	-2.53231	0.371198	-0.946179	1.24842	2	0
ENSG00000171533.11	MAP6	0.0386317	12	2	0.0108105	Brain_Amygdala	0.393082	Brain_Nucleus_accumbens_basal_ganglia	10.4337	1.67137e-17	1.56627	-2.54877	2.54877	1.86364	1.51558	2	0
ENSG00000133026.12	MYH10	0.0386366	11	5	0.0235721	Brain_Anterior_cingulate_cortex_BA24	0.91191	Brain_Cerebellum	6.40414	8.18189e-18	0.242053	-2.26403	2.06482	0.103428	1.02463	5	0
ENSG00000187961.13	KLHL17	0.0387078	8	3	0.00711065	Brain_Cerebellar_Hemisphere	0.584088	Brain_Cerebellum	6.37113	2.91535e-17	0.591026	-2.69162	-0.547424	-1.11107	0.653363	3	0
ENSG00000271653.1	RP11-259K5.1	0.0387446	11	2	0.0499506	Brain_Cortex	0.897132	Brain_Amygdala	9.67501	6.08756e-18	1.28395	-1.96039	1.92977	-0.74499	0.994376	2	0
ENSG00000260176.1	CTD-3126B10.4	0.0387566	1	1	0.0387566	Brain_Cortex	0.0387566	Brain_Cortex	1	1	1	2.06676	2.06676	2.06676		1	0
ENSG00000143125.5	PROK1	0.0387853	9	3	0.0105363	Brain_Amygdala	0.921482	Brain_Frontal_Cortex_BA9	5.08823	1.47886e-18	0.694791	-2.55771	0.340035	-1.13284	1.30062	3	0
ENSG00000267454.5	ZNF582-AS1	0.0388369	7	2	0.01494	Brain_Cortex	0.0451769	Brain_Anterior_cingulate_cortex_BA24	5.80748	7.96308e-19	1.15692	-2.43383	-2.003	-2.31445	0.198745	2	0
ENSG00000099958.14	DERL3	0.0388404	8	5	0.00758931	Brain_Cerebellum	0.890233	Brain_Caudate_basal_ganglia	4.63208	3.11855e-17	0.157088	-2.66981	1.43607	-1.67321	1.56991	5	0
ENSG00000140859.15	KIFC3	0.0388739	1	1	0.0388739	Brain_Hypothalamus	0.0388739	Brain_Hypothalamus	1	1	1	2.06552	2.06552	2.06552		1	0
ENSG00000111404.6	RERGL	0.0388884	2	1	0.0388884	Brain_Hypothalamus	0.0388884	Brain_Cerebellar_Hemisphere	2	3.3547e-17	2	-2.06537	-2.06537	-2.06537	6.28037e-16	1	0
ENSG00000170634.12	ACYP2	0.038916	13	4	0.0103165	Brain_Amygdala	0.85536	Brain_Caudate_basal_ganglia	6.80928	4.80712e-17	0.941649	-2.56504	2.24577	-1.23027	1.29959	4	0
ENSG00000139531.12	SUOX	0.0390424	10	2	0.0105151	Brain_Caudate_basal_ganglia	0.0407851	Brain_Substantia_nigra	9.47948	1.83917e-17	0.494017	2.04571	2.55841	2.44461	0.201429	2	0
ENSG00000260911.2	RP11-196G11.2	0.0392443	12	1	0.0230216	Brain_Cerebellar_Hemisphere	0.0447982	Brain_Amygdala	11.8471	5.07348e-22	11.8471	2.00654	2.27308	2.05002	0.101566	1	0
ENSG00000180138.7	CSNK1A1L	0.0392684	1	1	0.0392684	Brain_Spinal_cord_cervical_c-1	0.0392684	Brain_Spinal_cord_cervical_c-1	1	1	1	2.06136	2.06136	2.06136		1	0
ENSG00000259865.1	RP11-488L18.10	0.0393306	12	4	0.312661	Brain_Spinal_cord_cervical_c-1	0.794416	Brain_Substantia_nigra	9.54493	7.04913e-18	0.374744	-0.728269	1.00965	0.282551	0.732545	4	0
ENSG00000273329.1	RP11-448A19.1	0.0394784	12	3	0.00862507	Brain_Caudate_basal_ganglia	0.681159	Brain_Substantia_nigra	9.08527	7.09145e-18	0.770254	-2.62657	-0.410882	-1.7977	0.874175	3	0
ENSG00000175764.14	TTLL11	0.0395614	3	2	0.0140402	Brain_Cerebellar_Hemisphere	0.99142	Brain_Spinal_cord_cervical_c-1	2.11477	3.21657e-17	0.885229	0.0107531	2.45623	1.64107	1.4119	2	0
ENSG00000070081.15	NUCB2	0.0395681	10	2	0.0221083	Brain_Cerebellum	0.0682079	Brain_Cortex	9.13031	6.50772e-17	0.869686	-2.2885	1.82363	-0.0464871	1.97614	2	0
ENSG00000131746.12	TNS4	0.0396334	6	1	0.0396334	Brain_Cerebellum	0.0396334	Brain_Cerebellar_Hemisphere	6	1.10272e-35	6	-2.05755	2.05755	1.4803e-16	2.25393	1	0
ENSG00000168028.13	RPSA	0.0396705	13	2	0.0129688	Brain_Amygdala	0.345603	Brain_Frontal_Cortex_BA9	10.9284	5.47092e-18	1.70083	-0.943152	2.48463	1.7751	0.899277	2	0
ENSG00000161800.12	RACGAP1	0.0396785	6	1	0.0396785	Brain_Cerebellum	0.0396785	Brain_Cerebellar_Hemisphere	6	1.69089e-33	6	2.05708	2.05708	2.05708	2.80867e-16	1	0
ENSG00000174469.19	CNTNAP2	0.0396911	2	1	0.0394428	Brain_Cerebellum	0.0400816	Brain_Cerebellar_Hemisphere	1.99858	0.00141501	1.99858	2.05291	2.05954	2.05622	0.00468861	1	0
ENSG00000189319.13	FAM53B	0.0398076	5	2	0.0235509	Brain_Caudate_basal_ganglia	0.824809	Brain_Cerebellum	3.54154	2.90356e-33	1.45846	0.221364	2.26438	1.03857	1.119	2	0
ENSG00000113810.15	SMC4	0.039834	11	3	0.158768	Brain_Amygdala	0.429424	Brain_Frontal_Cortex_BA9	7.99004	8.86289e-17	0.380668	-1.40923	1.24761	-0.486435	0.992324	3	0
ENSG00000113312.10	TTC1	0.0398363	13	2	0.0139851	Brain_Cortex	0.488803	Brain_Cerebellar_Hemisphere	11.1485	3.64379e-18	1.6811	-2.45765	0.692214	-2.07334	0.944126	2	0
ENSG00000158201.9	ABHD3	0.0398625	1	1	0.0398625	Brain_Spinal_cord_cervical_c-1	0.0398625	Brain_Spinal_cord_cervical_c-1	1	1	1	2.05517	2.05517	2.05517		1	0
ENSG00000164506.14	STXBP5	0.0399595	4	1	0.0407001	Brain_Anterior_cingulate_cortex_BA24	0.0458975	Brain_Cortex	3.92234	4.32994e-21	3.92234	-2.04657	-1.99633	-2.03401	0.0251188	1	0
ENSG00000116983.12	HPCAL4	0.0400167	11	5	0.00521392	Brain_Anterior_cingulate_cortex_BA24	0.690233	Brain_Caudate_basal_ganglia	5.37293	8.7751e-18	0.277552	-2.79351	0.890584	-0.973317	1.34719	5	0
ENSG00000134255.13	CEPT1	0.040026	11	1	0.0292359	Brain_Caudate_basal_ganglia	0.0426003	Brain_Cerebellar_Hemisphere	10.8589	4.50667e-18	10.8589	-2.18029	2.02761	-1.67283	1.22815	1	0
ENSG00000267838.2	AC008746.12	0.0400506	13	3	0.0012717	Brain_Putamen_basal_ganglia	0.373344	Brain_Spinal_cord_cervical_c-1	10.5526	2.64981e-17	0.89284	0.890227	3.22229	2.5384	0.579257	3	0
ENSG00000277159.1	RP11-88E10.4	0.0401017	13	2	0.0513414	Brain_Cerebellum	0.400546	Brain_Amygdala	12.3551	3.28233e-17	0.531954	-1.94862	-0.840647	-1.39306	0.444831	2	0
ENSG00000055130.15	CUL1	0.0402223	7	2	0.0152049	Brain_Nucleus_accumbens_basal_ganglia	0.70866	Brain_Cerebellar_Hemisphere	4.31976	2.63208e-33	2.62735	-1.0234	2.42746	0.655517	1.6149	2	0
ENSG00000139726.10	DENR	0.0402424	6	3	0.030176	Brain_Nucleus_accumbens_basal_ganglia	0.720776	Brain_Caudate_basal_ganglia	4.55079	5.71813e-18	0.473803	0.357422	2.16777	0.945009	0.902628	3	0
ENSG00000125821.11	DTD1	0.0402907	9	2	0.0114504	Brain_Hypothalamus	0.796151	Brain_Cortex	7.48587	1.10172e-17	1.51413	-0.258332	2.52865	1.20509	0.899512	2	0
ENSG00000247077.6	PGAM5	0.0403641	1	1	0.0403641	Brain_Cerebellar_Hemisphere	0.0403641	Brain_Cerebellar_Hemisphere	1	1	1	2.05	2.05	2.05		1	0
ENSG00000011021.21	CLCN6	0.0403929	9	4	0.0149801	Brain_Spinal_cord_cervical_c-1	0.995011	Brain_Cerebellar_Hemisphere	5.28167	1.6253e-32	0.348091	-2.43286	1.97965	-0.649731	1.50089	4	0
ENSG00000127914.16	AKAP9	0.0404431	8	2	0.276707	Brain_Cerebellar_Hemisphere	0.649037	Brain_Amygdala	7.45716	3.49438e-17	0.538189	-0.4551	1.08775	0.688728	0.706177	2	0
ENSG00000100258.17	LMF2	0.0404716	1	1	0.0404716	Brain_Cerebellar_Hemisphere	0.0404716	Brain_Cerebellar_Hemisphere	1	1	1	-2.0489	-2.0489	-2.0489		1	0
ENSG00000272361.2	GS1-166A23.2	0.0404797	13	4	0.00221357	Brain_Frontal_Cortex_BA9	0.939987	Brain_Spinal_cord_cervical_c-1	9.98263	0.000625752	0.370812	-3.05997	-0.075286	-1.51191	0.768249	4	0
ENSG00000162747.9	FCGR3B	0.0405153	1	1	0.0405153	Brain_Cerebellar_Hemisphere	0.0405153	Brain_Cerebellar_Hemisphere	1	1	1	2.04846	2.04846	2.04846		1	0
ENSG00000196782.12	MAML3	0.0405197	1	1	0.0405197	Brain_Caudate_basal_ganglia	0.0405197	Brain_Caudate_basal_ganglia	1	1	1	-2.04841	-2.04841	-2.04841		1	0
ENSG00000167644.11	C19orf33	0.040561	13	4	0.038091	Brain_Frontal_Cortex_BA9	0.826291	Brain_Spinal_cord_cervical_c-1	10.8766	3.10372e-17	0.48821	-0.219461	2.07387	0.992501	0.577119	4	0
ENSG00000042317.16	SPATA7	0.0405849	12	4	0.0439559	Brain_Cerebellum	0.969682	Brain_Anterior_cingulate_cortex_BA24	7.84403	1.02681e-18	0.274846	-2.01451	0.609608	-0.176656	0.872925	4	0
ENSG00000163673.7	DCLK3	0.0406541	7	3	0.0458307	Brain_Cerebellar_Hemisphere	0.442522	Brain_Putamen_basal_ganglia	5.26865	2.99191e-18	0.716	-1.99695	1.99695	-0.821773	1.60706	3	0
ENSG00000120899.17	PTK2B	0.0407478	1	1	0.0407478	Brain_Cerebellum	0.0407478	Brain_Cerebellum	1	1	1	-2.04609	-2.04609	-2.04609		1	0
ENSG00000100201.20	DDX17	0.0407587	10	3	0.0436286	Brain_Anterior_cingulate_cortex_BA24	0.200051	Brain_Caudate_basal_ganglia	8.60484	1.11745e-17	0.406206	-2.01764	1.79383	1.3102	1.18853	3	0
ENSG00000236204.5	LINC01376	0.0408678	6	3	0.0216526	Brain_Caudate_basal_ganglia	0.159287	Brain_Cerebellar_Hemisphere	3.9419	7.40665e-18	0.905161	-2.23157	2.29641	-0.584896	2.25455	3	0
ENSG00000196923.13	PDLIM7	0.0409391	12	2	0.0127129	Brain_Cortex	0.0895003	Brain_Hypothalamus	9.99602	3.88857e-18	1.94399	-2.49171	-1.69804	-2.0361	0.246657	2	0
ENSG00000112234.8	FBXL4	0.0409398	10	5	0.0186025	Brain_Cortex	0.770047	Brain_Caudate_basal_ganglia	4.71724	1.00388e-18	0.317735	-0.295291	2.3534	1.36124	0.982749	5	0
ENSG00000141424.12	SLC39A6	0.0409984	5	2	0.0236935	Brain_Nucleus_accumbens_basal_ganglia	0.200345	Brain_Hypothalamus	3.9723	1.26358e-16	0.970325	-2.26206	1.50941	0.709349	1.66402	2	0
ENSG00000013293.5	SLC7A14	0.0410343	10	2	0.0134961	Brain_Anterior_cingulate_cortex_BA24	0.702966	Brain_Substantia_nigra	9.00417	4.56058e-25	0.995831	-2.4704	0.381319	-2.18523	0.901793	2	0
ENSG00000144130.11	NT5DC4	0.0410404	2	2	0.0130101	Brain_Cortex	0.61149	Brain_Frontal_Cortex_BA9	1.37879	0.621212	0.621212	0.507947	2.48349	1.49572	1.39692	2	0
ENSG00000182263.13	FIGN	0.041074	9	3	0.00819667	Brain_Hypothalamus	0.603872	Brain_Putamen_basal_ganglia	5.16429	1.21826e-18	0.94786	-2.64386	0.855266	-1.30967	1.62932	3	0
ENSG00000255002.1	CTD-2509G16.2	0.0410943	10	1	0.0393374	Brain_Caudate_basal_ganglia	0.0413593	Brain_Amygdala	9.99412	1.21205e-21	9.99412	2.03991	2.06064	2.04198	0.00655562	1	0
ENSG00000100104.13	SRRD	0.0411937	6	3	0.0312885	Brain_Nucleus_accumbens_basal_ganglia	0.216795	Brain_Cerebellar_Hemisphere	3.1293	3.83376e-18	0.797228	-2.15338	1.38336	-0.410956	1.90947	3	0
ENSG00000197208.5	SLC22A4	0.0412234	10	2	0.016846	Brain_Spinal_cord_cervical_c-1	0.863898	Brain_Anterior_cingulate_cortex_BA24	8.51587	1.71779e-17	1.45165	-1.00448	2.39005	0.0240612	1.23174	2	0
ENSG00000246922.8	UBAP1L	0.0412273	1	1	0.0412273	Brain_Cerebellar_Hemisphere	0.0412273	Brain_Cerebellar_Hemisphere	1	1	1	2.04124	2.04124	2.04124		1	0
ENSG00000248874.5	C5orf17	0.0412496	2	2	0.269788	Brain_Spinal_cord_cervical_c-1	0.561028	Brain_Substantia_nigra	1.77468	0.225322	0.225322	-0.581315	1.10355	0.261118	1.19138	2	0
ENSG00000100568.10	VTI1B	0.0412849	13	4	0.0243617	Brain_Frontal_Cortex_BA9	0.993501	Brain_Hypothalamus	9.14701	2.63333e-17	0.394668	-2.25138	0.00814568	-1.37733	1.04225	4	0
ENSG00000100162.14	CENPM	0.0413187	6	3	0.0231922	Brain_Substantia_nigra	0.101031	Brain_Cortex	4.42038	1.70698e-33	0.579885	-2.27025	1.76815	0.527078	1.93297	3	0
ENSG00000178752.15	ERFE	0.0414457	11	5	0.0108135	Brain_Hippocampus	0.435007	Brain_Amygdala	6.72122	7.64745e-17	0.254054	-1.91554	2.54867	0.339325	1.44787	5	0
ENSG00000105649.9	RAB3A	0.04147	9	2	0.0115803	Brain_Cortex	0.214618	Brain_Caudate_basal_ganglia	8.07183	1.04407e-20	0.921784	1.24097	2.52468	1.48924	0.492956	2	0
ENSG00000165801.9	ARHGEF40	0.0415603	13	3	0.00518643	Brain_Nucleus_accumbens_basal_ganglia	0.39303	Brain_Substantia_nigra	10.5639	6.84789e-17	0.488617	-0.854135	2.79522	2.03957	0.901868	3	0
ENSG00000100065.14	CARD10	0.0416877	7	2	0.0117632	Brain_Hippocampus	0.293054	Brain_Amygdala	6.17007	7.25305e-19	0.829932	-2.51917	-1.05145	-1.26112	0.554747	2	0
ENSG00000122257.18	RBBP6	0.0417569	3	3	0.0446844	Brain_Cerebellum	0.304828	Brain_Cerebellar_Hemisphere	1.13052	0.846947	0.846947	-1.76377	2.00761	-0.260764	1.99879	3	0
ENSG00000112164.5	GLP1R	0.041791	4	2	0.0145662	Brain_Frontal_Cortex_BA9	0.0867389	Brain_Cortex	2.95814	2.28295e-17	1.04186	-2.44299	-1.71286	-2.07792	0.421541	2	0
ENSG00000229537.5	LINC01739	0.0418542	2	1	0.0408622	Brain_Frontal_Cortex_BA9	0.0431087	Brain_Cortex	1.99769	0.00231162	1.99769	2.02266	2.04493	2.03379	0.0157474	1	0
ENSG00000124302.12	CHST8	0.041988	6	4	0.250367	Brain_Cerebellar_Hemisphere	0.657858	Brain_Substantia_nigra	2.70109	3.4611e-17	0.372084	-1.14946	1.14946	0.25305	1.11312	4	0
ENSG00000121900.18	TMEM54	0.0421126	3	2	0.13432	Brain_Anterior_cingulate_cortex_BA24	0.965614	Brain_Cortex	2.72853	2.97179e-16	0.271471	-1.49728	0.04311	-0.983818	0.889346	2	0
ENSG00000163012.3	ZSWIM2	0.0421206	9	1	0.0407127	Brain_Anterior_cingulate_cortex_BA24	0.0469327	Brain_Amygdala	8.74883	8.53476e-18	8.74883	-2.04644	-1.98691	-2.00452	0.0211072	1	0
ENSG00000167995.15	BEST1	0.0421798	12	1	0.0170535	Brain_Putamen_basal_ganglia	0.197002	Brain_Hypothalamus	11.5631	6.15734e-19	11.5631	1.29014	2.38555	1.99112	0.245882	1	0
ENSG00000166105.15	GLB1L3	0.042234	13	5	0.0156957	Brain_Cortex	0.999703	Brain_Cerebellum	4.83023	2.88632e-18	0.30861	-2.41592	1.99821	-0.720438	1.83235	5	0
ENSG00000187555.14	USP7	0.0422709	5	3	0.0141752	Brain_Nucleus_accumbens_basal_ganglia	0.058722	Brain_Frontal_Cortex_BA9	3.90606	1.47551e-17	0.184239	1.89027	2.45279	2.1025	0.208628	3	0
ENSG00000196544.7	BORCS6	0.0423685	5	3	0.0178342	Brain_Anterior_cingulate_cortex_BA24	0.90219	Brain_Substantia_nigra	3.07526	4.89801e-18	0.778582	-2.02934	2.36904	0.141677	1.55528	3	0
ENSG00000096092.5	TMEM14A	0.0424399	5	2	0.0371545	Brain_Caudate_basal_ganglia	0.51947	Brain_Cortex	4.13724	5.74694e-17	0.862762	-0.644163	2.08406	-0.0985179	1.2201	2	0
ENSG00000214700.5	C12orf71	0.0424399	7	2	0.0172701	Brain_Anterior_cingulate_cortex_BA24	0.32494	Brain_Caudate_basal_ganglia	6.00685	1.87913e-32	0.993146	0.984357	2.38091	1.18386	0.527846	2	0
ENSG00000176956.12	LY6H	0.042445	11	2	0.0332194	Brain_Cerebellar_Hemisphere	0.529891	Brain_Anterior_cingulate_cortex_BA24	9.93029	5.93871e-17	0.975837	0.628173	2.12942	1.42253	0.623369	2	0
ENSG00000283473.2	RP11-509I21.2	0.0424941	2	2	0.0157103	Brain_Substantia_nigra	0.0484423	Brain_Hippocampus	1.92568	0.0743206	0.0743206	1.97347	2.41558	2.19452	0.312619	2	0
ENSG00000174177.12	CTU2	0.0424997	12	4	0.0286644	Brain_Caudate_basal_ganglia	0.901479	Brain_Hippocampus	8.73686	9.99818e-17	0.302076	0.123793	2.18807	1.37874	0.630535	4	0
ENSG00000164758.7	MED30	0.0426015	9	3	0.0249544	Brain_Hippocampus	0.716535	Brain_Hypothalamus	5.22771	2.33132e-17	1.11564	-1.14551	2.24211	1.12131	1.10731	3	0
ENSG00000023191.16	RNH1	0.0426195	9	5	0.00846391	Brain_Cortex	0.737268	Brain_Cerebellum	4.18123	1.79948e-16	0.300235	-2.63298	1.39243	-1.24543	1.33958	5	0
ENSG00000172888.11	ZNF621	0.0427775	8	1	0.0380356	Brain_Cerebellum	0.149272	Brain_Hypothalamus	7.80358	4.10684e-19	7.80358	1.44211	2.07447	1.99543	0.223574	1	0
ENSG00000174943.9	KCTD13	0.0428233	10	1	0.0428233	Brain_Cerebellum	0.0428233	Brain_Cortex	10	3.97837e-52	10	-2.02543	2.02543	4.44089e-17	2.13499	1	0
ENSG00000070047.11	PHRF1	0.0429537	9	3	0.0496891	Brain_Spinal_cord_cervical_c-1	0.306683	Brain_Cerebellar_Hemisphere	6.31276	5.67646e-34	0.476206	-1.96263	1.25618	-0.962485	1.31974	3	0
ENSG00000110080.18	ST3GAL4	0.0430099	13	4	0.0219645	Brain_Spinal_cord_cervical_c-1	0.912051	Brain_Cortex	7.44018	4.75738e-17	0.468622	-1.64746	2.29098	0.30171	1.04233	4	0
ENSG00000078142.12	PIK3C3	0.043067	8	3	0.0152706	Brain_Frontal_Cortex_BA9	0.734663	Brain_Nucleus_accumbens_basal_ganglia	6.90696	9.30075e-18	0.35557	-2.4259	-0.33893	-2.05494	0.708931	3	0
ENSG00000197008.9	ZNF138	0.0430832	9	3	0.013376	Brain_Amygdala	0.722798	Brain_Anterior_cingulate_cortex_BA24	4.56332	2.82457e-19	1.26879	-0.672628	2.4736	0.579736	1.35645	3	0
ENSG00000148346.11	LCN2	0.0431679	1	1	0.0431679	Brain_Cortex	0.0431679	Brain_Cortex	1	1	1	2.02208	2.02208	2.02208		1	0
ENSG00000140254.12	DUOXA1	0.0431731	12	5	0.0737425	Brain_Caudate_basal_ganglia	0.970766	Brain_Frontal_Cortex_BA9	7.11038	9.15692e-18	0.292748	-1.78821	1.50643	0.42476	1.17143	5	0
ENSG00000255837.1	TAS2R20	0.043254	11	2	0.0128408	Brain_Amygdala	0.185832	Brain_Cortex	7.75829	1.20058e-17	3.20928	-2.48815	-1.32301	-2.06878	0.40517	2	0
ENSG00000135541.20	AHI1	0.0432555	13	2	0.0207934	Brain_Amygdala	0.71732	Brain_Substantia_nigra	11.0277	2.41167e-17	1.87239	-0.391139	2.31171	1.46388	0.909167	2	0
ENSG00000127419.16	TMEM175	0.043302	10	4	0.0073803	Brain_Hippocampus	0.764487	Brain_Nucleus_accumbens_basal_ganglia	5.06442	2.50562e-18	0.208317	-1.34097	2.67918	0.0564002	1.64724	4	0
ENSG00000250378.2	RP11-119J18.1	0.0433025	6	2	0.143643	Brain_Anterior_cingulate_cortex_BA24	0.285095	Brain_Hypothalamus	5.22373	3.81412e-17	0.717651	-1.06894	1.46236	1.02054	1.02444	2	0
ENSG00000041982.15	TNC	0.0433407	5	2	0.0126629	Brain_Amygdala	0.235388	Brain_Nucleus_accumbens_basal_ganglia	4.37033	5.89474e-18	0.629672	-2.49311	1.18659	-1.75717	1.64561	2	0
ENSG00000146083.11	RNF44	0.0433862	5	3	0.072344	Brain_Caudate_basal_ganglia	0.800845	Brain_Cerebellum	3.08367	1.17719e-16	0.759235	-1.79695	1.79695	0.655647	1.62838	3	0
ENSG00000147419.17	CCDC25	0.0434386	13	2	0.00695468	Brain_Amygdala	0.0609425	Brain_Spinal_cord_cervical_c-1	12.3138	4.68946e-17	0.438895	-2.69901	-1.87391	-2.38318	0.273115	2	0
ENSG00000158825.5	CDA	0.0434437	9	7	0.00437113	Brain_Cortex	0.817689	Brain_Frontal_Cortex_BA9	4.4668	2.33537e-16	0.198364	-2.85006	-0.230518	-1.16048	0.796739	7	0
ENSG00000258998.1	RP11-398E10.1	0.0434663	8	3	0.0270122	Brain_Amygdala	0.55201	Brain_Frontal_Cortex_BA9	6.07179	1.50095e-16	0.369629	-2.21134	0.594751	-1.31236	0.945247	3	0
ENSG00000246375.2	RP11-10L7.1	0.0434743	13	1	0.0203795	Brain_Hippocampus	0.0953199	Brain_Amygdala	12.7075	3.91174e-17	12.7075	1.66798	2.31929	1.99635	0.268965	1	0
ENSG00000151611.13	MMAA	0.0435839	11	2	0.0201627	Brain_Hippocampus	0.870366	Brain_Cerebellar_Hemisphere	7.91159	6.20156e-18	2.79933	-2.32331	0.372903	-1.22107	1.21318	2	0
ENSG00000132600.16	PRMT7	0.0436064	13	3	0.0594987	Brain_Spinal_cord_cervical_c-1	0.993009	Brain_Nucleus_accumbens_basal_ganglia	10.7671	3.89929e-17	0.521426	-0.69084	1.88449	0.573062	0.827392	3	0
ENSG00000249992.1	TMEM158	0.0436119	13	5	0.00803317	Brain_Cerebellar_Hemisphere	0.801716	Brain_Hypothalamus	7.46853	2.93464e-18	0.343764	-2.65067	0.69577	-0.681806	0.970093	5	0
ENSG00000267107.6	PCAT19	0.0436262	13	2	0.00586411	Brain_Hypothalamus	0.135902	Brain_Substantia_nigra	11.5403	7.76391e-17	0.755669	-2.75528	-1.49123	-2.29194	0.309146	2	0
ENSG00000107882.11	SUFU	0.0437163	10	2	0.0125044	Brain_Anterior_cingulate_cortex_BA24	0.0412361	Brain_Cerebellar_Hemisphere	8.89975	4.92531e-17	1.10025	-2.49758	-2.04115	-2.26936	0.240561	2	0
ENSG00000103942.12	HOMER2	0.0438678	13	4	0.0529685	Brain_Amygdala	0.947295	Brain_Frontal_Cortex_BA9	10.319	4.90303e-17	0.38826	0.0661041	1.93518	1.67076	0.591081	4	0
ENSG00000177669.3	MBOAT4	0.0438774	10	2	0.0178707	Brain_Amygdala	0.482322	Brain_Hypothalamus	9.00197	9.69721e-31	0.998028	-2.36829	2.36829	-0.640229	2.28215	2	0
ENSG00000140474.12	ULK3	0.0438817	12	2	0.0268337	Brain_Amygdala	0.595109	Brain_Hypothalamus	9.45172	1.32177e-18	2.11231	-2.21393	2.21393	-1.09437	1.78473	2	0
ENSG00000116141.15	MARK1	0.0440842	11	2	0.0232278	Brain_Cerebellar_Hemisphere	0.280893	Brain_Nucleus_accumbens_basal_ganglia	8.05826	3.56423e-17	2.67609	-2.26967	-1.07832	-1.99172	0.480701	2	0
ENSG00000110917.7	MLEC	0.0440907	4	3	0.00716179	Brain_Cerebellar_Hemisphere	0.675983	Brain_Nucleus_accumbens_basal_ganglia	2.36676	0.0281913	0.205777	-2.68785	2.68923	0.232473	2.21176	3	0
ENSG00000125503.12	PPP1R12C	0.0440907	11	4	0.00303113	Brain_Anterior_cingulate_cortex_BA24	0.367236	Brain_Nucleus_accumbens_basal_ganglia	6.69236	2.31137e-17	0.266395	0.901662	2.96456	2.07298	0.494122	4	0
ENSG00000144791.9	LIMD1	0.0440949	9	4	0.0337861	Brain_Cerebellum	0.881983	Brain_Caudate_basal_ganglia	5.00057	5.01701e-18	0.193993	-2.12262	1.36152	0.444848	1.06473	4	0
ENSG00000133773.11	CCDC59	0.0441935	9	4	0.00760065	Brain_Substantia_nigra	0.774133	Brain_Cerebellar_Hemisphere	5.76255	5.38122e-18	0.357173	-2.66931	1.10183	0.344976	1.16533	4	0
ENSG00000116151.13	MORN1	0.0442107	12	5	0.0325864	Brain_Caudate_basal_ganglia	0.901253	Brain_Anterior_cingulate_cortex_BA24	7.05517	6.21965e-17	0.355804	-1.24574	2.13714	1.1819	1.12687	5	0
ENSG00000099817.11	POLR2E	0.0442407	13	3	0.00451473	Brain_Caudate_basal_ganglia	0.883826	Brain_Spinal_cord_cervical_c-1	10.6354	4.89582e-18	0.608575	-2.83976	-0.14612	-2.04816	0.855552	3	0
ENSG00000103653.16	CSK	0.0442686	3	1	0.0365071	Brain_Cerebellum	0.0486449	Brain_Caudate_basal_ganglia	3	1.41301e-16	3	-2.09123	1.97169	0.617383	2.34573	1	0
ENSG00000138686.9	BBS7	0.0443244	10	1	0.037057	Brain_Cortex	0.21698	Brain_Putamen_basal_ganglia	9.7849	1.15737e-17	9.7849	-2.08514	-1.2346	-1.98295	0.263104	1	0
ENSG00000197766.7	CFD	0.0443262	13	5	0.0019655	Brain_Caudate_basal_ganglia	0.155038	Brain_Cerebellar_Hemisphere	8.76792	7.90697e-17	0.383499	1.42196	3.0954	2.55492	0.542025	5	0
ENSG00000163013.11	FBXO41	0.0444358	3	2	0.0154122	Brain_Cerebellar_Hemisphere	0.891593	Brain_Hippocampus	2.06538	7.1622e-17	0.93462	-0.136289	2.42255	1.5696	1.47734	2	0
ENSG00000144659.10	SLC25A38	0.044438	10	3	0.0650753	Brain_Hippocampus	0.972772	Brain_Cortex	5.50632	2.69348e-18	1.72473	0.034132	1.84474	0.961388	0.739868	3	0
ENSG00000115386.5	REG1A	0.0445032	2	1	0.0445032	Brain_Anterior_cingulate_cortex_BA24	0.0445032	Brain_Anterior_cingulate_cortex_BA24	2	3.53145e-16	2	-2.00932	-2.00932	-2.00932	0	1	0
ENSG00000130734.9	ATG4D	0.044579	12	3	0.00786688	Brain_Amygdala	0.583394	Brain_Putamen_basal_ganglia	9.24454	2.41704e-17	0.871004	-1.41096	2.65773	0.852788	1.17202	3	0
ENSG00000150873.11	C2orf50	0.0446391	10	7	0.00556774	Brain_Amygdala	0.693104	Brain_Hypothalamus	3.67318	1.04261e-17	0.124073	-2.77221	1.7173	0.365132	1.3199	7	0
ENSG00000166946.13	CCNDBP1	0.0448373	6	2	0.0259752	Brain_Cortex	0.535009	Brain_Cerebellar_Hemisphere	5.05732	7.35379e-17	0.942682	0.620378	2.22658	1.95455	0.65369	2	0
ENSG00000188677.14	PARVB	0.04494	9	2	0.0224717	Brain_Cerebellum	0.502076	Brain_Frontal_Cortex_BA9	7.60383	1.4604e-16	0.988131	-0.671227	2.2823	1.80721	0.957386	2	0
ENSG00000177150.12	FAM210A	0.0451296	13	4	0.0146192	Brain_Putamen_basal_ganglia	0.739729	Brain_Frontal_Cortex_BA9	6.64342	9.48191e-18	1.01874	-1.74104	2.44168	1.02618	1.25575	4	0
ENSG00000080298.15	RFX3	0.045294	10	2	0.032243	Brain_Substantia_nigra	0.251195	Brain_Cerebellum	9.00336	2.47827e-26	0.996643	-1.14745	2.14138	1.8125	1.04002	2	0
ENSG00000143921.6	ABCG8	0.0453128	1	1	0.0453128	Brain_Caudate_basal_ganglia	0.0453128	Brain_Caudate_basal_ganglia	1	1	1	2.00174	2.00174	2.00174		1	0
ENSG00000181666.17	HKR1	0.0453341	2	1	0.0453341	Brain_Anterior_cingulate_cortex_BA24	0.0453341	Brain_Anterior_cingulate_cortex_BA24	2	3.3547e-17	2	2.00154	2.00154	2.00154	0	1	0
ENSG00000053900.10	ANAPC4	0.0453624	12	3	0.129052	Brain_Amygdala	0.208409	Brain_Hippocampus	8.64497	4.84837e-18	0.73214	-1.51785	1.47738	0.661401	1.3164	3	0
ENSG00000117010.15	ZNF684	0.0453833	8	1	0.0453833	Brain_Amygdala	0.0453833	Brain_Amygdala	8	7.92383e-33	8	-2.00108	-2.00108	-2.00108	0	1	0
ENSG00000067533.5	RRP15	0.0454989	13	2	0.0648659	Brain_Cerebellum	0.694202	Brain_Hypothalamus	12.3771	4.60114e-17	0.518225	-1.84618	0.393159	-0.689485	0.482431	2	0
ENSG00000118762.7	PKD2	0.0455211	13	4	0.0119554	Brain_Hypothalamus	0.673849	Brain_Hippocampus	7.806	1.92667e-19	0.413138	-2.51346	2.08099	-0.597611	1.72992	4	0
ENSG00000070269.13	TMEM260	0.0455507	6	2	0.0211201	Brain_Spinal_cord_cervical_c-1	0.625371	Brain_Cortex	3.31192	1.4484e-36	2.60664	-0.779226	2.30583	0.831934	1.61722	2	0
ENSG00000153107.11	ANAPC1	0.045593	6	5	0.00306159	Brain_Nucleus_accumbens_basal_ganglia	0.971221	Brain_Cerebellar_Hemisphere	2.80279	1.10574e-16	0.250791	-2.96149	-0.036077	-0.735664	1.11348	5	0
ENSG00000188263.10	IL17REL	0.0455993	1	1	0.0455993	Brain_Hypothalamus	0.0455993	Brain_Hypothalamus	1	1	1	1.99908	1.99908	1.99908		1	0
ENSG00000117228.9	GBP1	0.0456018	9	3	0.00592281	Brain_Hippocampus	0.626759	Brain_Cerebellar_Hemisphere	4.23289	8.69066e-34	1.82254	-0.701463	2.75202	0.521423	1.67554	3	0
ENSG00000183770.5	FOXL2	0.04572	8	1	0.04572	Brain_Caudate_basal_ganglia	0.04572	Brain_Cortex	8	8.57185e-17	8	-1.99797	1.99797	-1.49848	1.41278	1	0
ENSG00000279440.1	CTA-992D9.11	0.0457399	1	1	0.0457399	Brain_Caudate_basal_ganglia	0.0457399	Brain_Caudate_basal_ganglia	1	1	1	1.99779	1.99779	1.99779		1	0
ENSG00000151812.14	SLC35F4	0.0457854	11	3	0.0595564	Brain_Frontal_Cortex_BA9	0.530324	Brain_Spinal_cord_cervical_c-1	8.84607	5.92724e-17	0.965031	-1.88406	1.2713	0.580416	1.16341	3	0
ENSG00000171016.11	PYGO1	0.0458495	2	2	0.014252	Brain_Nucleus_accumbens_basal_ganglia	0.416777	Brain_Hippocampus	1.17148	0.828523	0.828523	-2.45085	-0.812025	-1.63144	1.15882	2	0
ENSG00000229618.2	AC011288.2	0.0459111	2	2	0.0164374	Brain_Frontal_Cortex_BA9	0.540582	Brain_Cortex	1.01071	0.989287	0.989287	-0.611933	2.39906	0.893561	2.12909	2	0
ENSG00000259207.7	ITGB3	0.0460198	10	4	0.0105888	Brain_Caudate_basal_ganglia	0.977642	Brain_Hippocampus	6.93158	3.78633e-17	0.313938	-0.468479	2.55598	0.23499	1.00098	4	0
ENSG00000189184.11	PCDH18	0.0460564	1	1	0.0460564	Brain_Nucleus_accumbens_basal_ganglia	0.0460564	Brain_Nucleus_accumbens_basal_ganglia	1	1	1	-1.99488	-1.99488	-1.99488		1	0
ENSG00000115155.16	OTOF	0.0460989	7	5	0.0349673	Brain_Cortex	0.520854	Brain_Frontal_Cortex_BA9	3.09489	7.56209e-17	0.363592	-2.10874	2.10874	-0.47376	1.58426	5	0
ENSG00000140379.7	BCL2A1	0.0461263	3	1	0.0461263	Brain_Cortex	0.0461263	Brain_Hypothalamus	3	4.79508e-17	3	1.99424	1.99424	1.99424	3.84593e-16	1	0
ENSG00000131323.14	TRAF3	0.0461363	10	4	0.00427923	Brain_Cortex	0.441428	Brain_Amygdala	7.7767	4.3788e-18	0.269449	0.769783	2.85681	1.40742	0.883489	4	0
ENSG00000124508.16	BTN2A2	0.0461565	13	5	0.0198554	Brain_Cerebellum	0.874666	Brain_Hippocampus	8.77376	2.53454e-18	0.317538	-2.32907	0.524222	-0.741278	0.941451	5	0
ENSG00000231439.4	WASIR2	0.0461578	13	1	0.0419876	Brain_Putamen_basal_ganglia	0.051484	Brain_Amygdala	12.9014	3.40202e-18	12.9014	1.94742	2.03364	1.98629	0.0392785	1	0
ENSG00000122008.15	POLK	0.0461883	7	2	0.0137426	Brain_Frontal_Cortex_BA9	0.026656	Brain_Cerebellar_Hemisphere	6.57453	1.74434e-17	0.344306	-2.46392	-2.21652	-2.37787	0.0925336	2	0
ENSG00000121297.6	TSHZ3	0.0465572	3	2	0.0416862	Brain_Hypothalamus	0.503748	Brain_Cerebellar_Hemisphere	2.69812	2.4533e-16	0.301884	-2.03664	-0.668604	-1.12462	0.789835	2	0
ENSG00000066583.11	ISOC1	0.046569	3	2	0.0158532	Brain_Nucleus_accumbens_basal_ganglia	0.461822	Brain_Frontal_Cortex_BA9	2.37254	1.84085e-16	0.627458	-2.41228	-0.735849	-1.29466	0.967886	2	0
ENSG00000072042.12	RDH11	0.0466207	12	4	0.0100527	Brain_Cortex	0.920189	Brain_Spinal_cord_cervical_c-1	5.15471	7.84715e-18	1.42068	-2.57401	0.460396	-0.617163	1.08299	4	0
ENSG00000120149.8	MSX2	0.0466692	12	3	0.0414029	Brain_Amygdala	0.555919	Brain_Hypothalamus	10.1278	2.91003e-18	0.741769	-2.03947	-0.588913	-1.91369	0.417539	3	0
ENSG00000224389.8	C4B	0.0466796	5	3	0.0129717	Brain_Nucleus_accumbens_basal_ganglia	0.392958	Brain_Cerebellum	2.35518	2.63676e-16	0.667501	0.854265	2.48454	1.61387	0.796667	3	0
ENSG00000183379.8	SYNDIG1L	0.0467642	13	2	0.0126869	Brain_Cerebellar_Hemisphere	0.445635	Brain_Hypothalamus	10.7585	2.54441e-17	1.81516	0.762713	2.49244	2.16352	0.635339	2	0
ENSG00000260778.5	RP11-304L19.13	0.0468345	12	2	0.0132969	Brain_Putamen_basal_ganglia	0.719063	Brain_Cortex	10.8999	4.04005e-17	0.89599	0.359712	2.47572	0.759164	0.586226	2	0
ENSG00000167257.10	RNF214	0.046857	2	1	0.046857	Brain_Cerebellum	0.046857	Brain_Cerebellum	2	3.3547e-17	2	1.98759	1.98759	1.98759	0	1	0
ENSG00000184349.12	EFNA5	0.0468772	6	2	0.0404988	Brain_Anterior_cingulate_cortex_BA24	0.116957	Brain_Caudate_basal_ganglia	4.97914	2.03647e-16	0.972539	-1.69184	2.04862	-1.04774	1.51771	2	0
ENSG00000169375.15	SIN3A	0.0469827	1	1	0.0469827	Brain_Cortex	0.0469827	Brain_Cortex	1	1	1	-1.98646	-1.98646	-1.98646		1	0
ENSG00000135378.3	PRRG4	0.0470177	13	7	0.000424448	Brain_Nucleus_accumbens_basal_ganglia	0.70132	Brain_Putamen_basal_ganglia	4.09224	2.72239e-17	0.214863	-1.27523	3.5244	0.652414	1.64837	7	0
ENSG00000187980.6	PLA2G2C	0.0471069	8	3	0.0195402	Brain_Cortex	0.767633	Brain_Anterior_cingulate_cortex_BA24	5.89455	5.61805e-18	0.758948	-1.29321	2.33506	0.768521	1.06248	3	0
ENSG00000256576.2	RP13-977J11.2	0.0471877	12	2	0.00429691	Brain_Putamen_basal_ganglia	0.101651	Brain_Nucleus_accumbens_basal_ganglia	9.84056	4.98051e-17	1.79548	1.6369	2.8555	2.18556	0.309663	2	0
ENSG00000013375.15	PGM3	0.0472088	13	3	0.0311283	Brain_Hippocampus	0.405168	Brain_Frontal_Cortex_BA9	8.77354	3.43911e-17	0.957339	-2.15543	1.36974	-1.16821	0.891591	3	0
ENSG00000160014.16	CALM3	0.047252	9	2	0.0467863	Brain_Cortex	0.300214	Brain_Anterior_cingulate_cortex_BA24	8.03093	2.58412e-17	0.969066	-1.20179	1.98823	-0.773649	1.03902	2	0
ENSG00000065989.15	PDE4A	0.0473107	13	4	0.0466829	Brain_Amygdala	0.958163	Brain_Substantia_nigra	6.2609	2.44004e-17	1.10895	-1.98917	1.47347	-0.0962853	1.27688	4	0
ENSG00000103005.11	USB1	0.0473192	13	3	0.00705665	Brain_Cerebellum	0.755541	Brain_Anterior_cingulate_cortex_BA24	7.51712	9.53601e-35	2.02548	-2.69416	0.311342	-0.558564	1.11934	3	0
ENSG00000010318.20	PHF7	0.047335	4	2	0.0155928	Brain_Frontal_Cortex_BA9	0.862594	Brain_Amygdala	2.55619	4.80847e-17	1.44381	0.173073	2.41831	1.20367	1.19948	2	0
ENSG00000178199.13	ZC3H12D	0.0473368	5	4	0.00196832	Brain_Anterior_cingulate_cortex_BA24	0.390184	Brain_Putamen_basal_ganglia	3.2716	3.52797e-17	0.187464	-0.859285	3.09497	1.87309	1.56688	4	0
ENSG00000184117.11	NIPSNAP1	0.0473599	9	4	0.0355615	Brain_Hippocampus	0.966245	Brain_Caudate_basal_ganglia	4.20391	1.43861e-17	0.829073	-1.71178	2.10191	0.534794	1.48	4	0
ENSG00000112773.15	FAM46A	0.0473798	3	2	0.0148188	Brain_Cerebellum	0.933089	Brain_Caudate_basal_ganglia	2.01969	0.00930828	0.971007	-2.43678	0.083959	-1.59459	1.45367	2	0
ENSG00000008277.14	ADAM22	0.0473814	12	2	0.01227	Brain_Nucleus_accumbens_basal_ganglia	0.116471	Brain_Cerebellar_Hemisphere	10.3064	1.11459e-17	1.61633	1.56976	2.50428	1.94042	0.450874	2	0
ENSG00000166845.13	C18orf54	0.0473974	11	1	0.0456286	Brain_Anterior_cingulate_cortex_BA24	0.0490972	Brain_Frontal_Cortex_BA9	10.9781	7.37554e-32	10.9781	1.96775	1.99881	1.98076	0.0124635	1	0
ENSG00000236444.4	UBE2L5P	0.0473978	5	2	0.0345931	Brain_Anterior_cingulate_cortex_BA24	0.247522	Brain_Cerebellar_Hemisphere	4.00426	5.91292e-17	0.995739	-1.15639	2.11309	1.45919	1.46216	2	0
ENSG00000166825.13	ANPEP	0.0475077	1	1	0.0475077	Brain_Cortex	0.0475077	Brain_Cortex	1	1	1	-1.98175	-1.98175	-1.98175		1	0
ENSG00000100461.17	RBM23	0.0476247	13	2	0.0182487	Brain_Spinal_cord_cervical_c-1	0.817986	Brain_Frontal_Cortex_BA9	11.5989	3.32632e-17	1.15464	0.230136	2.36053	0.773651	0.653104	2	0
ENSG00000143320.8	CRABP2	0.0476302	1	1	0.0476302	Brain_Hippocampus	0.0476302	Brain_Hippocampus	1	1	1	1.98065	1.98065	1.98065		1	0
ENSG00000152377.13	SPOCK1	0.0480014	5	2	0.0181777	Brain_Amygdala	0.252005	Brain_Cerebellum	3.61084	3.71087e-17	1.34811	-2.36198	1.14549	-1.40485	1.50352	2	0
ENSG00000141013.16	GAS8	0.048097	12	3	0.00778135	Brain_Cerebellum	0.68976	Brain_Substantia_nigra	9.26148	6.84436e-17	0.31623	-2.66141	-0.399181	-1.78427	0.85515	3	0
ENSG00000143344.15	RGL1	0.0482022	12	2	0.0295816	Brain_Caudate_basal_ganglia	0.447154	Brain_Amygdala	9.13176	1.85079e-17	2.86824	-0.760167	2.17565	1.44165	1.32775	2	0
ENSG00000183963.18	SMTN	0.0482162	6	1	0.0482162	Brain_Anterior_cingulate_cortex_BA24	0.0482162	Brain_Amygdala	6	4.11006e-17	6	-1.97546	-1.97546	-1.97546	1.71995e-16	1	0
ENSG00000138107.12	ACTR1A	0.0482382	8	2	0.013525	Brain_Amygdala	0.081644	Brain_Hypothalamus	7.15918	1.0992e-16	0.751255	-2.46964	-1.74123	-2.24404	0.280188	2	0
ENSG00000115474.6	KCNJ13	0.048266	6	3	0.0173493	Brain_Amygdala	0.283666	Brain_Frontal_Cortex_BA9	4.31578	1.45482e-16	0.5784	-2.37922	1.2662	0.204217	1.61077	3	0
ENSG00000189067.12	LITAF	0.0483258	9	7	0.0124771	Brain_Frontal_Cortex_BA9	0.95383	Brain_Cerebellar_Hemisphere	3.36414	2.7123e-16	0.24757	-2.49836	1.76919	0.00852918	1.45626	7	0
ENSG00000167414.4	GNG8	0.048339	13	5	0.0198703	Brain_Cerebellum	0.267425	Brain_Hypothalamus	6.19099	1.52399e-17	0.272933	-1.37558	2.32879	1.14106	1.50016	5	0
ENSG00000164303.10	ENPP6	0.0486064	6	3	0.0998452	Brain_Cerebellar_Hemisphere	0.153888	Brain_Hypothalamus	4.02001	2.5472e-50	0.977325	-1.60127	1.6456	-1.02809	1.31163	3	0
ENSG00000092964.17	DPYSL2	0.0486433	7	3	0.0608572	Brain_Cerebellum	0.696036	Brain_Caudate_basal_ganglia	5.07248	4.83426e-17	0.366882	-1.61817	1.87453	-0.832236	1.40893	3	0
ENSG00000104447.12	TRPS1	0.0487026	8	2	0.050218	Brain_Spinal_cord_cervical_c-1	0.122182	Brain_Nucleus_accumbens_basal_ganglia	7.00109	1.11066e-16	0.998912	-1.9581	1.9581	-1.0306	1.72093	2	0
ENSG00000138606.19	SHF	0.0488288	8	3	0.00677344	Brain_Amygdala	0.559759	Brain_Spinal_cord_cervical_c-1	4.47663	2.20993e-18	0.151904	-2.70778	2.15253	-0.119077	1.66152	3	0
ENSG00000204677.10	FAM153C	0.0489572	8	5	0.0213572	Brain_Nucleus_accumbens_basal_ganglia	0.281376	Brain_Caudate_basal_ganglia	4.33863	5.91508e-17	0.155027	-1.15382	2.30161	0.233349	1.50022	5	0
ENSG00000158113.12	LRRC43	0.0490069	7	5	0.0168037	Brain_Putamen_basal_ganglia	0.823418	Brain_Cerebellar_Hemisphere	4.63252	2.50711e-16	0.284956	-0.418415	2.39098	1.30132	1.13389	5	0
ENSG00000213171.2	LINGO4	0.0490281	7	2	0.0142454	Brain_Hypothalamus	0.451826	Brain_Cerebellum	6.07198	1.03743e-16	0.928021	-2.45101	-0.752374	-0.995037	0.642026	2	0
ENSG00000129295.8	LRRC6	0.0490469	6	2	0.0124132	Brain_Hippocampus	0.569318	Brain_Cortex	5.16635	6.43581e-18	0.777848	-2.50017	-0.569057	-1.4962	0.611397	2	0
ENSG00000104904.12	OAZ1	0.0491914	5	2	0.0220552	Brain_Anterior_cingulate_cortex_BA24	0.354014	Brain_Frontal_Cortex_BA9	4.53282	6.77236e-17	0.467181	-2.28942	-0.926831	-2.0169	0.609366	2	0
ENSG00000166143.9	PPP1R14D	0.0492813	2	1	0.0492813	Brain_Cerebellar_Hemisphere	0.0492813	Brain_Cerebellar_Hemisphere	2	3.3547e-17	2	-1.96615	-1.96615	-1.96615	0	1	0
ENSG00000198633.10	ZNF534	0.0492924	13	3	0.0526325	Brain_Cerebellum	0.548619	Brain_Nucleus_accumbens_basal_ganglia	11.6788	8.76164e-18	0.458319	0.599831	1.93792	1.32419	0.485316	3	0
ENSG00000177459.10	ERICH5	0.049323	13	2	0.0166198	Brain_Substantia_nigra	0.1608	Brain_Cortex	12.4048	3.16233e-21	0.515449	-2.39501	-1.40239	-1.50872	0.287258	2	0
ENSG00000071794.15	HLTF	0.0493253	13	3	0.0156986	Brain_Spinal_cord_cervical_c-1	0.997578	Brain_Cerebellar_Hemisphere	10.6765	5.74178e-17	0.710207	-2.41585	0.96343	-0.387774	0.909304	3	0
ENSG00000165916.8	PSMC3	0.0493425	11	2	0.0134589	Brain_Cerebellar_Hemisphere	0.0527204	Brain_Anterior_cingulate_cortex_BA24	9.32586	4.19959e-18	1.49878	1.9372	2.47139	2.12687	0.233066	2	0
ENSG00000253526.1	RP11-152P17.3	0.0494636	2	1	0.0494636	Brain_Cerebellar_Hemisphere	0.0494636	Brain_Cerebellar_Hemisphere	2	3.3547e-17	2	1.96457	1.96457	1.96457	0	1	0
ENSG00000156140.9	ADAMTS3	0.0495919	8	4	0.0402823	Brain_Amygdala	0.45342	Brain_Caudate_basal_ganglia	4.87649	7.49092e-18	0.194078	-1.57469	2.05084	0.733396	1.55701	4	0
ENSG00000184786.5	TCTE3	0.0496008	9	1	0.0496008	Brain_Anterior_cingulate_cortex_BA24	0.0496008	Brain_Anterior_cingulate_cortex_BA24	9	4.30746e-48	9	-1.96339	-1.96339	-1.96339	0	1	0
ENSG00000197375.12	SLC22A5	0.0497316	12	2	0.0170207	Brain_Hypothalamus	0.377518	Brain_Cerebellum	8.4731	2.49839e-17	3.42533	-2.38626	1.0972	-1.65885	1.26828	2	0
ENSG00000184378.2	ACTRT3	0.0497508	12	2	0.014428	Brain_Amygdala	0.847416	Brain_Caudate_basal_ganglia	7.87577	7.82581e-34	3.92593	-2.44643	2.44643	-0.274283	1.50357	2	0
ENSG00000152128.13	TMEM163	0.049928	3	3	0.0279684	Brain_Frontal_Cortex_BA9	0.887702	Brain_Anterior_cingulate_cortex_BA24	1.05046	0.953152	0.953152	-1.64978	2.19773	0.13558	1.93863	3	0

## Sheet: 2. F1 Brain sQTL
gene	gene_name	pvalue	n	n_indep	p_i_best	t_i_best	p_i_worst	t_i_worst	eigen_max	eigen_min	eigen_min_kept	z_min	z_max	z_mean	z_sd	tmi	status
intron_4_89835692_89838252	intron_4_89835692_89838252	1.40524e-07	4	1	1.40524e-07	Brain_Cerebellar_Hemisphere	1.40524e-07	Brain_Cortex	4	1.5722e-81	4	-5.26456	-5.26456	-5.26456	1.53837e-15	1	0
intron_4_89835692_89837098	intron_4_89835692_89837098	1.40524e-07	5	1	1.40524e-07	Brain_Cerebellum	1.40524e-07	Brain_Cortex	5	3.13735e-32	5	5.26456	5.26456	5.26456	1.40433e-15	1	0
intron_4_89835692_89836461	intron_4_89835692_89836461	6.3272e-07	2	2	1.40524e-07	Brain_Cerebellar_Hemisphere	9.32843e-06	Brain_Cerebellum	1.91266	0.0873426	0.0873426	-5.26456	-4.43218	-4.84837	0.588582	2	0
intron_4_89835692_89836962	intron_4_89835692_89836962	1.73221e-06	12	2	1.40524e-07	Brain_Cerebellar_Hemisphere	0.0312212	Brain_Nucleus_accumbens_basal_ganglia	10.4101	3.24934e-17	1.55079	2.15424	5.26456	3.97491	1.04076	2	0
intron_4_89835692_89836743	intron_4_89835692_89836743	1.93183e-06	12	2	1.40284e-07	Brain_Frontal_Cortex_BA9	0.0086098	Brain_Nucleus_accumbens_basal_ganglia	11.0162	3.19051e-17	0.93838	-5.26488	-2.62717	-4.54204	0.663451	2	0
intron_3_50174350_50175096	intron_3_50174350_50175096	4.60812e-06	2	2	3.95421e-06	Brain_Cerebellar_Hemisphere	0.0252878	Brain_Hippocampus	1.74641	0.253588	0.253588	-4.61377	-2.23698	-3.42538	1.68065	2	0
intron_2_200005777_200008466	intron_2_200005777_200008466	0.000123233	1	1	0.000123233	Brain_Cerebellar_Hemisphere	0.000123233	Brain_Cerebellar_Hemisphere	1	1	1	-3.8396	-3.8396	-3.8396		1	0
intron_1_16948926_16953302	intron_1_16948926_16953302	0.000136112	1	1	0.000136112	Brain_Caudate_basal_ganglia	0.000136112	Brain_Caudate_basal_ganglia	1	1	1	3.81513	3.81513	3.81513		1	0
intron_1_16619103_16625775	intron_1_16619103_16625775	0.000136146	11	1	0.000136112	Brain_Hypothalamus	0.000136489	Brain_Frontal_Cortex_BA9	11	2.58624e-17	11	-3.81513	-3.81445	-3.81507	0.000206183	1	0
intron_1_16619103_16619845	intron_1_16619103_16619845	0.000138827	12	1	0.000136112	Brain_Anterior_cingulate_cortex_BA24	0.000333407	Brain_Frontal_Cortex_BA9	11.9145	4.94914e-19	11.9145	3.58786	3.81513	3.79619	0.0656079	1	0
intron_15_32691763_32696514	intron_15_32691763_32696514	0.000161823	2	1	0.000161823	Brain_Cerebellar_Hemisphere	0.000161823	Brain_Cerebellar_Hemisphere	2	3.3547e-17	2	-3.77219	3.77219	0	5.33468	1	0
intron_2_199959880_200005743	intron_2_199959880_200005743	0.00016749	5	2	0.000302288	Brain_Cerebellum	0.0526589	Brain_Frontal_Cortex_BA9	4.62853	8.95465e-20	0.371472	-3.61333	-1.93771	-2.60796	0.917777	2	0
intron_15_67459975_67519000	intron_15_67459975_67519000	0.000177858	2	1	0.000177858	Brain_Caudate_basal_ganglia	0.000177858	Brain_Substantia_nigra	2	3.3547e-17	2	3.74855	3.74855	3.74855	6.28037e-16	1	0
intron_1_16484464_16485569	intron_1_16484464_16485569	0.000184385	11	2	0.000496848	Brain_Caudate_basal_ganglia	0.107072	Brain_Nucleus_accumbens_basal_ganglia	10.0663	2.07351e-17	0.933668	-3.48245	1.61149	-2.64142	1.42595	2	0
intron_12_48939779_48939997	intron_12_48939779_48939997	0.000202608	1	1	0.000202608	Brain_Cerebellar_Hemisphere	0.000202608	Brain_Cerebellar_Hemisphere	1	1	1	3.71574	3.71574	3.71574		1	0
intron_2_42353343_42361090	intron_2_42353343_42361090	0.000238266	2	1	0.000238266	Brain_Frontal_Cortex_BA9	0.000238266	Brain_Frontal_Cortex_BA9	2	3.3547e-17	2	3.67455	3.67455	3.67455	0	1	0
intron_12_8950236_8992206	intron_12_8950236_8992206	0.000256005	1	1	0.000256005	Brain_Frontal_Cortex_BA9	0.000256005	Brain_Frontal_Cortex_BA9	1	1	1	-3.65618	-3.65618	-3.65618		1	0
intron_2_42353343_42360938	intron_2_42353343_42360938	0.000256588	1	1	0.000256588	Brain_Nucleus_accumbens_basal_ganglia	0.000256588	Brain_Nucleus_accumbens_basal_ganglia	1	1	1	-3.65559	-3.65559	-3.65559		1	0
intron_15_75392815_75394680	intron_15_75392815_75394680	0.000291505	1	1	0.000291505	Brain_Cerebellar_Hemisphere	0.000291505	Brain_Cerebellar_Hemisphere	1	1	1	3.62273	3.62273	3.62273		1	0
intron_15_67543470_67546179	intron_15_67543470_67546179	0.000294196	1	1	0.000294196	Brain_Cerebellar_Hemisphere	0.000294196	Brain_Cerebellar_Hemisphere	1	1	1	3.62036	3.62036	3.62036		1	0
intron_5_120079075_120083374	intron_5_120079075_120083374	0.000296393	1	1	0.000296393	Brain_Nucleus_accumbens_basal_ganglia	0.000296393	Brain_Nucleus_accumbens_basal_ganglia	1	1	1	3.61843	3.61843	3.61843		1	0
intron_17_56849232_56856512	intron_17_56849232_56856512	0.000301465	1	1	0.000301465	Brain_Cerebellum	0.000301465	Brain_Cerebellum	1	1	1	-3.61404	-3.61404	-3.61404		1	0
intron_11_65345803_65345930	intron_11_65345803_65345930	0.000336431	1	1	0.000336431	Brain_Cerebellum	0.000336431	Brain_Cerebellum	1	1	1	-3.5855	-3.5855	-3.5855		1	0
intron_16_58530347_58531956	intron_16_58530347_58531956	0.000337223	2	1	0.000337223	Brain_Cerebellar_Hemisphere	0.000337223	Brain_Cerebellar_Hemisphere	2	3.53145e-16	2	-3.58489	-3.58489	-3.58489	0	1	0
intron_16_58530347_58531958	intron_16_58530347_58531958	0.000337223	2	1	0.000337223	Brain_Cerebellum	0.000337223	Brain_Cerebellar_Hemisphere	2	3.3547e-17	2	3.58489	3.58489	3.58489	4.44089e-16	1	0
intron_15_75349339_75352324	intron_15_75349339_75352324	0.000344586	1	1	0.000344586	Brain_Putamen_basal_ganglia	0.000344586	Brain_Putamen_basal_ganglia	1	1	1	-3.57925	-3.57925	-3.57925		1	0
intron_2_202106015_202109613	intron_2_202106015_202109613	0.000350776	1	1	0.000350776	Brain_Hypothalamus	0.000350776	Brain_Hypothalamus	1	1	1	3.57459	3.57459	3.57459		1	0
intron_1_16478437_16630890	intron_1_16478437_16630890	0.000351957	1	1	0.000351957	Brain_Cerebellar_Hemisphere	0.000351957	Brain_Cerebellar_Hemisphere	1	1	1	-3.57371	-3.57371	-3.57371		1	0
intron_1_16486661_16489685	intron_1_16486661_16489685	0.000351957	3	1	0.000351957	Brain_Anterior_cingulate_cortex_BA24	0.000351957	Brain_Anterior_cingulate_cortex_BA24	3	6.08744e-17	3	3.57371	3.57371	3.57371	0	1	0
intron_16_1339603_1340922	intron_16_1339603_1340922	0.000368727	4	1	0.000213794	Brain_Caudate_basal_ganglia	0.000461651	Brain_Hippocampus	3.97821	7.14923e-19	3.97821	3.50207	3.70213	3.55209	0.10003	1	0
intron_3_50262535_50262967	intron_3_50262535_50262967	0.000384532	1	1	0.000384532	Brain_Cerebellum	0.000384532	Brain_Cerebellum	1	1	1	3.55048	3.55048	3.55048		1	0
intron_2_42335745_42361090	intron_2_42335745_42361090	0.000395275	2	1	0.000395275	Brain_Nucleus_accumbens_basal_ganglia	0.000395275	Brain_Nucleus_accumbens_basal_ganglia	2	3.3547e-17	2	-3.54322	-3.54322	-3.54322	0	1	0
intron_16_89544772_89545872	intron_16_89544772_89545872	0.000411183	6	1	0.000319351	Brain_Frontal_Cortex_BA9	0.000949136	Brain_Cerebellum	5.8411	7.44847e-17	5.8411	3.30519	3.59907	3.48479	0.108368	1	0
intron_16_89544772_89546658	intron_16_89544772_89546658	0.000415047	6	1	0.00031718	Brain_Frontal_Cortex_BA9	0.00076005	Brain_Cerebellum	5.87032	2.57498e-17	5.87032	-3.60085	-3.36695	-3.49155	0.0922249	1	0
intron_16_89546181_89546658	intron_16_89546181_89546658	0.000415912	2	1	0.00031718	Brain_Cerebellum	0.000550283	Brain_Cerebellar_Hemisphere	1.99791	0.00209489	1.99791	3.455	3.60085	3.52793	0.103128	1	0
intron_12_8941940_8942416	intron_12_8941940_8942416	0.000419884	7	1	0.000419884	Brain_Cerebellum	0.000419884	Brain_Anterior_cingulate_cortex_BA24	7	1.69975e-32	7	-3.52726	-3.52726	-3.52726	2.56395e-16	1	0
intron_2_42317524_42325467	intron_2_42317524_42325467	0.000422227	3	1	0.000422227	Brain_Caudate_basal_ganglia	0.000422227	Brain_Putamen_basal_ganglia	3	2.11126e-48	3	3.52579	3.52579	3.52579	4.44089e-16	1	0
intron_19_578121_579500	intron_19_578121_579500	0.000424336	1	1	0.000424336	Brain_Cerebellum	0.000424336	Brain_Cerebellum	1	1	1	-3.52447	-3.52447	-3.52447		1	0
intron_15_67703408_67727916	intron_15_67703408_67727916	0.000428376	9	1	0.000428376	Brain_Caudate_basal_ganglia	0.000428376	Brain_Caudate_basal_ganglia	9	1.22907e-33	9	-3.52196	3.52196	-1.17399	3.52196	1	0
intron_15_67703408_67748231	intron_15_67703408_67748231	0.000428376	9	1	0.000428376	Brain_Cerebellar_Hemisphere	0.000428376	Brain_Cerebellar_Hemisphere	9	9.30979e-33	9	-3.52196	3.52196	-1.95664	3.10607	1	0
intron_22_42808890_42817142	intron_22_42808890_42817142	0.000476561	12	1	0.000385749	Brain_Caudate_basal_ganglia	0.000644794	Brain_Cerebellar_Hemisphere	11.9912	2.25693e-17	11.9912	3.41204	3.54965	3.49231	0.0708591	1	0
intron_12_122601625_122602569	intron_12_122601625_122602569	0.00048833	5	1	0.00048833	Brain_Caudate_basal_ganglia	0.00048833	Brain_Frontal_Cortex_BA9	5	3.77823e-67	5	-3.48708	-3.48708	-3.48708	3.14018e-16	1	0
intron_1_16484906_16485569	intron_1_16484906_16485569	0.000496848	11	1	0.000496848	Brain_Caudate_basal_ganglia	0.000496848	Brain_Putamen_basal_ganglia	11	9.83243e-33	11	3.48245	3.48245	3.48245	4.86475e-16	1	0
intron_1_16484464_16484823	intron_1_16484464_16484823	0.000496848	2	1	0.000496848	Brain_Cerebellum	0.000496848	Brain_Frontal_Cortex_BA9	2	3.3547e-17	2	3.48245	3.48245	3.48245	4.44089e-16	1	0
intron_3_50184795_50185443	intron_3_50184795_50185443	0.00059736	4	1	0.00059736	Brain_Cortex	0.00059736	Brain_Cerebellar_Hemisphere	4	2.40239e-33	4	3.43281	3.43281	3.43281	4.44089e-16	1	0
intron_3_50184814_50185443	intron_3_50184814_50185443	0.00059736	12	1	0.00059736	Brain_Anterior_cingulate_cortex_BA24	0.00059736	Brain_Frontal_Cortex_BA9	12	2.2156e-17	12	-3.43281	-3.43281	-3.43281	2.31918e-16	1	0
intron_10_123162828_123163820	intron_10_123162828_123163820	0.000603472	11	1	0.000465322	Brain_Nucleus_accumbens_basal_ganglia	0.00119894	Brain_Caudate_basal_ganglia	10.6924	3.95888e-17	10.6924	-3.49996	-3.23913	-3.3814	0.136214	1	0
intron_16_3135387_3137166	intron_16_3135387_3137166	0.000612318	4	1	0.000612318	Brain_Cortex	0.000612318	Brain_Anterior_cingulate_cortex_BA24	4	3.92663e-80	4	3.4261	3.4261	3.4261	5.73317e-16	1	0
intron_10_123162828_123165047	intron_10_123162828_123165047	0.000630594	12	1	0.000465322	Brain_Anterior_cingulate_cortex_BA24	0.00119894	Brain_Caudate_basal_ganglia	11.6615	4.85554e-18	11.6615	3.23913	3.49996	3.36955	0.136214	1	0
intron_3_50351560_50353241	intron_3_50351560_50353241	0.000635514	9	1	0.000635514	Brain_Putamen_basal_ganglia	0.000635514	Brain_Hippocampus	9	1.09178e-33	9	3.41599	3.41599	3.41599	6.66134e-16	1	0
intron_3_50348410_50348527	intron_3_50348410_50348527	0.000635514	1	1	0.000635514	Brain_Cerebellar_Hemisphere	0.000635514	Brain_Cerebellar_Hemisphere	1	1	1	-3.41599	-3.41599	-3.41599		1	0
intron_3_50351560_50358118	intron_3_50351560_50358118	0.000635514	3	1	0.000635514	Brain_Cerebellar_Hemisphere	0.000635514	Brain_Cerebellum	3	3.85181e-17	3	-3.41599	-3.41599	-3.41599	9.42055e-16	1	0
intron_9_127803404_127804285	intron_9_127803404_127804285	0.000638535	12	2	0.000265029	Brain_Spinal_cord_cervical_c-1	0.0055929	Brain_Putamen_basal_ganglia	11.2306	1.02864e-17	0.539336	2.77074	3.64728	3.20806	0.396552	2	0
intron_12_8992310_8995119	intron_12_8992310_8995119	0.000646245	4	1	0.000646245	Brain_Cerebellum	0.000646245	Brain_Hippocampus	4	9.84654e-64	4	3.41142	3.41142	3.41142	6.78357e-16	1	0
intron_12_8992310_9008975	intron_12_8992310_9008975	0.000646245	1	1	0.000646245	Brain_Cerebellum	0.000646245	Brain_Cerebellum	1	1	1	3.41142	3.41142	3.41142		1	0
intron_1_16603324_16608508	intron_1_16603324_16608508	0.000683676	2	2	0.000136112	Brain_Cerebellar_Hemisphere	0.0261275	Brain_Cortex	1.55146	0.448542	0.448542	-3.81513	-2.22431	-3.01972	1.12488	2	0
intron_3_142201599_142204695	intron_3_142201599_142204695	0.000689965	9	1	0.000332443	Brain_Hippocampus	0.00111656	Brain_Cerebellum	8.82646	1.4189e-17	8.82646	-3.58861	-3.25938	-3.36109	0.149523	1	0
intron_1_3826436_3829266	intron_1_3826436_3829266	0.000696291	1	1	0.000696291	Brain_Spinal_cord_cervical_c-1	0.000696291	Brain_Spinal_cord_cervical_c-1	1	1	1	-3.39104	-3.39104	-3.39104		1	0
intron_3_58138529_58141858	intron_3_58138529_58141858	0.00070069	1	1	0.00070069	Brain_Cerebellum	0.00070069	Brain_Cerebellum	1	1	1	-3.38931	-3.38931	-3.38931		1	0
intron_5_119515046_119525216	intron_5_119515046_119525216	0.000700758	4	2	0.031834	Brain_Cerebellar_Hemisphere	0.565735	Brain_Cerebellum	3.8546	2.05707e-20	0.145399	0.574344	2.14649	1.75345	0.786072	2	0
intron_2_202105910_202109613	intron_2_202105910_202109613	0.000732602	5	2	0.00060231	Brain_Nucleus_accumbens_basal_ganglia	0.966609	Brain_Caudate_basal_ganglia	3.7507	2.65512e-17	1.2493	-3.43057	-0.0418618	-1.37529	1.82628	2	0
intron_11_75769112_75784618	intron_11_75769112_75784618	0.000738879	1	1	0.000738879	Brain_Putamen_basal_ganglia	0.000738879	Brain_Putamen_basal_ganglia	1	1	1	-3.37473	-3.37473	-3.37473		1	0
intron_22_43183149_43186893	intron_22_43183149_43186893	0.00074517	6	3	8.55026e-05	Brain_Nucleus_accumbens_basal_ganglia	0.459089	Brain_Anterior_cingulate_cortex_BA24	2.95381	2.37918e-17	0.962924	-1.4769	3.92843	-0.317688	2.10931	3	0
intron_22_42808890_42810813	intron_22_42808890_42810813	0.000767299	12	1	0.000385749	Brain_Caudate_basal_ganglia	0.104525	Brain_Spinal_cord_cervical_c-1	11.661	3.29527e-17	11.661	-3.54965	-1.6233	-3.29858	0.549167	1	0
intron_1_25984528_25988231	intron_1_25984528_25988231	0.000779076	6	1	0.000781375	Brain_Hypothalamus	0.000784537	Brain_Putamen_basal_ganglia	5.99577	1.11989e-17	5.99577	-3.35931	3.35931	1.11977	3.46905	1	0
intron_2_98616533_98618146	intron_2_98616533_98618146	0.000824896	3	3	0.000901615	Brain_Nucleus_accumbens_basal_ganglia	0.742444	Brain_Cerebellar_Hemisphere	1.35762	0.579397	0.579397	-3.31955	0.328618	-1.87527	1.93908	3	0
intron_22_42847632_42857114	intron_22_42847632_42857114	0.000833182	10	3	0.000608738	Brain_Nucleus_accumbens_basal_ganglia	0.174605	Brain_Cerebellum	6.23381	1.51789e-17	0.35064	-3.42769	1.65923	-0.129255	2.07822	3	0
intron_1_202911203_202918171	intron_1_202911203_202918171	0.000838781	2	1	0.000838781	Brain_Cerebellar_Hemisphere	0.000838781	Brain_Cerebellum	2	2.86051e-16	2	-3.33967	3.33967	-4.44089e-16	4.72301	1	0
intron_14_100540579_100543858	intron_14_100540579_100543858	0.000862033	2	1	0.000862033	Brain_Cortex	0.000862033	Brain_Frontal_Cortex_BA9	2	3.3547e-17	2	-3.33207	-3.33207	-3.33207	4.44089e-16	1	0
intron_1_16486661_16490618	intron_1_16486661_16490618	0.000865847	4	2	0.000351957	Brain_Caudate_basal_ganglia	0.0131237	Brain_Cerebellar_Hemisphere	3.79306	3.54633e-20	0.206944	-3.57371	3.57371	-0.273329	3.837	2	0
intron_16_1340981_1341129	intron_16_1340981_1341129	0.000868851	4	1	0.000868851	Brain_Nucleus_accumbens_basal_ganglia	0.000868851	Brain_Caudate_basal_ganglia	4	4.94531e-81	4	-3.32987	-3.32987	-3.32987	2.56395e-16	1	0
intron_15_67515066_67519000	intron_15_67515066_67519000	0.000873456	12	2	0.000177515	Brain_Anterior_cingulate_cortex_BA24	0.00881247	Brain_Frontal_Cortex_BA9	11.4014	7.59585e-21	0.598618	-3.74904	-2.61924	-3.60404	0.325974	2	0
intron_9_127803156_127804285	intron_9_127803156_127804285	0.000877415	2	1	0.00030653	Brain_Cerebellum	0.00331082	Brain_Cerebellar_Hemisphere	1.93604	0.0639594	1.93604	2.9373	3.60972	3.27351	0.47547	1	0
intron_14_100545066_100546501	intron_14_100545066_100546501	0.000894835	12	1	0.000749717	Brain_Anterior_cingulate_cortex_BA24	0.00116483	Brain_Caudate_basal_ganglia	11.9832	3.97033e-17	11.9832	3.24736	3.37072	3.31932	0.0635247	1	0
intron_14_90744922_90780738	intron_14_90744922_90780738	0.000899206	9	1	0.000744615	Brain_Hippocampus	0.00160019	Brain_Putamen_basal_ganglia	8.8903	1.3801e-17	8.8903	3.15587	3.3726	3.29979	0.0913093	1	0
intron_12_8995288_9008975	intron_12_8995288_9008975	0.000907719	9	1	0.000907719	Brain_Cortex	0.000907719	Brain_Anterior_cingulate_cortex_BA24	9	2.97001e-32	9	3.31767	3.31767	3.31767	1.57009e-16	1	0
intron_3_50261316_50262967	intron_3_50261316_50262967	0.000913981	1	1	0.000913981	Brain_Cerebellum	0.000913981	Brain_Cerebellum	1	1	1	-3.31575	-3.31575	-3.31575		1	0
intron_22_42879169_42880617	intron_22_42879169_42880617	0.00091589	4	1	0.00091589	Brain_Putamen_basal_ganglia	0.00091589	Brain_Hypothalamus	4	4.44621e-66	4	-3.31517	3.31517	-1.65758	3.31517	1	0
intron_14_100546662_100567911	intron_14_100546662_100567911	0.000977677	3	1	0.000977677	Brain_Anterior_cingulate_cortex_BA24	0.000977677	Brain_Anterior_cingulate_cortex_BA24	3	2.11126e-48	3	3.29687	3.29687	3.29687	0	1	0
intron_2_42351359_42353212	intron_2_42351359_42353212	0.000993209	12	3	0.000155876	Brain_Hypothalamus	0.992477	Brain_Substantia_nigra	10.2845	2.98533e-17	0.585968	-0.00942886	3.78152	1.52506	0.835939	3	0
intron_3_142201599_142202697	intron_3_142201599_142202697	0.00103608	1	1	0.00103608	Brain_Spinal_cord_cervical_c-1	0.00103608	Brain_Spinal_cord_cervical_c-1	1	1	1	-3.28054	-3.28054	-3.28054		1	0
intron_3_142198933_142204695	intron_3_142198933_142204695	0.00104621	7	1	0.00103608	Brain_Cerebellum	0.00111656	Brain_Cortex	6.9334	9.3507e-18	6.9334	3.25938	3.28054	3.2624	0.0079985	1	0
intron_16_58387434_58392230	intron_16_58387434_58392230	0.00106914	2	1	0.00106914	Brain_Nucleus_accumbens_basal_ganglia	0.00106914	Brain_Nucleus_accumbens_basal_ganglia	2	3.3547e-17	2	-3.27167	-3.27167	-3.27167	0	1	0
intron_2_42317524_42319535	intron_2_42317524_42319535	0.00110865	4	2	0.000422227	Brain_Cortex	0.00163346	Brain_Nucleus_accumbens_basal_ganglia	3.52259	1.40645e-17	0.477406	-3.52579	-3.14986	-3.43181	0.187961	2	0
intron_12_124337180_124340006	intron_12_124337180_124340006	0.00118541	9	2	0.00192728	Brain_Putamen_basal_ganglia	0.0496005	Brain_Caudate_basal_ganglia	6	1.85617e-33	3	-3.10121	3.10121	-0.471004	2.89986	2	0
intron_16_1349952_1350058	intron_16_1349952_1350058	0.00119349	1	1	0.00119349	Brain_Hippocampus	0.00119349	Brain_Hippocampus	1	1	1	-3.24043	-3.24043	-3.24043		1	0
intron_16_1349608_1349889	intron_16_1349608_1349889	0.00119349	1	1	0.00119349	Brain_Hippocampus	0.00119349	Brain_Hippocampus	1	1	1	3.24043	3.24043	3.24043		1	0
intron_15_49225349_49235851	intron_15_49225349_49235851	0.00120212	2	2	0.000247023	Brain_Cerebellar_Hemisphere	0.579847	Brain_Spinal_cord_cervical_c-1	1.1813	0.818703	0.818703	0.553608	3.66533	2.10947	2.20032	2	0
intron_3_28253765_28263291	intron_3_28253765_28263291	0.00122131	11	3	0.000763902	Brain_Hypothalamus	0.480086	Brain_Substantia_nigra	4.7034	2.831e-17	2.38174	0.706164	3.36555	2.37173	1.07126	3	0
intron_15_75436443_75451423	intron_15_75436443_75451423	0.00125507	2	1	0.00125507	Brain_Cerebellar_Hemisphere	0.00125507	Brain_Cerebellum	2	3.53145e-16	2	-3.22606	-3.22606	-3.22606	4.44089e-16	1	0
intron_9_127803062_127804285	intron_9_127803062_127804285	0.00130926	12	2	0.000244968	Brain_Cerebellum	0.000609653	Brain_Hypothalamus	11.4268	2.5451e-17	0.573171	-3.66746	-3.42728	-3.53857	0.0709403	2	0
intron_3_63480956_63609125	intron_3_63480956_63609125	0.00132446	1	1	0.00132446	Brain_Nucleus_accumbens_basal_ganglia	0.00132446	Brain_Nucleus_accumbens_basal_ganglia	1	1	1	3.21063	3.21063	3.21063		1	0
intron_9_127478963_127479383	intron_9_127478963_127479383	0.00133373	1	1	0.00133373	Brain_Cerebellar_Hemisphere	0.00133373	Brain_Cerebellar_Hemisphere	1	1	1	-3.20862	-3.20862	-3.20862		1	0
intron_1_156971816_156976983	intron_1_156971816_156976983	0.00140123	4	1	0.00140123	Brain_Anterior_cingulate_cortex_BA24	0.00140123	Brain_Cerebellum	4	6.69036e-17	4	3.1944	3.1944	3.1944	5.1279e-16	1	0
intron_10_123154485_123154918	intron_10_123154485_123154918	0.00148598	10	1	0.00145881	Brain_Hypothalamus	0.00153191	Brain_Anterior_cingulate_cortex_BA24	9.98993	5.80291e-18	9.98993	3.16857	3.18276	3.17581	0.00732722	1	0
intron_1_20605039_20613842	intron_1_20605039_20613842	0.00149231	1	1	0.00149231	Brain_Cerebellum	0.00149231	Brain_Cerebellum	1	1	1	3.17618	3.17618	3.17618		1	0
intron_3_51672301_51674271	intron_3_51672301_51674271	0.00149556	5	2	0.00314494	Brain_Cerebellum	0.0843691	Brain_Hippocampus	4.016	1.21273e-17	0.984003	-2.9532	1.75618	0.796122	2.09598	2	0
intron_1_156986173_157044299	intron_1_156986173_157044299	0.00151175	7	1	0.00151175	Brain_Cerebellar_Hemisphere	0.00151175	Brain_Anterior_cingulate_cortex_BA24	7	2.19728e-49	7	3.17242	3.17242	3.17242	3.14018e-16	1	0
intron_1_161510074_161513895	intron_1_161510074_161513895	0.00151296	1	1	0.00151296	Brain_Hypothalamus	0.00151296	Brain_Hypothalamus	1	1	1	-3.17219	-3.17219	-3.17219		1	0
intron_10_123154485_123154951	intron_10_123154485_123154951	0.00152939	2	1	0.00152939	Brain_Cerebellar_Hemisphere	0.00152939	Brain_Cerebellar_Hemisphere	2	3.53145e-16	2	-3.16905	-3.16905	-3.16905	0	1	0
intron_1_26023425_26024411	intron_1_26023425_26024411	0.0015519	1	1	0.0015519	Brain_Frontal_Cortex_BA9	0.0015519	Brain_Frontal_Cortex_BA9	1	1	1	3.1648	3.1648	3.1648		1	0
intron_1_16627289_16628468	intron_1_16627289_16628468	0.00155671	2	2	0.000333407	Brain_Hippocampus	0.0552944	Brain_Caudate_basal_ganglia	1.58829	0.411708	0.411708	-3.58786	-1.91656	-2.75221	1.18179	2	0
intron_16_1339244_1339496	intron_16_1339244_1339496	0.00159421	3	2	0.000461651	Brain_Anterior_cingulate_cortex_BA24	0.595859	Brain_Nucleus_accumbens_basal_ganglia	2.0104	3.29945e-17	0.9896	-0.530365	3.50207	2.15793	2.32813	2	0
intron_3_123201986_123209199	intron_3_123201986_123209199	0.00159732	10	1	0.00159732	Brain_Hypothalamus	0.00159732	Brain_Cerebellum	10	2.77171e-49	10	-3.1564	-3.1564	-3.1564	3.9165e-16	1	0
intron_1_11819554_11820362	intron_1_11819554_11820362	0.00162894	3	2	0.0050885	Brain_Cerebellar_Hemisphere	0.540314	Brain_Spinal_cord_cervical_c-1	2.67	3.03163e-18	0.330005	-2.80138	-0.612339	-2.0717	1.26384	2	0
intron_1_108914408_108918613	intron_1_108914408_108918613	0.00162903	1	1	0.00162903	Brain_Cerebellar_Hemisphere	0.00162903	Brain_Cerebellar_Hemisphere	1	1	1	3.15066	3.15066	3.15066		1	0
intron_1_11819554_11822695	intron_1_11819554_11822695	0.00165298	9	2	0.0050885	Brain_Hypothalamus	0.758195	Brain_Cortex	6.614	2.66056e-17	2.36974	-2.4163	2.80138	0.330048	1.94476	2	0
intron_3_161246448_161247258	intron_3_161246448_161247258	0.00165969	4	1	0.00165969	Brain_Cerebellum	0.00165969	Brain_Cerebellum	4	1.85898e-33	4	-3.14521	-3.14521	-3.14521	0	1	0
intron_16_58509352_58512047	intron_16_58509352_58512047	0.00174292	2	1	0.00108706	Brain_Frontal_Cortex_BA9	0.00304369	Brain_Hypothalamus	1.97995	0.0200539	1.97995	-3.26697	-2.96329	-3.11513	0.214731	1	0
intron_2_181538244_181539092	intron_2_181538244_181539092	0.00178088	1	1	0.00178088	Brain_Cerebellum	0.00178088	Brain_Cerebellum	1	1	1	-3.12453	-3.12453	-3.12453		1	0
intron_10_88880638_88901656	intron_10_88880638_88901656	0.00181561	2	1	0.00181561	Brain_Cerebellar_Hemisphere	0.00181561	Brain_Hypothalamus	2	3.3547e-17	2	-3.11885	-3.11885	-3.11885	6.28037e-16	1	0
intron_16_30654339_30655351	intron_16_30654339_30655351	0.00182332	11	1	0.000748653	Brain_Frontal_Cortex_BA9	0.00576577	Brain_Anterior_cingulate_cortex_BA24	10.611	1.79328e-19	10.611	2.76081	3.37111	3.06417	0.138782	1	0
intron_11_9819303_9828596	intron_11_9819303_9828596	0.00189225	1	1	0.00189225	Brain_Cerebellar_Hemisphere	0.00189225	Brain_Cerebellar_Hemisphere	1	1	1	3.10664	3.10664	3.10664		1	0
intron_12_124337180_124339997	intron_12_124337180_124339997	0.00192728	6	1	0.00192728	Brain_Hippocampus	0.00192728	Brain_Cerebellar_Hemisphere	6	2.44609e-33	6	-3.10121	3.10121	-2.06748	2.53213	1	0
intron_8_30104486_30137272	intron_8_30104486_30137272	0.00195015	8	1	0.00195015	Brain_Anterior_cingulate_cortex_BA24	0.00195015	Brain_Caudate_basal_ganglia	8	9.41341e-65	8	3.09772	3.09772	3.09772	3.75324e-16	1	0
intron_15_45069052_45072317	intron_15_45069052_45072317	0.00200976	1	1	0.00200976	Brain_Spinal_cord_cervical_c-1	0.00200976	Brain_Spinal_cord_cervical_c-1	1	1	1	-3.08879	-3.08879	-3.08879		1	0
intron_16_30741908_30748206	intron_16_30741908_30748206	0.00204052	1	1	0.00204052	Brain_Cerebellar_Hemisphere	0.00204052	Brain_Cerebellar_Hemisphere	1	1	1	3.08427	3.08427	3.08427		1	0
intron_16_58581515_58582793	intron_16_58581515_58582793	0.00206976	2	2	0.000439373	Brain_Cerebellar_Hemisphere	0.58421	Brain_Cerebellum	1.13831	0.861689	0.861689	0.547246	3.51523	2.03124	2.09868	2	0
intron_3_167442185_167446392	intron_3_167442185_167446392	0.00208797	8	3	0.000263983	Brain_Hypothalamus	0.462158	Brain_Cerebellar_Hemisphere	6.12364	5.22344e-17	0.354068	-3.36634	3.6483	-1.80927	2.39265	3	0
intron_12_53381813_53382110	intron_12_53381813_53382110	0.00212101	1	1	0.00212101	Brain_Cerebellar_Hemisphere	0.00212101	Brain_Cerebellar_Hemisphere	1	1	1	-3.07274	-3.07274	-3.07274		1	0
intron_8_124557875_124562782	intron_8_124557875_124562782	0.00212597	5	3	0.000150686	Brain_Spinal_cord_cervical_c-1	0.17159	Brain_Cortex	2.86653	3.38357e-18	0.657472	1.36711	3.78994	2.41294	1.25721	3	0
intron_16_30852322_30888860	intron_16_30852322_30888860	0.00223482	9	1	0.00219994	Brain_Putamen_basal_ganglia	0.00227912	Brain_Caudate_basal_ganglia	9	1.58815e-32	9	-3.06182	-3.05122	-3.05711	0.00558661	1	0
intron_16_30655214_30655351	intron_16_30655214_30655351	0.00225532	11	1	0.00225532	Brain_Anterior_cingulate_cortex_BA24	0.00225532	Brain_Frontal_Cortex_BA9	11	8.05162e-33	11	-3.05437	-3.05437	-3.05437	4.44089e-16	1	0
intron_7_77397415_77404559	intron_7_77397415_77404559	0.00226227	9	1	0.00226227	Brain_Cortex	0.00226227	Brain_Caudate_basal_ganglia	9	0	9	-3.05345	-3.05345	-3.05345	3.51083e-16	1	0
intron_2_121407715_121410866	intron_2_121407715_121410866	0.00239669	12	1	0.00239669	Brain_Caudate_basal_ganglia	0.00239669	Brain_Cerebellum	12	1.09111e-32	12	-3.03609	3.03609	-2.02406	2.36359	1	0
intron_1_155060832_155061415	intron_1_155060832_155061415	0.00240383	11	1	0.00240383	Brain_Caudate_basal_ganglia	0.00240383	Brain_Cerebellum	11	3.01789e-18	11	3.03519	3.03519	3.03519	7.02167e-16	1	0
intron_14_100539315_100540496	intron_14_100539315_100540496	0.00242125	5	1	0.000814789	Brain_Substantia_nigra	0.00334882	Brain_Caudate_basal_ganglia	4.94046	3.72046e-20	4.94046	-3.34772	-2.93376	-3.01655	0.185129	1	0
intron_2_42325554_42326154	intron_2_42325554_42326154	0.00244432	11	3	0.000519183	Brain_Cerebellum	0.143999	Brain_Putamen_basal_ganglia	6.35226	1.09489e-33	0.308456	1.46106	3.47066	2.58614	0.789553	3	0
intron_8_125151277_125156000	intron_8_125151277_125156000	0.00248687	12	1	0.00248687	Brain_Cerebellum	0.00248687	Brain_Caudate_basal_ganglia	12	4.39106e-19	12	-3.02493	3.02493	-1.51247	2.73616	1	0
intron_13_49382941_49401133	intron_13_49382941_49401133	0.00250207	2	1	0.00250207	Brain_Cerebellum	0.00250207	Brain_Hippocampus	2	2.86051e-16	2	-3.02309	3.02309	2.22045e-16	4.2753	1	0
intron_3_50110770_50113383	intron_3_50110770_50113383	0.00250304	1	1	0.00250304	Brain_Cortex	0.00250304	Brain_Cortex	1	1	1	-3.02297	-3.02297	-3.02297		1	0
intron_1_156944102_156944358	intron_1_156944102_156944358	0.00252325	1	1	0.00252325	Brain_Cerebellum	0.00252325	Brain_Cerebellum	1	1	1	3.02054	3.02054	3.02054		1	0
intron_1_173173356_173188521	intron_1_173173356_173188521	0.00252441	6	2	0.00111966	Brain_Cerebellum	0.897854	Brain_Anterior_cingulate_cortex_BA24	5.16451	5.24256e-21	0.835491	-3.25859	-0.128373	-0.650452	1.27772	2	0
intron_2_32012052_32023422	intron_2_32012052_32023422	0.00254366	11	2	0.000645741	Brain_Cerebellar_Hemisphere	0.459857	Brain_Caudate_basal_ganglia	10.0032	1.56328e-33	0.99677	0.739082	3.41164	3.16868	0.805805	2	0
intron_22_42912157_42959799	intron_22_42912157_42959799	0.00257261	11	2	0.00789164	Brain_Putamen_basal_ganglia	0.0394662	Brain_Cortex	10.0271	1.30962e-17	0.972905	-2.65667	-2.05929	-2.28863	0.141816	2	0
intron_14_76782776_76786085	intron_14_76782776_76786085	0.0025767	10	3	0.00104628	Brain_Spinal_cord_cervical_c-1	0.0387999	Brain_Anterior_cingulate_cortex_BA24	5.9565	2.28818e-17	0.946491	-3.27778	-2.0663	-2.66031	0.414051	3	0
intron_4_84808417_84809887	intron_4_84808417_84809887	0.00258723	10	1	0.00258723	Brain_Frontal_Cortex_BA9	0.00258723	Brain_Anterior_cingulate_cortex_BA24	10	1.55384e-17	10	-3.01295	3.01295	1.80777	2.54074	1	0
intron_1_155060832_155061418	intron_1_155060832_155061418	0.00259756	12	1	0.00240383	Brain_Caudate_basal_ganglia	0.00850657	Brain_Anterior_cingulate_cortex_BA24	11.9262	7.04528e-19	11.9262	2.63127	3.03519	3.00153	0.116601	1	0
intron_19_49342590_49343231	intron_19_49342590_49343231	0.00267446	1	1	0.00267446	Brain_Frontal_Cortex_BA9	0.00267446	Brain_Frontal_Cortex_BA9	1	1	1	3.00287	3.00287	3.00287		1	0
intron_1_156936058_156936816	intron_1_156936058_156936816	0.00269189	5	1	0.00269189	Brain_Cerebellar_Hemisphere	0.00269189	Brain_Cerebellum	5	1.31443e-48	5	-3.00089	-3.00089	-3.00089	7.69185e-16	1	0
intron_1_32193300_32194065	intron_1_32193300_32194065	0.00270116	1	1	0.00270116	Brain_Cortex	0.00270116	Brain_Cortex	1	1	1	-2.99985	-2.99985	-2.99985		1	0
intron_2_54267365_54304688	intron_2_54267365_54304688	0.00270661	4	1	0.00247012	Brain_Substantia_nigra	0.00315982	Brain_Spinal_cord_cervical_c-1	3.98785	7.40578e-17	3.98785	-3.02698	-2.95175	-2.99465	0.0383115	1	0
intron_3_161103517_161104319	intron_3_161103517_161104319	0.00271005	1	1	0.00271005	Brain_Cerebellar_Hemisphere	0.00271005	Brain_Cerebellar_Hemisphere	1	1	1	2.99885	2.99885	2.99885		1	0
intron_3_58138529_58142650	intron_3_58138529_58142650	0.00273534	6	2	0.000634552	Brain_Cerebellum	0.0480832	Brain_Caudate_basal_ganglia	4.93065	2.42025e-17	1.06935	1.97663	3.4164	2.65622	0.748115	2	0
intron_3_161346355_161359802	intron_3_161346355_161359802	0.00273881	5	2	0.00172198	Brain_Cerebellum	0.25211	Brain_Anterior_cingulate_cortex_BA24	3.03915	4.54913e-17	1.96085	-1.14524	3.13441	0.5662	2.34348	2	0
intron_1_156937005_156937249	intron_1_156937005_156937249	0.00274146	2	1	0.00274146	Brain_Cerebellum	0.00274146	Brain_Cerebellar_Hemisphere	2	6.12164e-17	2	-2.99533	2.99533	-6.66134e-16	4.23604	1	0
intron_22_42912157_42959763	intron_22_42912157_42959763	0.00277279	3	2	0.0149984	Brain_Hypothalamus	0.0394662	Brain_Substantia_nigra	2.06975	9.53462e-17	0.930245	-2.43242	2.05929	-0.821331	2.50053	2	0
intron_7_44572437_44572563	intron_7_44572437_44572563	0.00286249	12	2	0.000737577	Brain_Caudate_basal_ganglia	0.0652345	Brain_Anterior_cingulate_cortex_BA24	11.2343	2.02298e-17	0.765705	-3.37522	-1.84365	-2.14851	0.513837	2	0
intron_14_96555947_96556175	intron_14_96555947_96556175	0.00288171	1	1	0.00288171	Brain_Cerebellum	0.00288171	Brain_Cerebellum	1	1	1	-2.98008	-2.98008	-2.98008		1	0
intron_14_96555922_96556175	intron_14_96555922_96556175	0.00288171	1	1	0.00288171	Brain_Cerebellum	0.00288171	Brain_Cerebellum	1	1	1	2.98008	2.98008	2.98008		1	0
intron_14_76783662_76786085	intron_14_76783662_76786085	0.00290374	1	1	0.00290374	Brain_Spinal_cord_cervical_c-1	0.00290374	Brain_Spinal_cord_cervical_c-1	1	1	1	2.97775	2.97775	2.97775		1	0
intron_3_49962685_49972059	intron_3_49962685_49972059	0.00290945	7	1	0.00290945	Brain_Spinal_cord_cervical_c-1	0.00290945	Brain_Caudate_basal_ganglia	7	4.19282e-17	7	-2.97715	-2.97715	-2.97715	1.81299e-16	1	0
intron_9_2493180_2494180	intron_9_2493180_2494180	0.00292679	6	3	0.0108766	Brain_Hippocampus	0.379052	Brain_Cerebellum	4.53597	4.43142e-17	0.268409	-2.54664	-0.879644	-1.9013	0.71279	3	0
intron_14_95191732_95193849	intron_14_95191732_95193849	0.00307206	8	3	0.00977661	Brain_Cerebellum	0.936702	Brain_Caudate_basal_ganglia	4.45323	6.03584e-46	0.628537	-2.58363	0.779363	0.0568003	1.14004	3	0
intron_3_50289360_50289447	intron_3_50289360_50289447	0.00309159	12	1	0.00309159	Brain_Caudate_basal_ganglia	0.00309159	Brain_Frontal_Cortex_BA9	12	1.4067e-32	12	2.95848	2.95848	2.95848	2.67796e-16	1	0
intron_19_45093527_45140236	intron_19_45093527_45140236	0.00310843	2	1	0.00268825	Brain_Cerebellar_Hemisphere	0.00358769	Brain_Nucleus_accumbens_basal_ganglia	2	3.53145e-16	2	-2.91231	3.0013	0.0444987	4.18156	1	0
intron_2_27203867_27204461	intron_2_27203867_27204461	0.00312608	12	2	0.0111261	Brain_Hypothalamus	0.299696	Brain_Putamen_basal_ganglia	11.5514	1.57234e-17	0.442318	-2.53871	-1.03708	-1.29437	0.580081	2	0
intron_4_78935283_78939040	intron_4_78935283_78939040	0.00314227	11	1	0.00314227	Brain_Cerebellum	0.00314227	Brain_Anterior_cingulate_cortex_BA24	11	9.72926e-18	11	-2.95347	2.95347	-0.268497	3.08479	1	0
intron_12_113100680_113105714	intron_12_113100680_113105714	0.00315527	3	1	0.0023935	Brain_Cortex	0.00747732	Brain_Hippocampus	2.92952	6.43059e-17	2.92952	2.6748	3.03649	2.91593	0.20882	1	0
intron_1_202881223_202888973	intron_1_202881223_202888973	0.00317306	1	1	0.00317306	Brain_Cortex	0.00317306	Brain_Cortex	1	1	1	2.95046	2.95046	2.95046		1	0
intron_18_47108785_47112977	intron_18_47108785_47112977	0.00320462	2	1	0.00320462	Brain_Cerebellum	0.00320462	Brain_Putamen_basal_ganglia	2	3.3547e-17	2	-2.9474	2.9474	4.44089e-16	4.16825	1	0
intron_2_1687703_1691928	intron_2_1687703_1691928	0.00322124	6	1	0.00322124	Brain_Caudate_basal_ganglia	0.00322124	Brain_Caudate_basal_ganglia	6	5.64319e-35	6	-2.9458	2.9458	-1.96386	2.40523	1	0
intron_11_2902364_2903214	intron_11_2902364_2903214	0.00322452	4	2	0.000923362	Brain_Cortex	0.00540804	Brain_Frontal_Cortex_BA9	3.46995	2.28248e-17	0.530051	-2.78167	3.31289	1.63168	2.95126	2	0
intron_5_81448825_81461055	intron_5_81448825_81461055	0.00324053	3	1	0.00324053	Brain_Nucleus_accumbens_basal_ganglia	0.00324053	Brain_Cerebellar_Hemisphere	3	2.11126e-48	3	-2.94395	-2.94395	-2.94395	3.14018e-16	1	0
intron_22_42879169_42882184	intron_22_42879169_42882184	0.00324191	5	1	0.00091589	Brain_Hypothalamus	0.0319051	Brain_Cerebellum	4.84365	1.20487e-17	4.84365	2.1456	3.31517	2.89467	0.479552	1	0
intron_9_91356155_91361628	intron_9_91356155_91361628	0.00328944	8	3	0.0108403	Brain_Caudate_basal_ganglia	0.799899	Brain_Cerebellum	6.30084	2.18423e-17	0.664895	-0.253478	2.54781	2.11347	0.984992	3	0
intron_15_89889140_89893881	intron_15_89889140_89893881	0.00330562	7	1	0.00330562	Brain_Caudate_basal_ganglia	0.00330562	Brain_Frontal_Cortex_BA9	7	1.50961e-32	7	-2.93779	-2.93779	-2.93779	2.56395e-16	1	0
intron_15_89889136_89893881	intron_15_89889136_89893881	0.00330562	9	1	0.00330562	Brain_Anterior_cingulate_cortex_BA24	0.00330562	Brain_Cortex	9	0	9	2.93779	2.93779	2.93779	3.84593e-16	1	0
intron_14_52020178_52027201	intron_14_52020178_52027201	0.00331728	5	2	0.00133252	Brain_Cortex	0.0160038	Brain_Caudate_basal_ganglia	4.25689	3.11612e-17	0.74311	-2.40883	3.20888	0.641776	2.8039	2	0
intron_14_76782776_76783110	intron_14_76782776_76783110	0.00332483	12	1	0.00332483	Brain_Caudate_basal_ganglia	0.00332483	Brain_Anterior_cingulate_cortex_BA24	12	1.73939e-17	12	2.93599	2.93599	2.93599	2.31918e-16	1	0
intron_14_96556413_96564955	intron_14_96556413_96564955	0.003354	9	2	0.00288171	Brain_Nucleus_accumbens_basal_ganglia	0.219906	Brain_Hippocampus	6.25389	1.6662e-19	2.74611	1.22678	2.98008	2.58125	0.76839	2	0
intron_20_13814515_13816463	intron_20_13814515_13816463	0.00336387	3	1	0.00336387	Brain_Anterior_cingulate_cortex_BA24	0.00336387	Brain_Anterior_cingulate_cortex_BA24	3	1.91687e-33	3	2.93237	2.93237	2.93237	0	1	0
intron_12_8194796_8194933	intron_12_8194796_8194933	0.00338988	8	1	0.00338988	Brain_Putamen_basal_ganglia	0.00338988	Brain_Cerebellar_Hemisphere	8	2.82357e-33	8	-2.92998	-2.92998	-2.92998	2.90725e-16	1	0
intron_2_64229640_64251119	intron_2_64229640_64251119	0.00341155	2	2	0.00141917	Brain_Hypothalamus	0.220334	Brain_Spinal_cord_cervical_c-1	1.04394	0.95606	0.95606	-3.19072	-1.22564	-2.20818	1.38952	2	0
intron_1_156930617_156931916	intron_1_156930617_156931916	0.00342207	1	1	0.00342207	Brain_Caudate_basal_ganglia	0.00342207	Brain_Caudate_basal_ganglia	1	1	1	2.92704	2.92704	2.92704		1	0
intron_1_156932545_156932853	intron_1_156932545_156932853	0.00342207	2	1	0.00342207	Brain_Hippocampus	0.00342207	Brain_Caudate_basal_ganglia	2	3.3547e-17	2	-2.92704	-2.92704	-2.92704	4.44089e-16	1	0
intron_12_122141519_122141691	intron_12_122141519_122141691	0.00350631	2	2	0.00398298	Brain_Cerebellum	0.952578	Brain_Cerebellar_Hemisphere	1.53144	0.468555	0.468555	-2.87951	-0.0594703	-1.46949	1.99407	2	0
intron_2_98568668_98572815	intron_2_98568668_98572815	0.00350852	9	2	0.0011408	Brain_Cerebellar_Hemisphere	0.744619	Brain_Spinal_cord_cervical_c-1	6.12248	3.92097e-18	2.87752	0.325743	3.25328	1.62687	1.54295	2	0
intron_5_132384314_132385328	intron_5_132384314_132385328	0.00351861	4	3	0.00273943	Brain_Cerebellar_Hemisphere	0.849245	Brain_Nucleus_accumbens_basal_ganglia	2.20547	1.89645e-16	0.468573	-2.99556	2.48106	0.53916	2.59217	3	0
intron_2_55309254_55315928	intron_2_55309254_55315928	0.0035202	1	1	0.0035202	Brain_Cerebellum	0.0035202	Brain_Cerebellum	1	1	1	2.91823	2.91823	2.91823		1	0
intron_2_55328432_55332566	intron_2_55328432_55332566	0.00353489	10	1	0.00321761	Brain_Putamen_basal_ganglia	0.00392681	Brain_Caudate_basal_ganglia	9.80634	5.75001e-18	9.80634	-2.94615	-2.88398	-2.8902	0.0196577	1	0
intron_2_232735238_232735763	intron_2_232735238_232735763	0.00359342	2	1	0.00359342	Brain_Substantia_nigra	0.00359342	Brain_Cerebellum	2	3.3547e-17	2	-2.91181	-2.91181	-2.91181	6.28037e-16	1	0
intron_2_232735238_232747615	intron_2_232735238_232747615	0.00359342	3	1	0.00359342	Brain_Substantia_nigra	0.00359342	Brain_Putamen_basal_ganglia	3	2.11126e-48	3	2.91181	2.91181	2.91181	4.44089e-16	1	0
intron_12_113116051_113117073	intron_12_113116051_113117073	0.00360147	1	1	0.00360147	Brain_Nucleus_accumbens_basal_ganglia	0.00360147	Brain_Nucleus_accumbens_basal_ganglia	1	1	1	2.91111	2.91111	2.91111		1	0
intron_2_42325554_42326045	intron_2_42325554_42326045	0.00362586	3	3	0.000495019	Brain_Cerebellum	0.143999	Brain_Spinal_cord_cervical_c-1	1.54064	0.266712	0.266712	-3.48344	-1.46106	-2.50136	1.01245	3	0
intron_12_122203801_122206318	intron_12_122203801_122206318	0.00365154	4	1	0.00362085	Brain_Cerebellum	0.00645653	Brain_Cerebellar_Hemisphere	3.88302	7.82228e-17	3.88302	-2.90943	-2.72365	-2.86299	0.0928926	1	0
intron_2_240734745_240737063	intron_2_240734745_240737063	0.00366519	1	1	0.00366519	Brain_Cerebellar_Hemisphere	0.00366519	Brain_Cerebellar_Hemisphere	1	1	1	2.90563	2.90563	2.90563		1	0
intron_9_127751300_127755085	intron_9_127751300_127755085	0.00367114	4	1	0.00367114	Brain_Cortex	0.00367114	Brain_Cerebellar_Hemisphere	4	7.82683e-65	4	2.90512	2.90512	2.90512	5.73317e-16	1	0
intron_17_16171995_16186554	intron_17_16171995_16186554	0.003683	3	1	0.003683	Brain_Frontal_Cortex_BA9	0.003683	Brain_Cerebellar_Hemisphere	3	2.11126e-48	3	2.90411	2.90411	2.90411	7.02167e-16	1	0
intron_3_197282845_197296346	intron_3_197282845_197296346	0.00373102	1	1	0.00373102	Brain_Hippocampus	0.00373102	Brain_Hippocampus	1	1	1	-2.90005	-2.90005	-2.90005		1	0
intron_7_100650135_100655019	intron_7_100650135_100655019	0.00375638	1	1	0.00375638	Brain_Cerebellar_Hemisphere	0.00375638	Brain_Cerebellar_Hemisphere	1	1	1	2.89793	2.89793	2.89793		1	0
intron_7_100650135_100650575	intron_7_100650135_100650575	0.00375638	3	1	0.00375638	Brain_Cerebellar_Hemisphere	0.00375638	Brain_Cerebellum	3	1.41301e-16	3	-2.89793	-2.89793	-2.89793	3.14018e-16	1	0
intron_2_232870138_232870285	intron_2_232870138_232870285	0.00385959	9	1	0.00373958	Brain_Substantia_nigra	0.00402681	Brain_Caudate_basal_ganglia	8.9939	4.02392e-20	8.9939	2.87605	2.89933	2.88844	0.0101416	1	0
intron_11_94740988_94795011	intron_11_94740988_94795011	0.00386579	11	1	0.00386579	Brain_Nucleus_accumbens_basal_ganglia	0.00386579	Brain_Hypothalamus	11	4.48955e-17	11	2.88891	2.88891	2.88891	3.4399e-16	1	0
intron_2_199844532_199846075	intron_2_199844532_199846075	0.00390458	8	2	0.00461064	Brain_Hypothalamus	0.329851	Brain_Hippocampus	7.07423	1.00888e-23	0.925775	-2.83305	0.974413	-2.35712	1.34614	2	0
intron_12_113107241_113108085	intron_12_113107241_113108085	0.0039129	9	1	0.00297323	Brain_Caudate_basal_ganglia	0.0045499	Brain_Frontal_Cortex_BA9	8.86912	4.46177e-18	8.86912	-2.97049	-2.83728	-2.86448	0.046515	1	0
intron_3_50278303_50286471	intron_3_50278303_50286471	0.00393488	2	1	0.00393488	Brain_Putamen_basal_ganglia	0.00393488	Brain_Putamen_basal_ganglia	2	3.53145e-16	2	2.88334	2.88334	2.88334	0	1	0
intron_22_30615787_30617330	intron_22_30615787_30617330	0.0039381	3	1	0.0039381	Brain_Anterior_cingulate_cortex_BA24	0.0039381	Brain_Hypothalamus	3	6.08744e-17	3	-2.88308	2.88308	-0.961026	3.32909	1	0
intron_1_3866000_3866284	intron_1_3866000_3866284	0.0039628	5	1	0.0039628	Brain_Anterior_cingulate_cortex_BA24	0.0039628	Brain_Spinal_cord_cervical_c-1	5	9.67988e-112	5	2.88111	2.88111	2.88111	4.96507e-16	1	0
intron_20_13798500_13801486	intron_20_13798500_13801486	0.00399015	8	1	0.00399015	Brain_Anterior_cingulate_cortex_BA24	0.00399015	Brain_Caudate_basal_ganglia	8	5.94595e-33	8	-2.87894	2.87894	-2.1592	2.03572	1	0
intron_2_232870414_232875940	intron_2_232870414_232875940	0.00402681	4	1	0.00402681	Brain_Hippocampus	0.00402681	Brain_Anterior_cingulate_cortex_BA24	4	3.92663e-80	4	-2.87605	2.87605	1.43803	2.87605	1	0
intron_12_122141083_122141691	intron_12_122141083_122141691	0.00407096	8	2	0.00398298	Brain_Anterior_cingulate_cortex_BA24	0.991072	Brain_Cerebellar_Hemisphere	6.42553	1.32403e-17	1.57447	0.0111899	2.87951	1.31717	1.34326	2	0
intron_2_27207790_27211467	intron_2_27207790_27211467	0.00413479	12	3	0.0157424	Brain_Cortex	0.854403	Brain_Caudate_basal_ganglia	8.28696	2.51054e-18	1.07814	-2.41483	2.37412	-0.167712	1.78446	3	0
intron_1_223764207_223766367	intron_1_223764207_223766367	0.00414098	9	3	0.000821256	Brain_Putamen_basal_ganglia	0.566107	Brain_Caudate_basal_ganglia	7.64542	5.46442e-17	0.396383	-3.34553	-0.573794	-1.65865	0.714116	3	0
intron_12_113107595_113108085	intron_12_113107595_113108085	0.00414236	5	1	0.00327439	Brain_Hypothalamus	0.0045499	Brain_Cortex	4.96734	3.65558e-17	4.96734	2.83728	2.94073	2.85797	0.0462626	1	0
intron_19_6743256_6743494	intron_19_6743256_6743494	0.00414278	4	2	0.00095888	Brain_Spinal_cord_cervical_c-1	0.608278	Brain_Frontal_Cortex_BA9	2.15358	2.68775e-17	1.84642	-0.512533	3.30232	1.39489	2.20251	2	0
intron_12_113179331_113179935	intron_12_113179331_113179935	0.00415356	2	1	0.00415356	Brain_Cerebellar_Hemisphere	0.00415356	Brain_Cerebellar_Hemisphere	2	6.12164e-17	2	-2.86626	-2.86626	-2.86626	0	1	0
intron_14_100546662_100550420	intron_14_100546662_100550420	0.00417963	3	2	0.000977677	Brain_Anterior_cingulate_cortex_BA24	0.0515753	Brain_Frontal_Cortex_BA9	2.55559	2.19766e-16	0.444413	-3.29687	-1.94666	-2.8468	0.779545	2	0
intron_16_30660442_30662420	intron_16_30660442_30662420	0.00418514	6	1	0.00418514	Brain_Cerebellar_Hemisphere	0.00418514	Brain_Anterior_cingulate_cortex_BA24	6	4.24425e-18	6	-2.86386	-2.86386	-2.86386	2.80867e-16	1	0
intron_5_78116234_78128030	intron_5_78116234_78128030	0.0041861	3	1	0.0041861	Brain_Cerebellar_Hemisphere	0.0041861	Brain_Cortex	3	2.11126e-48	3	-2.86379	-2.86379	-2.86379	3.14018e-16	1	0
intron_2_178361815_178373890	intron_2_178361815_178373890	0.00418644	6	1	0.00418644	Brain_Putamen_basal_ganglia	0.00418644	Brain_Cerebellum	6	2.77663e-17	6	2.86376	2.86376	2.86376	3.97205e-16	1	0
intron_11_9758503_9780376	intron_11_9758503_9780376	0.00418673	2	1	0.003922	Brain_Nucleus_accumbens_basal_ganglia	0.00550251	Brain_Caudate_basal_ganglia	1.95344	0.0465649	1.95344	2.77604	2.88437	2.8302	0.0765984	1	0
intron_16_30654997_30655351	intron_16_30654997_30655351	0.00419549	11	2	0.00225532	Brain_Nucleus_accumbens_basal_ganglia	0.991648	Brain_Spinal_cord_cervical_c-1	10.1638	2.54616e-33	0.836228	0.0104682	3.05437	2.77765	0.917772	2	0
intron_8_435707_449990	intron_8_435707_449990	0.00429041	3	2	0.0232548	Brain_Frontal_Cortex_BA9	0.386103	Brain_Cerebellum	2.38993	8.38725e-17	0.610066	-0.866705	2.26922	1.22391	1.81053	2	0
intron_3_50256320_50256723	intron_3_50256320_50256723	0.00430689	4	1	0.00430689	Brain_Cerebellar_Hemisphere	0.00430689	Brain_Cerebellar_Hemisphere	4	3.92663e-80	4	2.85476	2.85476	2.85476	0	1	0
intron_3_50256610_50256723	intron_3_50256610_50256723	0.00430689	3	1	0.00430689	Brain_Cerebellum	0.00430689	Brain_Hippocampus	3	5.34639e-35	3	-2.85476	-2.85476	-2.85476	6.28037e-16	1	0
intron_15_30925939_30926608	intron_15_30925939_30926608	0.0043459	9	1	0.0043459	Brain_Cerebellar_Hemisphere	0.0043459	Brain_Frontal_Cortex_BA9	9	1.43311e-17	9	-2.8519	-2.8519	-2.8519	2.71948e-16	1	0
intron_15_30925939_30928553	intron_15_30925939_30928553	0.0043459	12	1	0.0043459	Brain_Hypothalamus	0.0043459	Brain_Cortex	12	3.22888e-33	12	2.8519	2.8519	2.8519	3.78721e-16	1	0
intron_15_79961174_79970700	intron_15_79961174_79970700	0.00435165	6	1	0.00435165	Brain_Anterior_cingulate_cortex_BA24	0.00435165	Brain_Nucleus_accumbens_basal_ganglia	6	4.65359e-33	6	2.85148	2.85148	2.85148	3.4399e-16	1	0
intron_5_93784499_93824148	intron_5_93784499_93824148	0.00440279	1	1	0.00440279	Brain_Cortex	0.00440279	Brain_Cortex	1	1	1	-2.84776	-2.84776	-2.84776		1	0
intron_2_232869101_232870285	intron_2_232869101_232870285	0.00440317	12	1	0.0043168	Brain_Caudate_basal_ganglia	0.00467176	Brain_Frontal_Cortex_BA9	12	8.69302e-18	12	-2.85403	-2.82884	-2.84773	0.0113958	1	0
intron_12_112228258_112228647	intron_12_112228258_112228647	0.0044167	1	1	0.0044167	Brain_Substantia_nigra	0.0044167	Brain_Substantia_nigra	1	1	1	2.84676	2.84676	2.84676		1	0
intron_8_141219829_141221577	intron_8_141219829_141221577	0.00444547	2	1	0.00444547	Brain_Caudate_basal_ganglia	0.00444547	Brain_Caudate_basal_ganglia	2	3.3547e-17	2	2.84469	2.84469	2.84469	0	1	0
intron_8_141217189_141218011	intron_8_141217189_141218011	0.0044673	2	1	0.0044673	Brain_Cortex	0.0044673	Brain_Cortex	2	3.3547e-17	2	2.84313	2.84313	2.84313	0	1	0
intron_19_1997463_2013547	intron_19_1997463_2013547	0.00453161	3	1	0.00453161	Brain_Hippocampus	0.00453161	Brain_Hippocampus	3	1.91687e-33	3	2.83857	2.83857	2.83857	0	1	0
intron_9_131529556_131530486	intron_9_131529556_131530486	0.0045442	1	1	0.0045442	Brain_Anterior_cingulate_cortex_BA24	0.0045442	Brain_Anterior_cingulate_cortex_BA24	1	1	1	-2.83768	-2.83768	-2.83768		1	0
intron_1_106041911_106046554	intron_1_106041911_106046554	0.00456962	1	1	0.00456962	Brain_Cerebellum	0.00456962	Brain_Cerebellum	1	1	1	-2.8359	-2.8359	-2.8359		1	0
intron_1_106041651_106041832	intron_1_106041651_106041832	0.00456962	2	1	0.00456962	Brain_Cerebellar_Hemisphere	0.00456962	Brain_Cerebellum	2	6.12164e-17	2	-2.8359	-2.8359	-2.8359	6.28037e-16	1	0
intron_10_97738674_97744729	intron_10_97738674_97744729	0.00460964	1	1	0.00460964	Brain_Cerebellar_Hemisphere	0.00460964	Brain_Cerebellar_Hemisphere	1	1	1	2.83312	2.83312	2.83312		1	0
intron_9_131884099_131893885	intron_9_131884099_131893885	0.00461717	1	1	0.00461717	Brain_Anterior_cingulate_cortex_BA24	0.00461717	Brain_Anterior_cingulate_cortex_BA24	1	1	1	2.8326	2.8326	2.8326		1	0
intron_11_34895110_34896761	intron_11_34895110_34896761	0.00466727	12	2	0.00101438	Brain_Nucleus_accumbens_basal_ganglia	0.00888986	Brain_Cerebellar_Hemisphere	10.6961	2.34551e-18	1.20536	-3.28651	-2.61626	-3.07246	0.246775	2	0
intron_12_122753807_122762187	intron_12_122753807_122762187	0.00468132	1	1	0.00468132	Brain_Caudate_basal_ganglia	0.00468132	Brain_Caudate_basal_ganglia	1	1	1	2.82818	2.82818	2.82818		1	0
intron_9_96484633_96488089	intron_9_96484633_96488089	0.00468445	9	2	0.227362	Brain_Substantia_nigra	0.878285	Brain_Frontal_Cortex_BA9	8.62295	8.16805e-18	0.377055	-0.153144	1.20718	0.586914	0.702317	2	0
intron_1_156957815_156958742	intron_1_156957815_156958742	0.0046976	12	2	0.00118792	Brain_Caudate_basal_ganglia	0.842768	Brain_Spinal_cord_cervical_c-1	11.0071	2.45671e-17	0.992876	-0.198355	3.24176	2.95509	0.993077	2	0
intron_7_5911922_5912843	intron_7_5911922_5912843	0.00471377	1	1	0.00471377	Brain_Hypothalamus	0.00471377	Brain_Hypothalamus	1	1	1	-2.82597	-2.82597	-2.82597		1	0
intron_3_50364976_50365075	intron_3_50364976_50365075	0.00479936	11	1	0.00479936	Brain_Caudate_basal_ganglia	0.00479936	Brain_Anterior_cingulate_cortex_BA24	11	1.85315e-17	11	-2.8202	2.8202	2.30744	1.70065	1	0
intron_3_50364970_50365075	intron_3_50364970_50365075	0.00479936	11	1	0.00479936	Brain_Caudate_basal_ganglia	0.00479936	Brain_Cortex	11	3.97428e-33	11	-2.8202	2.8202	-2.30744	1.70065	1	0
intron_7_44798814_44799247	intron_7_44798814_44799247	0.00480892	2	1	0.00480892	Brain_Hypothalamus	0.00480892	Brain_Nucleus_accumbens_basal_ganglia	2	3.53145e-16	2	2.81956	2.81956	2.81956	9.93014e-16	1	0
intron_7_77349404_77352944	intron_7_77349404_77352944	0.00481563	12	2	0.00170819	Brain_Hippocampus	0.0854045	Brain_Cortex	11.0785	5.64769e-33	0.921509	1.72015	3.13677	3.01872	0.408942	2	0
intron_8_22028807_22033130	intron_8_22028807_22033130	0.00481752	3	1	0.00481752	Brain_Anterior_cingulate_cortex_BA24	0.00481752	Brain_Anterior_cingulate_cortex_BA24	3	2.11126e-48	3	-2.81899	2.81899	-0.939663	3.25509	1	0
intron_1_27357876_27358181	intron_1_27357876_27358181	0.00482178	11	1	0.00485006	Brain_Hippocampus	0.0091432	Brain_Caudate_basal_ganglia	10.7249	1.22346e-17	10.7249	-2.81683	-2.60665	-2.78228	0.0773873	1	0
intron_7_64815653_64830940	intron_7_64815653_64830940	0.0048298	11	1	0.0048298	Brain_Hippocampus	0.0048298	Brain_Substantia_nigra	11	1.47439e-17	11	-2.81817	2.81817	-1.28099	2.63273	1	0
intron_7_64815653_64831451	intron_7_64815653_64831451	0.0048298	11	1	0.0048298	Brain_Frontal_Cortex_BA9	0.0048298	Brain_Anterior_cingulate_cortex_BA24	11	4.56767e-18	11	-2.81817	2.81817	-0.768592	2.84368	1	0
intron_7_64815044_64815572	intron_7_64815044_64815572	0.0048298	12	1	0.0048298	Brain_Anterior_cingulate_cortex_BA24	0.0048298	Brain_Cortex	12	4.04677e-17	12	-2.81817	2.81817	0.469695	2.90231	1	0
intron_7_44569005_44569130	intron_7_44569005_44569130	0.00483623	1	1	0.00483623	Brain_Cortex	0.00483623	Brain_Cortex	1	1	1	-2.81774	-2.81774	-2.81774		1	0
intron_7_44568992_44569130	intron_7_44568992_44569130	0.00483623	1	1	0.00483623	Brain_Cortex	0.00483623	Brain_Cortex	1	1	1	2.81774	2.81774	2.81774		1	0
intron_1_27357876_27358419	intron_1_27357876_27358419	0.00485006	5	1	0.00485006	Brain_Hypothalamus	0.00485006	Brain_Cerebellum	5	4.80595e-17	5	-2.81683	-2.81683	-2.81683	3.84593e-16	1	0
intron_1_27357896_27358181	intron_1_27357896_27358181	0.00485006	2	1	0.00485006	Brain_Cerebellar_Hemisphere	0.00485006	Brain_Cerebellum	2	3.3547e-17	2	2.81683	2.81683	2.81683	4.44089e-16	1	0
intron_1_27357893_27358181	intron_1_27357893_27358181	0.00485006	2	1	0.00485006	Brain_Cerebellar_Hemisphere	0.00485006	Brain_Cerebellar_Hemisphere	2	3.3547e-17	2	2.81683	2.81683	2.81683	0	1	0
intron_16_2289112_2289434	intron_16_2289112_2289434	0.00485145	1	1	0.00485145	Brain_Cerebellum	0.00485145	Brain_Cerebellum	1	1	1	2.81674	2.81674	2.81674		1	0
intron_3_9445740_9447050	intron_3_9445740_9447050	0.00486011	1	1	0.00486011	Brain_Cerebellum	0.00486011	Brain_Cerebellum	1	1	1	-2.81616	-2.81616	-2.81616		1	0
intron_11_34895110_34916228	intron_11_34895110_34916228	0.00486485	12	1	0.00129469	Brain_Cortex	0.0358025	Brain_Cerebellum	11.6676	3.31699e-17	11.6676	2.09916	3.21715	2.77794	0.276213	1	0
intron_3_50338011_50340556	intron_3_50338011_50340556	0.00492011	5	1	0.00492011	Brain_Cerebellar_Hemisphere	0.00492011	Brain_Cortex	5	2.29159e-17	5	-2.81222	-2.81222	-2.81222	2.22045e-16	1	0
intron_5_81489309_81615473	intron_5_81489309_81615473	0.00492188	5	1	0.00492188	Brain_Cerebellar_Hemisphere	0.00492188	Brain_Anterior_cingulate_cortex_BA24	5	8.15871e-35	5	-2.8121	2.8121	-1.68726	2.51522	1	0
intron_17_56795180_56814869	intron_17_56795180_56814869	0.00498664	3	2	0.00116169	Brain_Nucleus_accumbens_basal_ganglia	0.403059	Brain_Frontal_Cortex_BA9	2.06676	3.56795e-17	0.933244	-3.24812	0.83617	-1.88669	2.35807	2	0
intron_17_16101757_16108786	intron_17_16101757_16108786	0.00499605	8	1	0.00499605	Brain_Cerebellar_Hemisphere	0.00499605	Brain_Spinal_cord_cervical_c-1	8	1.2599e-33	8	2.80729	2.80729	2.80729	2.90725e-16	1	0
intron_17_16101805_16108786	intron_17_16101805_16108786	0.00499605	8	1	0.00499605	Brain_Cortex	0.00499605	Brain_Caudate_basal_ganglia	8	5.99347e-17	8	-2.80729	-2.80729	-2.80729	3.357e-16	1	0
intron_3_50366331_50367796	intron_3_50366331_50367796	0.0050241	1	1	0.0050241	Brain_Cerebellum	0.0050241	Brain_Cerebellum	1	1	1	2.80548	2.80548	2.80548		1	0
intron_3_50290472_50290560	intron_3_50290472_50290560	0.00504282	2	1	0.00504282	Brain_Frontal_Cortex_BA9	0.00504282	Brain_Putamen_basal_ganglia	2	2.86051e-16	2	-2.80429	2.80429	2.22045e-16	3.96586	1	0
intron_3_50290294_50290560	intron_3_50290294_50290560	0.00504282	1	1	0.00504282	Brain_Cerebellum	0.00504282	Brain_Cerebellum	1	1	1	-2.80429	-2.80429	-2.80429		1	0
intron_3_50290294_50290388	intron_3_50290294_50290388	0.00504282	3	1	0.00504282	Brain_Frontal_Cortex_BA9	0.00504282	Brain_Putamen_basal_ganglia	3	2.11126e-48	3	-2.80429	2.80429	0.934762	3.23811	1	0
intron_11_34882816_34883337	intron_11_34882816_34883337	0.0050625	6	1	0.00484177	Brain_Caudate_basal_ganglia	0.00997417	Brain_Putamen_basal_ganglia	5.89489	2.78282e-17	5.89489	-2.81738	2.81738	1.83814	2.28276	1	0
intron_3_50332154_50336760	intron_3_50332154_50336760	0.00506968	1	1	0.00506968	Brain_Spinal_cord_cervical_c-1	0.00506968	Brain_Spinal_cord_cervical_c-1	1	1	1	-2.80257	-2.80257	-2.80257		1	0
intron_3_50332154_50340556	intron_3_50332154_50340556	0.00506968	1	1	0.00506968	Brain_Cerebellar_Hemisphere	0.00506968	Brain_Cerebellar_Hemisphere	1	1	1	2.80257	2.80257	2.80257		1	0
intron_10_68756483_68757294	intron_10_68756483_68757294	0.00508775	1	1	0.00508775	Brain_Caudate_basal_ganglia	0.00508775	Brain_Caudate_basal_ganglia	1	1	1	-2.80142	-2.80142	-2.80142		1	0
intron_2_42304551_42315962	intron_2_42304551_42315962	0.00509256	4	1	0.00509256	Brain_Nucleus_accumbens_basal_ganglia	0.00509256	Brain_Cerebellar_Hemisphere	4	5.01781e-34	4	-2.80112	-2.80112	-2.80112	2.56395e-16	1	0
intron_7_129727365_129755018	intron_7_129727365_129755018	0.0051	1	1	0.0051	Brain_Cerebellar_Hemisphere	0.0051	Brain_Cerebellar_Hemisphere	1	1	1	-2.80065	-2.80065	-2.80065		1	0
intron_20_3343731_3348525	intron_20_3343731_3348525	0.0051141	6	1	0.0051141	Brain_Hypothalamus	0.0051141	Brain_Spinal_cord_cervical_c-1	6	1.26374e-65	6	2.79976	2.79976	2.79976	6.28037e-16	1	0
intron_11_61723572_61725995	intron_11_61723572_61725995	0.00511554	1	1	0.00511554	Brain_Cerebellar_Hemisphere	0.00511554	Brain_Cerebellar_Hemisphere	1	1	1	-2.79967	-2.79967	-2.79967		1	0
intron_1_16478437_16483287	intron_1_16478437_16483287	0.00511786	3	3	0.000410816	Brain_Cortex	0.0568894	Brain_Frontal_Cortex_BA9	2.07645	0.161545	0.161545	1.90416	3.53304	2.59831	0.840666	3	0
intron_2_54138748_54267296	intron_2_54138748_54267296	0.00512101	3	2	0.00247012	Brain_Hippocampus	0.0410879	Brain_Cerebellum	2.13691	0.00811002	0.854985	-3.02698	-2.04264	-2.68085	0.553361	2	0
intron_7_2545056_2547324	intron_7_2545056_2547324	0.00513485	2	1	0.00513485	Brain_Cerebellar_Hemisphere	0.00513485	Brain_Cerebellar_Hemisphere	2	3.3547e-17	2	2.79845	2.79845	2.79845	0	1	0
intron_3_50332154_50337905	intron_3_50332154_50337905	0.00514356	10	1	0.00506968	Brain_Cortex	0.0052562	Brain_Nucleus_accumbens_basal_ganglia	10	1.5904e-18	10	-2.80257	-2.7909	-2.7979	0.00602864	1	0
intron_3_50332154_50337173	intron_3_50332154_50337173	0.00515371	11	1	0.00506968	Brain_Frontal_Cortex_BA9	0.0052562	Brain_Caudate_basal_ganglia	11	7.97185e-34	11	2.7909	2.80257	2.79727	0.00609676	1	0
intron_6_107533610_107633514	intron_6_107533610_107633514	0.00516594	6	1	0.00516594	Brain_Spinal_cord_cervical_c-1	0.00516594	Brain_Anterior_cingulate_cortex_BA24	6	2.93611e-17	6	-2.7965	2.7965	0.932167	2.88821	1	0
intron_6_107533610_107587080	intron_6_107533610_107587080	0.00516594	5	1	0.00516594	Brain_Cerebellum	0.00516594	Brain_Frontal_Cortex_BA9	5	9.89303e-34	5	-2.7965	2.7965	1.6779	2.50127	1	0
intron_19_52415039_52415124	intron_19_52415039_52415124	0.00519798	11	1	0.00523345	Brain_Frontal_Cortex_BA9	0.00657709	Brain_Nucleus_accumbens_basal_ganglia	10.9299	1.27483e-20	10.9299	-2.7923	-2.71753	-2.7855	0.0225441	1	0
intron_2_232875555_232875940	intron_2_232875555_232875940	0.00522375	4	1	0.00522375	Brain_Hippocampus	0.00522375	Brain_Hypothalamus	4	5.27486e-33	4	-2.7929	-2.7929	-2.7929	2.56395e-16	1	0
intron_2_232875805_232875940	intron_2_232875805_232875940	0.00522375	3	1	0.00522375	Brain_Substantia_nigra	0.00522375	Brain_Hypothalamus	3	2.11126e-48	3	2.7929	2.7929	2.7929	3.14018e-16	1	0
intron_2_232875511_232875940	intron_2_232875511_232875940	0.00522375	1	1	0.00522375	Brain_Spinal_cord_cervical_c-1	0.00522375	Brain_Spinal_cord_cervical_c-1	1	1	1	-2.7929	-2.7929	-2.7929		1	0
intron_3_50266887_50267281	intron_3_50266887_50267281	0.00523796	1	1	0.00523796	Brain_Frontal_Cortex_BA9	0.00523796	Brain_Frontal_Cortex_BA9	1	1	1	2.79202	2.79202	2.79202		1	0
intron_3_50267769_50269161	intron_3_50267769_50269161	0.00523796	2	1	0.00523796	Brain_Anterior_cingulate_cortex_BA24	0.00523796	Brain_Anterior_cingulate_cortex_BA24	2	3.3547e-17	2	2.79202	2.79202	2.79202	0	1	0
intron_16_2288329_2289434	intron_16_2288329_2289434	0.00524844	3	1	0.00524844	Brain_Cerebellum	0.00524844	Brain_Cerebellar_Hemisphere	3	2.11126e-48	3	-2.79138	-2.79138	-2.79138	3.14018e-16	1	0
intron_6_28363815_28365426	intron_6_28363815_28365426	0.00525559	4	2	0.0144662	Brain_Caudate_basal_ganglia	0.311242	Brain_Anterior_cingulate_cortex_BA24	3.20405	1.65175e-47	0.795952	-2.44547	1.01262	0.148096	1.72905	2	0
intron_16_29971578_29972950	intron_16_29971578_29972950	0.00529667	4	1	0.00503501	Brain_Cerebellar_Hemisphere	0.00557056	Brain_Caudate_basal_ganglia	4	2.97107e-17	4	-2.80479	-2.77204	-2.78841	0.0189033	1	0
intron_4_932540_948116	intron_4_932540_948116	0.00530152	1	1	0.00530152	Brain_Cerebellum	0.00530152	Brain_Cerebellum	1	1	1	-2.78812	-2.78812	-2.78812		1	0
intron_13_43023734_43065686	intron_13_43023734_43065686	0.00530673	8	1	0.00488537	Brain_Hippocampus	0.00608258	Brain_Nucleus_accumbens_basal_ganglia	7.9923	1.66069e-18	7.9923	-2.8145	-2.7433	-2.78646	0.0357754	1	0
intron_10_131773687_131773857	intron_10_131773687_131773857	0.00531858	1	1	0.00531858	Brain_Frontal_Cortex_BA9	0.00531858	Brain_Frontal_Cortex_BA9	1	1	1	2.78708	2.78708	2.78708		1	0
intron_20_3326281_3330646	intron_20_3326281_3330646	0.00532866	5	1	0.00532866	Brain_Anterior_cingulate_cortex_BA24	0.00532866	Brain_Cerebellum	5	4.68156e-34	5	2.78646	2.78646	2.78646	2.22045e-16	1	0
intron_2_230172959_230177538	intron_2_230172959_230177538	0.00536067	3	2	0.00145813	Brain_Putamen_basal_ganglia	0.289546	Brain_Anterior_cingulate_cortex_BA24	2.04617	1.04173e-16	0.953833	1.05912	3.18289	1.76704	1.22616	2	0
intron_11_65182013_65182701	intron_11_65182013_65182701	0.00537709	1	1	0.00537709	Brain_Cerebellum	0.00537709	Brain_Cerebellum	1	1	1	2.78353	2.78353	2.78353		1	0
intron_6_30953711_30954777	intron_6_30953711_30954777	0.00538262	1	1	0.00538262	Brain_Spinal_cord_cervical_c-1	0.00538262	Brain_Spinal_cord_cervical_c-1	1	1	1	-2.7832	-2.7832	-2.7832		1	0
intron_20_3290217_3294139	intron_20_3290217_3294139	0.00539136	5	1	0.00539136	Brain_Cerebellar_Hemisphere	0.00539136	Brain_Cerebellar_Hemisphere	5	6.19712e-17	5	2.78267	2.78267	2.78267	0	1	0
intron_20_3296949_3298029	intron_20_3296949_3298029	0.00542812	1	1	0.00542812	Brain_Cerebellar_Hemisphere	0.00542812	Brain_Cerebellar_Hemisphere	1	1	1	2.78046	2.78046	2.78046		1	0
intron_3_50046833_50047160	intron_3_50046833_50047160	0.00544382	12	2	0.00174143	Brain_Putamen_basal_ganglia	0.189911	Brain_Anterior_cingulate_cortex_BA24	11.0318	2.29676e-17	0.968192	-1.31084	3.13112	-0.940679	1.28228	2	0
intron_3_9928630_9929852	intron_3_9928630_9929852	0.00544468	12	4	0.000390288	Brain_Frontal_Cortex_BA9	0.740306	Brain_Cerebellum	5.01342	2.52405e-17	0.975359	-3.54657	3.54657	0.847659	1.91913	4	0
intron_3_50047326_50048245	intron_3_50047326_50048245	0.0054504	12	2	0.00413897	Brain_Cerebellum	0.189911	Brain_Anterior_cingulate_cortex_BA24	8.14863	1.03226e-17	3.85137	-1.31084	2.86737	1.3715	1.98304	2	0
intron_5_78129307_78141143	intron_5_78129307_78141143	0.00546628	2	1	0.00546628	Brain_Caudate_basal_ganglia	0.00546628	Brain_Caudate_basal_ganglia	2	3.3547e-17	2	-2.77819	2.77819	0	3.92895	1	0
intron_11_533944_534212	intron_11_533944_534212	0.0055145	1	1	0.0055145	Brain_Hippocampus	0.0055145	Brain_Hippocampus	1	1	1	2.77533	2.77533	2.77533		1	0
intron_11_34888428_34888752	intron_11_34888428_34888752	0.00551671	4	2	0.00491439	Brain_Nucleus_accumbens_basal_ganglia	0.00905145	Brain_Frontal_Cortex_BA9	3.22205	2.07309e-16	0.777941	2.6101	2.81259	2.74628	0.0954829	2	0
intron_16_29974648_29977738	intron_16_29974648_29977738	0.00552535	3	1	0.00552535	Brain_Anterior_cingulate_cortex_BA24	0.00552535	Brain_Anterior_cingulate_cortex_BA24	3	2.11126e-48	3	2.7747	2.7747	2.7747	0	1	0
intron_12_124795268_124800124	intron_12_124795268_124800124	0.00556316	1	1	0.00556316	Brain_Putamen_basal_ganglia	0.00556316	Brain_Putamen_basal_ganglia	1	1	1	2.77248	2.77248	2.77248		1	0
intron_16_86532481_86541697	intron_16_86532481_86541697	0.00559887	3	2	0.00486945	Brain_Cerebellar_Hemisphere	0.193446	Brain_Hypothalamus	2.01628	1.28847e-17	0.983717	-1.30045	2.81555	1.44355	2.37637	2	0
intron_7_129709233_129710374	intron_7_129709233_129710374	0.0056444	1	1	0.0056444	Brain_Cerebellar_Hemisphere	0.0056444	Brain_Cerebellar_Hemisphere	1	1	1	2.76775	2.76775	2.76775		1	0
intron_2_224535641_224557659	intron_2_224535641_224557659	0.0056607	1	1	0.0056607	Brain_Cortex	0.0056607	Brain_Cortex	1	1	1	-2.76681	-2.76681	-2.76681		1	0
intron_7_2543962_2544909	intron_7_2543962_2544909	0.00566444	8	1	0.00566444	Brain_Cerebellar_Hemisphere	0.00566444	Brain_Anterior_cingulate_cortex_BA24	8	6.14836e-49	8	-2.7666	2.7666	2.07495	1.95628	1	0
intron_3_50294853_50299213	intron_3_50294853_50299213	0.00567843	1	1	0.00567843	Brain_Frontal_Cortex_BA9	0.00567843	Brain_Frontal_Cortex_BA9	1	1	1	-2.76579	-2.76579	-2.76579		1	0
intron_19_5220353_5221000	intron_19_5220353_5221000	0.00570878	1	1	0.00570878	Brain_Cerebellum	0.00570878	Brain_Cerebellum	1	1	1	2.76406	2.76406	2.76406		1	0
intron_2_170008940_170015281	intron_2_170008940_170015281	0.00571319	12	3	0.00540693	Brain_Anterior_cingulate_cortex_BA24	0.43607	Brain_Cerebellar_Hemisphere	9.2574	2.90651e-17	1.01565	-1.74228	2.78173	1.74068	1.30906	3	0
intron_2_54115756_54135453	intron_2_54115756_54135453	0.00571407	12	3	0.0108435	Brain_Spinal_cord_cervical_c-1	0.612648	Brain_Cerebellum	9.7166	1.43817e-17	0.597902	-2.5477	1.00595	-1.6797	1.15019	3	0
intron_14_100550509_100567911	intron_14_100550509_100567911	0.00575652	3	1	0.00575652	Brain_Cortex	0.00575652	Brain_Anterior_cingulate_cortex_BA24	3	7.05676e-49	3	-2.76134	-2.76134	-2.76134	5.43896e-16	1	0
intron_11_34890552_34895010	intron_11_34890552_34895010	0.00580865	12	2	0.00134165	Brain_Cerebellar_Hemisphere	0.00695119	Brain_Spinal_cord_cervical_c-1	11.5202	1.34772e-18	0.479815	2.69917	3.20692	2.86145	0.234267	2	0
intron_2_232850409_232856793	intron_2_232850409_232856793	0.00581388	3	2	0.00194034	Brain_Cerebellum	0.303647	Brain_Cerebellar_Hemisphere	2.43046	3.65108e-17	0.569544	1.02864	3.09922	1.71883	1.19545	2	0
intron_10_69343989_69359897	intron_10_69343989_69359897	0.00582249	2	1	0.00582249	Brain_Caudate_basal_ganglia	0.00582249	Brain_Nucleus_accumbens_basal_ganglia	2	3.3547e-17	2	-2.75761	-2.75761	-2.75761	4.44089e-16	1	0
intron_11_58570713_58576734	intron_11_58570713_58576734	0.00585397	7	2	0.00170591	Brain_Substantia_nigra	0.114896	Brain_Cerebellum	6.47864	3.38557e-17	0.521362	-3.13716	1.57657	-1.34906	1.41512	2	0
intron_12_113180005_113180929	intron_12_113180005_113180929	0.00585398	3	1	0.00415356	Brain_Nucleus_accumbens_basal_ganglia	0.0144526	Brain_Cerebellum	2.93866	4.50875e-17	2.93866	2.44581	2.86626	2.72611	0.242744	1	0
intron_5_81474562_81489250	intron_5_81474562_81489250	0.00586687	7	1	0.00586687	Brain_Hypothalamus	0.00586687	Brain_Anterior_cingulate_cortex_BA24	7	6.80902e-47	7	-2.75513	2.75513	-1.18077	2.68873	1	0
intron_5_81474562_81513628	intron_5_81474562_81513628	0.00586687	2	1	0.00586687	Brain_Cerebellum	0.00586687	Brain_Cerebellar_Hemisphere	2	3.3547e-17	2	2.75513	2.75513	2.75513	4.44089e-16	1	0
intron_3_9449592_9453739	intron_3_9449592_9453739	0.00592544	4	1	0.00592544	Brain_Cerebellum	0.00592544	Brain_Cerebellar_Hemisphere	4	5.38518e-17	4	2.75188	2.75188	2.75188	2.56395e-16	1	0
intron_16_3129653_3131747	intron_16_3129653_3131747	0.00597179	3	1	0.00628654	Brain_Caudate_basal_ganglia	0.00665529	Brain_Cerebellum	2.94969	4.36537e-17	2.94969	-2.73245	-2.71362	-2.72617	0.0108722	1	0
intron_7_129710571_129711475	intron_7_129710571_129711475	0.00598592	1	1	0.00598592	Brain_Cerebellar_Hemisphere	0.00598592	Brain_Cerebellar_Hemisphere	1	1	1	-2.74855	-2.74855	-2.74855		1	0
intron_5_81446922_81448790	intron_5_81446922_81448790	0.0059948	6	1	0.0059948	Brain_Caudate_basal_ganglia	0.0059948	Brain_Cerebellar_Hemisphere	6	1.026e-48	6	-2.74807	-2.74807	-2.74807	7.43103e-16	1	0
intron_7_727315_729663	intron_7_727315_729663	0.00600396	2	1	0.00600396	Brain_Cerebellar_Hemisphere	0.00600396	Brain_Cerebellar_Hemisphere	2	3.3547e-17	2	2.74757	2.74757	2.74757	0	1	0
intron_6_10961558_10963782	intron_6_10961558_10963782	0.00604009	10	2	0.0258081	Brain_Caudate_basal_ganglia	0.11991	Brain_Anterior_cingulate_cortex_BA24	6.7779	1.17664e-17	3.2221	-2.22909	1.55515	-0.693521	1.93649	2	0
intron_19_52674253_52690443	intron_19_52674253_52690443	0.00606962	1	1	0.00606962	Brain_Cerebellar_Hemisphere	0.00606962	Brain_Cerebellar_Hemisphere	1	1	1	-2.744	-2.744	-2.744		1	0
intron_20_13766924_13769907	intron_20_13766924_13769907	0.00611277	2	1	0.00611277	Brain_Substantia_nigra	0.00611277	Brain_Hippocampus	2	3.3547e-17	2	-2.74167	2.74167	2.22045e-16	3.87731	1	0
intron_17_16040491_16046951	intron_17_16040491_16046951	0.00611977	1	1	0.00611977	Brain_Anterior_cingulate_cortex_BA24	0.00611977	Brain_Anterior_cingulate_cortex_BA24	1	1	1	2.74129	2.74129	2.74129		1	0
intron_6_11044768_11047909	intron_6_11044768_11047909	0.00614022	2	1	0.00614022	Brain_Caudate_basal_ganglia	0.00614022	Brain_Caudate_basal_ganglia	2	3.3547e-17	2	-2.7402	-2.7402	-2.7402	0	1	0
intron_1_153962747_153963495	intron_1_153962747_153963495	0.0061496	10	1	0.0061496	Brain_Anterior_cingulate_cortex_BA24	0.0061496	Brain_Anterior_cingulate_cortex_BA24	10	1.29596e-34	10	-2.7397	2.7397	0	2.88789	1	0
intron_1_153962747_153963177	intron_1_153962747_153963177	0.0061496	9	1	0.0061496	Brain_Anterior_cingulate_cortex_BA24	0.0061496	Brain_Putamen_basal_ganglia	9	4.45334e-33	9	-2.7397	-2.7397	-2.7397	4.44089e-16	1	0
intron_1_153962747_153963059	intron_1_153962747_153963059	0.0061496	2	1	0.0061496	Brain_Spinal_cord_cervical_c-1	0.0061496	Brain_Spinal_cord_cervical_c-1	2	3.3547e-17	2	2.7397	2.7397	2.7397	0	1	0
intron_5_81442723_81448790	intron_5_81442723_81448790	0.00619285	1	1	0.00619285	Brain_Cerebellum	0.00619285	Brain_Cerebellum	1	1	1	-2.73739	-2.73739	-2.73739		1	0
intron_5_81442723_81446868	intron_5_81442723_81446868	0.00619285	6	1	0.00619285	Brain_Caudate_basal_ganglia	0.00619285	Brain_Caudate_basal_ganglia	6	1.91747e-17	6	2.73739	2.73739	2.73739	0	1	0
intron_16_29989805_29990784	intron_16_29989805_29990784	0.00620706	8	1	0.00620706	Brain_Cerebellar_Hemisphere	0.00620706	Brain_Cerebellum	8	2.07464e-33	8	2.73664	2.73664	2.73664	2.90725e-16	1	0
intron_16_29989805_29990543	intron_16_29989805_29990543	0.00620706	7	1	0.00620706	Brain_Cerebellum	0.00620706	Brain_Putamen_basal_ganglia	7	5.30997e-33	7	-2.73664	-2.73664	-2.73664	3.14018e-16	1	0
intron_19_52660843_52674182	intron_19_52660843_52674182	0.00621425	1	1	0.00621425	Brain_Cerebellar_Hemisphere	0.00621425	Brain_Cerebellar_Hemisphere	1	1	1	-2.73626	-2.73626	-2.73626		1	0
intron_19_572701_579500	intron_19_572701_579500	0.00625096	10	4	0.000580473	Brain_Spinal_cord_cervical_c-1	0.725096	Brain_Frontal_Cortex_BA9	4.28934	7.02162e-18	0.924947	-1.32503	3.44058	0.00633605	1.5201	4	0
intron_14_39265421_39276934	intron_14_39265421_39276934	0.00626514	4	1	0.00626514	Brain_Caudate_basal_ganglia	0.00626514	Brain_Caudate_basal_ganglia	4	3.92663e-80	4	-2.73357	-2.73357	-2.73357	0	1	0
intron_19_48161507_48165550	intron_19_48161507_48165550	0.00626801	2	2	0.00373142	Brain_Anterior_cingulate_cortex_BA24	0.320876	Brain_Cerebellar_Hemisphere	1.10913	0.890871	0.890871	-2.90002	0.99266	-0.953679	2.75254	2	0
intron_2_240619031_240629949	intron_2_240619031_240629949	0.00628159	12	2	0.0671087	Brain_Cerebellar_Hemisphere	0.742828	Brain_Hippocampus	11.3931	4.62868e-17	0.606125	-1.83095	-0.328111	-0.810833	0.706586	2	0
intron_1_32937259_32942252	intron_1_32937259_32942252	0.00628268	2	1	0.00628268	Brain_Cerebellum	0.00628268	Brain_Cerebellum	2	3.3547e-17	2	2.73265	2.73265	2.73265	0	1	0
intron_7_139780824_139782666	intron_7_139780824_139782666	0.00632122	2	2	0.0306545	Brain_Putamen_basal_ganglia	0.438917	Brain_Cortex	1.8771	0.1229	0.1229	0.774023	2.16153	1.46778	0.981115	2	0
intron_6_123381390_123382118	intron_6_123381390_123382118	0.00632637	2	1	0.00632637	Brain_Spinal_cord_cervical_c-1	0.00632637	Brain_Hypothalamus	2	3.53145e-16	2	-2.73037	-2.73037	-2.73037	4.44089e-16	1	0
intron_6_123381387_123382118	intron_6_123381387_123382118	0.00632637	2	1	0.00632637	Brain_Hypothalamus	0.00632637	Brain_Spinal_cord_cervical_c-1	2	3.3547e-17	2	2.73037	2.73037	2.73037	4.44089e-16	1	0
intron_4_851084_859606	intron_4_851084_859606	0.00633103	5	2	0.00777459	Brain_Frontal_Cortex_BA9	0.0119725	Brain_Putamen_basal_ganglia	4.1344	7.61296e-35	0.865601	-2.66171	2.51295	-0.532341	2.78062	2	0
intron_1_3852421_3856889	intron_1_3852421_3856889	0.00633158	12	4	0.000964481	Brain_Spinal_cord_cervical_c-1	0.820583	Brain_Hypothalamus	9.90456	5.15162e-18	0.401212	-3.30069	-0.226796	-1.95199	0.84982	4	0
intron_8_1973345_1974607	intron_8_1973345_1974607	0.00637024	1	1	0.00637024	Brain_Anterior_cingulate_cortex_BA24	0.00637024	Brain_Anterior_cingulate_cortex_BA24	1	1	1	-2.72809	-2.72809	-2.72809		1	0
intron_17_1583336_1585913	intron_17_1583336_1585913	0.0063881	7	1	0.0063881	Brain_Hippocampus	0.0063881	Brain_Anterior_cingulate_cortex_BA24	7	4.50516e-17	7	-2.72717	2.72717	0.389595	2.91546	1	0
intron_9_129336988_129338792	intron_9_129336988_129338792	0.00640348	2	1	0.00640348	Brain_Nucleus_accumbens_basal_ganglia	0.00640348	Brain_Nucleus_accumbens_basal_ganglia	2	3.3547e-17	2	-2.72637	-2.72637	-2.72637	0	1	0
intron_16_3124898_3129248	intron_16_3124898_3129248	0.00644663	1	1	0.00644663	Brain_Cerebellar_Hemisphere	0.00644663	Brain_Cerebellar_Hemisphere	1	1	1	2.72415	2.72415	2.72415		1	0
intron_17_21172196_21178233	intron_17_21172196_21178233	0.00645816	1	1	0.00645816	Brain_Hypothalamus	0.00645816	Brain_Hypothalamus	1	1	1	-2.72356	-2.72356	-2.72356		1	0
intron_1_32942459_32945514	intron_1_32942459_32945514	0.00652811	1	1	0.00652811	Brain_Cerebellar_Hemisphere	0.00652811	Brain_Cerebellar_Hemisphere	1	1	1	2.72	2.72	2.72		1	0
intron_5_173609434_173616200	intron_5_173609434_173616200	0.00653269	1	1	0.00653269	Brain_Spinal_cord_cervical_c-1	0.00653269	Brain_Spinal_cord_cervical_c-1	1	1	1	2.71977	2.71977	2.71977		1	0
intron_16_30006331_30006413	intron_16_30006331_30006413	0.00653881	5	1	0.00653881	Brain_Cerebellar_Hemisphere	0.00653881	Brain_Hypothalamus	5	6.37312e-34	5	-2.71946	2.71946	1.63168	2.43236	1	0
intron_17_17506301_17509434	intron_17_17506301_17509434	0.00654462	4	1	0.00654462	Brain_Caudate_basal_ganglia	0.00654462	Brain_Spinal_cord_cervical_c-1	4	1.02894e-49	4	2.71917	2.71917	2.71917	8.10792e-16	1	0
intron_17_17506301_17507169	intron_17_17506301_17507169	0.00654462	2	1	0.00654462	Brain_Cerebellar_Hemisphere	0.00654462	Brain_Cerebellar_Hemisphere	2	3.3547e-17	2	-2.71917	-2.71917	-2.71917	0	1	0
intron_5_103560250_103562703	intron_5_103560250_103562703	0.00659013	7	1	0.00659013	Brain_Anterior_cingulate_cortex_BA24	0.00659013	Brain_Cerebellar_Hemisphere	7	5.87103e-17	7	-2.71688	-2.71688	-2.71688	2.56395e-16	1	0
intron_12_75298780_75298871	intron_12_75298780_75298871	0.00660664	9	1	0.00391163	Brain_Hippocampus	0.0155049	Brain_Caudate_basal_ganglia	8.69511	5.87855e-17	8.69511	2.42037	2.8852	2.67158	0.18456	1	0
intron_14_76803912_76806416	intron_14_76803912_76806416	0.00660884	6	2	0.00176529	Brain_Frontal_Cortex_BA9	0.0411958	Brain_Cerebellum	4.74984	5.76301e-18	1.25016	2.04155	3.12712	2.77919	0.384853	2	0
intron_2_169877637_169878525	intron_2_169877637_169878525	0.00662453	2	1	0.00662453	Brain_Cerebellum	0.00662453	Brain_Cerebellum	2	3.3547e-17	2	-2.71515	2.71515	0	3.83981	1	0
intron_19_5229684_5231310	intron_19_5229684_5231310	0.00663168	2	1	0.00663168	Brain_Cortex	0.00663168	Brain_Cerebellar_Hemisphere	2	3.3547e-17	2	2.7148	2.7148	2.7148	4.44089e-16	1	0
intron_1_114410316_114421436	intron_1_114410316_114421436	0.00663609	1	1	0.00663609	Brain_Caudate_basal_ganglia	0.00663609	Brain_Caudate_basal_ganglia	1	1	1	2.71458	2.71458	2.71458		1	0
intron_17_16149517_16151590	intron_17_16149517_16151590	0.00663729	9	1	0.00663729	Brain_Anterior_cingulate_cortex_BA24	0.00663729	Brain_Caudate_basal_ganglia	9	8.71472e-33	9	-2.71451	-2.71451	-2.71451	3.51083e-16	1	0
intron_17_16149517_16151946	intron_17_16149517_16151946	0.00663729	8	1	0.00663729	Brain_Cerebellum	0.00663729	Brain_Cortex	8	5.50366e-33	8	2.71451	2.71451	2.71451	2.90725e-16	1	0
intron_1_20348358_20350156	intron_1_20348358_20350156	0.00665195	1	1	0.00665195	Brain_Hypothalamus	0.00665195	Brain_Hypothalamus	1	1	1	2.71378	2.71378	2.71378		1	0
intron_16_89554563_89555878	intron_16_89554563_89555878	0.00672204	2	1	0.00672204	Brain_Cerebellar_Hemisphere	0.00672204	Brain_Cerebellar_Hemisphere	2	2.86051e-16	2	-2.71031	-2.71031	-2.71031	0	1	0
intron_16_89554563_89556887	intron_16_89554563_89556887	0.00672204	12	1	0.00672204	Brain_Cortex	0.00672204	Brain_Hypothalamus	12	1.74541e-17	12	2.71031	2.71031	2.71031	2.99405e-16	1	0
intron_16_89556085_89556887	intron_16_89556085_89556887	0.00672204	12	1	0.00672204	Brain_Frontal_Cortex_BA9	0.00672204	Brain_Nucleus_accumbens_basal_ganglia	12	1.40015e-33	12	-2.71031	-2.71031	-2.71031	4.01694e-16	1	0
intron_1_108924214_108929701	intron_1_108924214_108929701	0.00673432	5	2	0.00181828	Brain_Substantia_nigra	0.478685	Brain_Spinal_cord_cervical_c-1	3.62156	2.01116e-33	1.37844	0.708419	3.11841	2.13881	1.30615	2	0
intron_4_88036353_88038251	intron_4_88036353_88038251	0.00674378	12	2	0.0480294	Brain_Caudate_basal_ganglia	0.894854	Brain_Cerebellum	11.1567	4.08194e-17	0.842691	-1.97711	0.132165	-1.49618	0.836645	2	0
intron_11_86457759_86465091	intron_11_86457759_86465091	0.006756	5	1	0.006756	Brain_Caudate_basal_ganglia	0.006756	Brain_Cerebellar_Hemisphere	5	7.08079e-81	5	-2.70864	-2.70864	-2.70864	2.22045e-16	1	0
intron_2_202829016_202869536	intron_2_202829016_202869536	0.00677781	2	1	0.00677781	Brain_Hippocampus	0.00677781	Brain_Hippocampus	2	3.53145e-16	2	-2.70757	2.70757	0	3.82908	1	0
intron_9_127751300_127761611	intron_9_127751300_127761611	0.00678879	7	1	0.00678574	Brain_Anterior_cingulate_cortex_BA24	0.00679287	Brain_Cortex	7	7.5227e-17	7	2.70683	2.70718	2.70703	0.000186445	1	0
intron_13_110893263_110894109	intron_13_110893263_110894109	0.00680564	1	1	0.00680564	Brain_Cerebellar_Hemisphere	0.00680564	Brain_Cerebellar_Hemisphere	1	1	1	-2.70621	-2.70621	-2.70621		1	0
intron_22_42810944_42817142	intron_22_42810944_42817142	0.00683292	12	1	0.00539041	Brain_Frontal_Cortex_BA9	0.00993225	Brain_Spinal_cord_cervical_c-1	11.9973	9.4632e-18	11.9973	2.57818	2.78273	2.70457	0.0598286	1	0
intron_11_34890552_34916228	intron_11_34890552_34916228	0.00688278	12	1	0.00683429	Brain_Caudate_basal_ganglia	0.00695119	Brain_Nucleus_accumbens_basal_ganglia	12	7.5942e-19	12	-2.70481	-2.69917	-2.70246	0.0029036	1	0
intron_15_89877424_89888521	intron_15_89877424_89888521	0.00690345	5	1	0.00686052	Brain_Substantia_nigra	0.00946709	Brain_Cerebellum	4.89886	1.24979e-17	4.89886	2.59471	2.70354	2.67437	0.045433	1	0
intron_4_87977097_87981475	intron_4_87977097_87981475	0.00690431	2	2	0.00236085	Brain_Caudate_basal_ganglia	0.341061	Brain_Substantia_nigra	1.03701	0.962991	0.962991	-0.952071	3.04063	1.04428	2.82327	2	0
intron_10_32305931_32346763	intron_10_32305931_32346763	0.00695308	9	1	0.00695308	Brain_Spinal_cord_cervical_c-1	0.00695308	Brain_Anterior_cingulate_cortex_BA24	9	1.64899e-32	9	2.69908	2.69908	2.69908	5.43896e-16	1	0
intron_17_16064980_16065485	intron_17_16064980_16065485	0.00696507	1	1	0.00696507	Brain_Cerebellar_Hemisphere	0.00696507	Brain_Cerebellar_Hemisphere	1	1	1	-2.69851	-2.69851	-2.69851		1	0
intron_12_113112278_113114800	intron_12_113112278_113114800	0.0069812	6	1	0.0069684	Brain_Substantia_nigra	0.00698377	Brain_Cerebellum	6	3.00004e-17	6	-2.69762	2.69835	1.79853	2.20266	1	0
intron_11_34896855_34916228	intron_11_34896855_34916228	0.00701053	9	2	0.0017197	Brain_Caudate_basal_ganglia	0.00888986	Brain_Anterior_cingulate_cortex_BA24	7.28388	1.63995e-17	1.71612	-3.1348	-2.61626	-2.7583	0.217839	2	0
intron_16_29962132_29963110	intron_16_29962132_29963110	0.00702975	1	1	0.00702975	Brain_Cerebellar_Hemisphere	0.00702975	Brain_Cerebellar_Hemisphere	1	1	1	-2.69543	-2.69543	-2.69543		1	0
intron_11_65181410_65182701	intron_11_65181410_65182701	0.00703124	7	1	0.00703124	Brain_Cerebellar_Hemisphere	0.00703124	Brain_Hippocampus	7	4.86977e-33	7	-2.69536	-2.69536	-2.69536	8.50366e-16	1	0
intron_15_89871546_89877306	intron_15_89871546_89877306	0.00703197	4	1	0.00703197	Brain_Cerebellar_Hemisphere	0.00703197	Brain_Caudate_basal_ganglia	4	5.08225e-33	4	2.69533	2.69533	2.69533	2.56395e-16	1	0
intron_15_89871546_89888521	intron_15_89871546_89888521	0.00703197	8	1	0.00703197	Brain_Cerebellar_Hemisphere	0.00703197	Brain_Cortex	8	3.80381e-18	8	-2.69533	2.69533	-2.02149	1.90588	1	0
intron_19_1014473_1020395	intron_19_1014473_1020395	0.00705127	5	3	0.0468254	Brain_Frontal_Cortex_BA9	0.807637	Brain_Hypothalamus	4.02443	2.12024e-16	0.37211	-1.98788	0.535857	-0.335995	1.0373	3	0
intron_12_123633872_123645455	intron_12_123633872_123645455	0.00707892	4	1	0.00707892	Brain_Anterior_cingulate_cortex_BA24	0.00707892	Brain_Anterior_cingulate_cortex_BA24	4	4.0137e-17	4	-2.69311	2.69311	1.34655	2.69311	1	0
intron_4_1096839_1108343	intron_4_1096839_1108343	0.00710576	7	3	0.00124374	Brain_Hippocampus	0.733743	Brain_Putamen_basal_ganglia	5.75083	6.63069e-17	0.365191	0.34015	3.22865	0.903198	1.05503	3	0
intron_1_2193910_2198007	intron_1_2193910_2198007	0.00713099	1	1	0.00713099	Brain_Hippocampus	0.00713099	Brain_Hippocampus	1	1	1	-2.69066	-2.69066	-2.69066		1	0
intron_1_2194133_2198007	intron_1_2194133_2198007	0.00713099	2	1	0.00713099	Brain_Cerebellar_Hemisphere	0.00713099	Brain_Cerebellar_Hemisphere	2	3.3547e-17	2	-2.69066	-2.69066	-2.69066	0	1	0
intron_16_89508600_89510490	intron_16_89508600_89510490	0.00715607	2	2	0.00190138	Brain_Hippocampus	0.303637	Brain_Cortex	1.46973	0.530267	0.530267	1.02867	3.10522	2.06694	1.46834	2	0
intron_15_89901803_89903216	intron_15_89901803_89903216	0.00716312	11	2	0.00193056	Brain_Cortex	0.120404	Brain_Hypothalamus	10.24	1.91688e-17	0.719354	1.55308	3.10071	2.51329	0.494654	2	0
intron_14_77822518_77859076	intron_14_77822518_77859076	0.00716541	7	3	0.00112833	Brain_Cerebellar_Hemisphere	0.284117	Brain_Hippocampus	4.30907	3.24821e-33	0.487232	1.07112	3.25641	2.3907	0.931046	3	0
intron_12_113117161_113119128	intron_12_113117161_113119128	0.00716627	4	1	0.00716627	Brain_Hypothalamus	0.00716627	Brain_Frontal_Cortex_BA9	4	1.26408e-32	4	2.68902	2.68902	2.68902	5.1279e-16	1	0
intron_13_110911771_110914725	intron_13_110911771_110914725	0.00719631	6	1	0.00719631	Brain_Cerebellum	0.00719631	Brain_Caudate_basal_ganglia	6	3.91289e-17	6	-2.68762	-2.68762	-2.68762	2.80867e-16	1	0
intron_12_113108222_113112086	intron_12_113108222_113112086	0.00721292	3	1	0.0071313	Brain_Hippocampus	0.00737868	Brain_Substantia_nigra	3	2.11126e-48	3	-2.69065	2.69065	-0.893084	3.10361	1	0
intron_7_729847_740819	intron_7_729847_740819	0.00725559	2	1	0.00635164	Brain_Cerebellar_Hemisphere	0.00850068	Brain_Cerebellum	1.99315	0.00684565	1.99315	2.63151	2.72905	2.68028	0.0689752	1	0
intron_1_151000615_151001250	intron_1_151000615_151001250	0.00726589	5	2	0.0136615	Brain_Caudate_basal_ganglia	0.807195	Brain_Cerebellum	4.23377	1.03644e-16	0.76623	-2.46604	-0.244046	-1.57724	1.21704	2	0
intron_3_32769962_32773457	intron_3_32769962_32773457	0.00726914	1	1	0.00726914	Brain_Cerebellar_Hemisphere	0.00726914	Brain_Cerebellar_Hemisphere	1	1	1	-2.68426	-2.68426	-2.68426		1	0
intron_19_13926590_13926667	intron_19_13926590_13926667	0.0073327	2	1	0.0073327	Brain_Anterior_cingulate_cortex_BA24	0.0073327	Brain_Caudate_basal_ganglia	2	6.12164e-17	2	-2.68134	-2.68134	-2.68134	4.44089e-16	1	0
intron_12_113108222_113114800	intron_12_113108222_113114800	0.0073628	2	1	0.0073628	Brain_Hypothalamus	0.0073628	Brain_Hippocampus	2	3.3547e-17	2	-2.67997	-2.67997	-2.67997	4.44089e-16	1	0
intron_6_38598121_38639800	intron_6_38598121_38639800	0.00739188	8	1	0.00739188	Brain_Anterior_cingulate_cortex_BA24	0.00739188	Brain_Cerebellar_Hemisphere	8	9.08931e-34	8	-2.67865	2.67865	2.00899	1.89409	1	0
intron_6_31400783_31410543	intron_6_31400783_31410543	0.0074085	2	2	0.00505835	Brain_Cortex	0.222158	Brain_Cerebellar_Hemisphere	1.06192	0.938081	0.938081	-2.80329	1.22081	-0.791243	2.84547	2	0
intron_19_10559936_10560312	intron_19_10559936_10560312	0.007413	2	1	0.007413	Brain_Cerebellar_Hemisphere	0.007413	Brain_Cerebellar_Hemisphere	2	3.3547e-17	2	-2.6777	-2.6777	-2.6777	0	1	0
intron_19_44905841_44906602	intron_19_44905841_44906602	0.00741551	12	1	0.00741551	Brain_Anterior_cingulate_cortex_BA24	0.00741551	Brain_Nucleus_accumbens_basal_ganglia	12	9.10552e-33	12	2.67758	2.67758	2.67758	2.99405e-16	1	0
intron_15_85717402_85718013	intron_15_85717402_85718013	0.00743227	5	1	0.00743227	Brain_Caudate_basal_ganglia	0.00743227	Brain_Putamen_basal_ganglia	5	7.58172e-18	5	-2.67683	2.67683	-0.535366	2.93232	1	0
intron_4_38628102_38630500	intron_4_38628102_38630500	0.00743418	1	1	0.00743418	Brain_Cerebellar_Hemisphere	0.00743418	Brain_Cerebellar_Hemisphere	1	1	1	-2.67674	-2.67674	-2.67674		1	0
intron_2_230170761_230171696	intron_2_230170761_230171696	0.00744069	1	1	0.00744069	Brain_Spinal_cord_cervical_c-1	0.00744069	Brain_Spinal_cord_cervical_c-1	1	1	1	-2.67645	-2.67645	-2.67645		1	0
intron_7_108150147_108159463	intron_7_108150147_108159463	0.00744757	11	1	0.00624909	Brain_Anterior_cingulate_cortex_BA24	0.0485562	Brain_Caudate_basal_ganglia	10.9264	2.23767e-17	10.9264	1.97247	2.73442	2.66515	0.229736	1	0
intron_12_8194796_8196257	intron_12_8194796_8196257	0.00747252	5	2	0.00338988	Brain_Nucleus_accumbens_basal_ganglia	0.149643	Brain_Cortex	4.01884	1.11022e-16	0.981156	-2.92998	-1.44079	-2.63214	0.665983	2	0
intron_17_2371415_2372190	intron_17_2371415_2372190	0.00748966	2	2	0.0097614	Brain_Cerebellum	0.0337131	Brain_Cortex	1.14661	0.853386	0.853386	-2.58417	-2.12349	-2.35383	0.325751	2	0
intron_10_95422073_95422190	intron_10_95422073_95422190	0.00749286	11	1	0.00749286	Brain_Hippocampus	0.00749286	Brain_Anterior_cingulate_cortex_BA24	11	9.54024e-33	11	2.67411	2.67411	2.67411	4.65765e-16	1	0
intron_10_95422073_95432448	intron_10_95422073_95432448	0.00749286	11	1	0.00749286	Brain_Cortex	0.00749286	Brain_Anterior_cingulate_cortex_BA24	11	4.85922e-18	11	-2.67411	-2.67411	-2.67411	4.65765e-16	1	0
intron_12_1236904_1263034	intron_12_1236904_1263034	0.00749565	12	3	0.0159077	Brain_Hippocampus	0.995145	Brain_Putamen_basal_ganglia	8.11739	8.30241e-18	0.704542	-1.5913	2.41103	1.1758	1.25302	3	0
intron_16_89548113_89550494	intron_16_89548113_89550494	0.00751135	2	1	0.00708692	Brain_Cerebellum	0.00834032	Brain_Cerebellar_Hemisphere	1.98816	0.0118446	1.98816	2.63797	2.69273	2.66535	0.0387202	1	0
intron_16_84775225_84778895	intron_16_84775225_84778895	0.00753393	3	1	0.00753393	Brain_Frontal_Cortex_BA9	0.00753393	Brain_Caudate_basal_ganglia	3	5.34639e-35	3	2.67227	2.67227	2.67227	5.43896e-16	1	0
intron_1_32944159_32945514	intron_1_32944159_32945514	0.00753667	4	1	0.00753667	Brain_Anterior_cingulate_cortex_BA24	0.00753667	Brain_Nucleus_accumbens_basal_ganglia	4	2.89007e-33	4	-2.67215	-2.67215	-2.67215	2.56395e-16	1	0
intron_6_11047999_11077689	intron_6_11047999_11077689	0.00755535	1	1	0.00755535	Brain_Nucleus_accumbens_basal_ganglia	0.00755535	Brain_Nucleus_accumbens_basal_ganglia	1	1	1	-2.67132	-2.67132	-2.67132		1	0
intron_6_35991808_35992510	intron_6_35991808_35992510	0.0075613	1	1	0.0075613	Brain_Cortex	0.0075613	Brain_Cortex	1	1	1	2.67106	2.67106	2.67106		1	0
intron_17_32020803_32021393	intron_17_32020803_32021393	0.00756811	11	1	0.00756811	Brain_Anterior_cingulate_cortex_BA24	0.00756811	Brain_Frontal_Cortex_BA9	11	8.90484e-34	11	2.67075	2.67075	2.67075	3.14018e-16	1	0
intron_14_89924677_89931541	intron_14_89924677_89931541	0.00756821	3	1	0.00505583	Brain_Hippocampus	0.00974526	Brain_Spinal_cord_cervical_c-1	2.98324	5.74976e-05	2.98324	-2.80346	-2.58474	-2.66348	0.121537	1	0
intron_17_16058599_16061758	intron_17_16058599_16061758	0.00756849	8	2	0.00458505	Brain_Frontal_Cortex_BA9	0.457145	Brain_Cortex	7.04199	2.63765e-17	0.953104	-2.82098	2.83483	0.96661	2.64186	2	0
intron_2_25239215_25240302	intron_2_25239215_25240302	0.00757569	5	1	0.00757569	Brain_Cerebellum	0.00757569	Brain_Nucleus_accumbens_basal_ganglia	5	2.29159e-17	5	-2.67042	2.67042	0.534084	2.9253	1	0
intron_1_109292464_109294206	intron_1_109292464_109294206	0.00757777	8	2	0.00908959	Brain_Caudate_basal_ganglia	0.147471	Brain_Putamen_basal_ganglia	6.02984	3.59648e-17	1.97016	-2.60867	2.60867	1.088	1.54767	2	0
intron_19_48133097_48135680	intron_19_48133097_48135680	0.00759413	5	1	0.00744029	Brain_Cerebellum	0.00777606	Brain_Anterior_cingulate_cortex_BA24	5	3.77823e-67	5	-2.67647	-2.66164	-2.6696	0.00751288	1	0
intron_12_123652735_123659430	intron_12_123652735_123659430	0.00761837	1	1	0.00761837	Brain_Cerebellar_Hemisphere	0.00761837	Brain_Cerebellar_Hemisphere	1	1	1	-2.66853	-2.66853	-2.66853		1	0
intron_4_102669049_102671281	intron_4_102669049_102671281	0.00764573	5	2	0.0161763	Brain_Cerebellar_Hemisphere	0.184944	Brain_Putamen_basal_ganglia	4.77828	1.02951e-16	0.215697	-2.40491	-1.32568	-1.987	0.572771	2	0
intron_14_76783851_76786085	intron_14_76783851_76786085	0.00764696	9	2	0.00381072	Brain_Cerebellum	0.458639	Brain_Cerebellar_Hemisphere	7.82247	6.1653e-17	1.17753	-2.89342	-0.741089	-1.21938	0.949088	2	0
intron_13_91756420_91907937	intron_13_91756420_91907937	0.00764838	1	1	0.00764838	Brain_Anterior_cingulate_cortex_BA24	0.00764838	Brain_Anterior_cingulate_cortex_BA24	1	1	1	-2.66721	-2.66721	-2.66721		1	0
intron_15_85750339_85752764	intron_15_85750339_85752764	0.00766516	1	1	0.00766516	Brain_Nucleus_accumbens_basal_ganglia	0.00766516	Brain_Nucleus_accumbens_basal_ganglia	1	1	1	2.66647	2.66647	2.66647		1	0
intron_6_32198559_32198649	intron_6_32198559_32198649	0.00770782	9	1	0.00770782	Brain_Cerebellar_Hemisphere	0.00770782	Brain_Cerebellum	9	2.13854e-17	9	2.66461	2.66461	2.66461	2.71948e-16	1	0
intron_6_32198559_32198658	intron_6_32198559_32198658	0.00770782	10	1	0.00770782	Brain_Frontal_Cortex_BA9	0.00770782	Brain_Anterior_cingulate_cortex_BA24	10	7.07148e-18	10	-2.66461	-2.66461	-2.66461	2.96059e-16	1	0
intron_6_32198730_32200831	intron_6_32198730_32200831	0.00770782	4	1	0.00770782	Brain_Frontal_Cortex_BA9	0.00770782	Brain_Anterior_cingulate_cortex_BA24	4	1.61435e-17	4	-2.66461	-2.66461	-2.66461	4.44089e-16	1	0
intron_19_55247109_55258435	intron_19_55247109_55258435	0.0077109	6	3	0.0163024	Brain_Hypothalamus	0.507413	Brain_Cortex	3.64601	1.35327e-32	0.446591	-2.13034	2.40207	0.461175	2.09102	3	0
intron_1_153728784_153740651	intron_1_153728784_153740651	0.00771306	1	1	0.00771306	Brain_Hypothalamus	0.00771306	Brain_Hypothalamus	1	1	1	2.66438	2.66438	2.66438		1	0
intron_11_123526171_123577367	intron_11_123526171_123577367	0.00771701	6	1	0.00771701	Brain_Anterior_cingulate_cortex_BA24	0.00771701	Brain_Caudate_basal_ganglia	6	0	6	-2.66421	-2.66421	-2.66421	3.4399e-16	1	0
intron_16_68273904_68274691	intron_16_68273904_68274691	0.00775039	3	2	0.0027173	Brain_Cerebellar_Hemisphere	0.909573	Brain_Frontal_Cortex_BA9	2.16427	1.57009e-16	0.835725	-0.113577	2.99803	0.923626	1.79649	2	0
intron_16_30660442_30661180	intron_16_30660442_30661180	0.00778018	12	2	0.00236216	Brain_Cerebellar_Hemisphere	0.991648	Brain_Anterior_cingulate_cortex_BA24	10.1863	1.63982e-17	1.81367	-0.0104682	3.04046	0.490799	1.17085	2	0
intron_12_132528553_132548003	intron_12_132528553_132548003	0.00778649	1	1	0.00778649	Brain_Cerebellum	0.00778649	Brain_Cerebellum	1	1	1	2.66119	2.66119	2.66119		1	0
intron_22_17750174_17774381	intron_22_17750174_17774381	0.0078294	1	1	0.0078294	Brain_Putamen_basal_ganglia	0.0078294	Brain_Putamen_basal_ganglia	1	1	1	-2.65934	-2.65934	-2.65934		1	0
intron_17_68949472_68955219	intron_17_68949472_68955219	0.00783861	1	1	0.00783861	Brain_Spinal_cord_cervical_c-1	0.00783861	Brain_Spinal_cord_cervical_c-1	1	1	1	-2.65894	-2.65894	-2.65894		1	0
intron_19_10565034_10565717	intron_19_10565034_10565717	0.00786789	8	2	0.00244106	Brain_Caudate_basal_ganglia	0.0143674	Brain_Putamen_basal_ganglia	7.1517	9.82363e-18	0.765723	-3.03055	-2.44794	-2.92166	0.198325	2	0
intron_11_502181_504824	intron_11_502181_504824	0.00791471	5	1	0.00263599	Brain_Anterior_cingulate_cortex_BA24	0.0116238	Brain_Hippocampus	4.84597	6.61819e-17	4.84597	-3.00728	2.52336	0.40789	2.90178	1	0
intron_9_96324169_96343904	intron_9_96324169_96343904	0.00794248	7	2	0.001875	Brain_Spinal_cord_cervical_c-1	0.00802696	Brain_Caudate_basal_ganglia	6.74263	5.3029e-17	0.257366	-3.10935	-2.65093	-2.71642	0.173265	2	0
intron_2_232876923_232878452	intron_2_232876923_232878452	0.00794872	1	1	0.00794872	Brain_Hypothalamus	0.00794872	Brain_Hypothalamus	1	1	1	-2.65424	-2.65424	-2.65424		1	0
intron_1_155060343_155060763	intron_1_155060343_155060763	0.00797688	9	2	0.00240383	Brain_Nucleus_accumbens_basal_ganglia	0.985391	Brain_Cerebellar_Hemisphere	5.89683	6.72035e-17	2.94896	-1.63243	3.03519	0.977591	1.58565	2	0
intron_17_16058599_16061401	intron_17_16058599_16061401	0.00798164	3	2	0.00500252	Brain_Frontal_Cortex_BA9	0.441345	Brain_Cortex	2.0693	1.57009e-16	0.9307	-2.80687	0.769923	-1.61461	2.06506	2	0
intron_12_75293367_75304757	intron_12_75293367_75304757	0.00798655	1	1	0.00798655	Brain_Cortex	0.00798655	Brain_Cortex	1	1	1	-2.65264	-2.65264	-2.65264		1	0
intron_11_34947606_34957384	intron_11_34947606_34957384	0.0080302	3	1	0.0080302	Brain_Hypothalamus	0.0080302	Brain_Anterior_cingulate_cortex_BA24	3	1.29243e-16	3	-2.6508	-2.6508	-2.6508	3.14018e-16	1	0
intron_22_26453404_26463917	intron_22_26453404_26463917	0.00803974	5	1	0.00803974	Brain_Cerebellar_Hemisphere	0.00803974	Brain_Nucleus_accumbens_basal_ganglia	5	2.03083e-33	5	2.6504	2.6504	2.6504	4.44089e-16	1	0
intron_6_30204765_30213305	intron_6_30204765_30213305	0.00809852	12	1	0.00809852	Brain_Anterior_cingulate_cortex_BA24	0.00809852	Brain_Caudate_basal_ganglia	12	2.11093e-17	12	-2.64793	-2.64793	-2.64793	2.67796e-16	1	0
intron_11_201225_205611	intron_11_201225_205611	0.00810242	7	1	0.0080868	Brain_Cortex	0.00810506	Brain_Anterior_cingulate_cortex_BA24	6.99999	3.20714e-33	6.99999	2.64766	2.64842	2.64777	0.000288295	1	0
intron_5_116298392_116303530	intron_5_116298392_116303530	0.0081038	2	1	0.0081038	Brain_Cerebellar_Hemisphere	0.0081038	Brain_Cerebellar_Hemisphere	2	3.3547e-17	2	-2.64771	-2.64771	-2.64771	0	1	0
intron_11_201225_201561	intron_11_201225_201561	0.00810506	3	1	0.00810506	Brain_Putamen_basal_ganglia	0.00810506	Brain_Cortex	3	1.91687e-33	3	2.64766	2.64766	2.64766	3.14018e-16	1	0
intron_15_67521594_67526418	intron_15_67521594_67526418	0.00818157	3	1	0.00818157	Brain_Anterior_cingulate_cortex_BA24	0.00818157	Brain_Anterior_cingulate_cortex_BA24	3	7.05676e-49	3	-2.64448	-2.64448	-2.64448	0	1	0
intron_2_149205404_149208314	intron_2_149205404_149208314	0.00821571	1	1	0.00821571	Brain_Cortex	0.00821571	Brain_Cortex	1	1	1	-2.64307	-2.64307	-2.64307		1	0
intron_10_7569784_7573142	intron_10_7569784_7573142	0.00821656	10	2	0.00227022	Brain_Hippocampus	0.352117	Brain_Frontal_Cortex_BA9	6.45685	1.1097e-31	3.54315	-3.0524	3.0524	-1.69179	1.91296	2	0
intron_4_947892_948116	intron_4_947892_948116	0.00822625	8	3	0.00530152	Brain_Nucleus_accumbens_basal_ganglia	0.248393	Brain_Frontal_Cortex_BA9	5.80453	3.54005e-17	0.891942	1.15426	2.78812	2.04256	0.608937	3	0
intron_6_30201138_30213305	intron_6_30201138_30213305	0.00831473	11	1	0.0075815	Brain_Caudate_basal_ganglia	0.00862581	Brain_Hypothalamus	10.9616	4.88601e-22	10.9616	2.62654	2.67016	2.63447	0.0176458	1	0
intron_14_67653498_67656416	intron_14_67653498_67656416	0.00833707	8	1	0.00833707	Brain_Frontal_Cortex_BA9	0.00833707	Brain_Caudate_basal_ganglia	8	4.88749e-17	8	2.63811	2.63811	2.63811	3.357e-16	1	0
intron_12_53315140_53315335	intron_12_53315140_53315335	0.00836187	7	1	0.00836187	Brain_Anterior_cingulate_cortex_BA24	0.00836187	Brain_Caudate_basal_ganglia	7	7.37129e-33	7	-2.6371	2.6371	1.88364	1.99346	1	0
intron_9_133156065_133161467	intron_9_133156065_133161467	0.00836274	1	1	0.00836274	Brain_Cerebellum	0.00836274	Brain_Cerebellum	1	1	1	2.63706	2.63706	2.63706		1	0
intron_14_93730434_93737241	intron_14_93730434_93737241	0.00837338	1	1	0.00837338	Brain_Spinal_cord_cervical_c-1	0.00837338	Brain_Spinal_cord_cervical_c-1	1	1	1	2.63663	2.63663	2.63663		1	0
intron_20_13808902_13816463	intron_20_13808902_13816463	0.00839315	3	1	0.00367862	Brain_Substantia_nigra	0.0141349	Brain_Cortex	2.92323	1.17041e-16	2.92323	-2.90448	-2.45382	-2.60404	0.260191	1	0
intron_2_202125282_202130593	intron_2_202125282_202130593	0.00841451	2	2	0.00225094	Brain_Nucleus_accumbens_basal_ganglia	0.00381911	Brain_Hippocampus	1.87098	0.129024	0.129024	-3.05496	-2.89273	-2.97384	0.114711	2	0
intron_3_165446263_165460452	intron_3_165446263_165460452	0.00841748	2	1	0.00841748	Brain_Hippocampus	0.00841748	Brain_Hippocampus	2	3.3547e-17	2	2.63485	2.63485	2.63485	0	1	0
intron_2_75664783_75665929	intron_2_75664783_75665929	0.00846292	10	1	0.00835208	Brain_Anterior_cingulate_cortex_BA24	0.009929	Brain_Nucleus_accumbens_basal_ganglia	9.98919	8.02648e-25	9.98919	-2.6375	-2.57829	-2.63157	0.0187217	1	0
intron_6_30201138_30204656	intron_6_30201138_30204656	0.00847627	12	1	0.0075815	Brain_Putamen_basal_ganglia	0.00862581	Brain_Cerebellar_Hemisphere	11.9786	5.20754e-33	11.9786	-2.67016	-2.62654	-2.63017	0.0125925	1	0
intron_3_181056786_181088877	intron_3_181056786_181088877	0.00848292	2	1	0.00848292	Brain_Caudate_basal_ganglia	0.00848292	Brain_Nucleus_accumbens_basal_ganglia	2	3.3547e-17	2	-2.63222	-2.63222	-2.63222	4.44089e-16	1	0
intron_17_50064607_50068056	intron_17_50064607_50068056	0.00853902	2	1	0.00853902	Brain_Cerebellum	0.00853902	Brain_Cerebellar_Hemisphere	2	3.3547e-17	2	-2.62998	-2.62998	-2.62998	4.44089e-16	1	0
intron_3_48564422_48564783	intron_3_48564422_48564783	0.00854703	11	1	0.00854703	Brain_Frontal_Cortex_BA9	0.00854703	Brain_Cortex	11	1.21387e-17	11	-2.62966	-2.62966	-2.62966	5.0634e-16	1	0
intron_4_76100688_76100795	intron_4_76100688_76100795	0.00855311	2	2	0.00264774	Brain_Cerebellar_Hemisphere	0.211077	Brain_Cerebellum	1.60157	0.398434	0.398434	-3.00593	-1.25061	-2.12827	1.2412	2	0
intron_20_3340639_3343676	intron_20_3340639_3343676	0.00855966	2	2	0.535243	Brain_Cerebellar_Hemisphere	0.574992	Brain_Cortex	1.92678	0.073218	0.073218	-0.620022	0.560715	-0.0296536	0.834907	2	0
intron_19_1979643_1979752	intron_19_1979643_1979752	0.00857892	1	1	0.00857892	Brain_Anterior_cingulate_cortex_BA24	0.00857892	Brain_Anterior_cingulate_cortex_BA24	1	1	1	2.62839	2.62839	2.62839		1	0
intron_19_1979618_1979752	intron_19_1979618_1979752	0.00857892	1	1	0.00857892	Brain_Anterior_cingulate_cortex_BA24	0.00857892	Brain_Anterior_cingulate_cortex_BA24	1	1	1	-2.62839	-2.62839	-2.62839		1	0
intron_17_82563548_82568054	intron_17_82563548_82568054	0.00859605	12	1	0.00859605	Brain_Putamen_basal_ganglia	0.00859605	Brain_Cerebellum	12	1.97264e-17	12	-2.62772	2.62772	-1.75181	2.04567	1	0
intron_19_18598901_18599565	intron_19_18598901_18599565	0.00859621	2	1	0.00859621	Brain_Cerebellar_Hemisphere	0.00859621	Brain_Cerebellar_Hemisphere	2	3.3547e-17	2	-2.62771	-2.62771	-2.62771	0	1	0
intron_2_75652657_75654736	intron_2_75652657_75654736	0.00861381	6	1	0.00861381	Brain_Anterior_cingulate_cortex_BA24	0.00861381	Brain_Cerebellar_Hemisphere	6	9.28361e-114	6	-2.62701	-2.62701	-2.62701	3.97205e-16	1	0
intron_15_89837722_89871475	intron_15_89837722_89871475	0.00865132	6	1	0.00855915	Brain_Caudate_basal_ganglia	0.0091256	Brain_Cortex	6	4.55723e-17	6	-2.62918	2.62918	-0.00364431	2.87614	1	0
intron_13_110910770_110911654	intron_13_110910770_110911654	0.008669	10	2	0.00719631	Brain_Cortex	0.00760797	Brain_Spinal_cord_cervical_c-1	8.62984	2.5044e-20	1.37016	2.66899	2.68762	2.67272	0.00785541	2	0
intron_3_15601894_15635424	intron_3_15601894_15635424	0.00867912	4	1	0.00867912	Brain_Cerebellar_Hemisphere	0.00867912	Brain_Cerebellar_Hemisphere	4	4.0137e-17	4	2.62444	2.62444	2.62444	0	1	0
intron_3_32764490_32764682	intron_3_32764490_32764682	0.00868804	1	1	0.00868804	Brain_Cerebellum	0.00868804	Brain_Cerebellum	1	1	1	2.62409	2.62409	2.62409		1	0
intron_19_37647899_37654712	intron_19_37647899_37654712	0.00869762	1	1	0.00869762	Brain_Cerebellum	0.00869762	Brain_Cerebellum	1	1	1	-2.62372	-2.62372	-2.62372		1	0
intron_3_50263063_50269161	intron_3_50263063_50269161	0.00870623	1	1	0.00870623	Brain_Cerebellum	0.00870623	Brain_Cerebellum	1	1	1	-2.62338	-2.62338	-2.62338		1	0
intron_6_31354665_31355107	intron_6_31354665_31355107	0.0087149	7	5	0.00778156	Brain_Cerebellar_Hemisphere	0.977712	Brain_Substantia_nigra	2.89958	0.00513105	0.583705	-1.53584	2.6614	0.989237	1.47139	5	0
intron_3_52855444_52897291	intron_3_52855444_52897291	0.00872827	10	1	0.00872827	Brain_Anterior_cingulate_cortex_BA24	0.00872827	Brain_Caudate_basal_ganglia	10	5.93558e-18	10	-2.62252	2.62252	8.88178e-17	2.76438	1	0
intron_9_34506874_34514640	intron_9_34506874_34514640	0.00874837	2	1	0.00874837	Brain_Hypothalamus	0.00874837	Brain_Hypothalamus	2	3.3547e-17	2	-2.62173	2.62173	0	3.70769	1	0
intron_14_92704707_92709672	intron_14_92704707_92709672	0.00876229	5	2	0.00630763	Brain_Putamen_basal_ganglia	0.149665	Brain_Cerebellar_Hemisphere	4.73111	1.10658e-16	0.268887	-2.73135	1.50368	0.618897	1.87304	2	0
intron_18_13666713_13671862	intron_18_13666713_13671862	0.00876311	6	1	0.00876311	Brain_Caudate_basal_ganglia	0.00876311	Brain_Anterior_cingulate_cortex_BA24	6	9.15984e-17	6	2.62116	2.62116	2.62116	3.4399e-16	1	0
intron_3_3175266_3179621	intron_3_3175266_3179621	0.00878492	2	1	0.00878492	Brain_Frontal_Cortex_BA9	0.00878492	Brain_Frontal_Cortex_BA9	2	3.3547e-17	2	-2.62031	2.62031	0	3.70568	1	0
intron_2_169875949_169877494	intron_2_169875949_169877494	0.00879887	6	2	0.00662453	Brain_Spinal_cord_cervical_c-1	0.0325153	Brain_Cerebellar_Hemisphere	5.0924	3.53455e-18	0.907601	-2.13802	2.71515	-0.616484	2.36421	2	0
intron_6_31356957_31357086	intron_6_31356957_31357086	0.00885258	6	4	0.00464977	Brain_Cerebellar_Hemisphere	0.323486	Brain_Caudate_basal_ganglia	3.10923	1.65713e-16	0.418829	-1.62288	2.83035	1.22814	1.98524	4	0
intron_11_134252642_134252840	intron_11_134252642_134252840	0.00886277	2	1	0.00835756	Brain_Cerebellum	0.00940304	Brain_Cerebellar_Hemisphere	1.99978	0.000222459	1.99978	2.59704	2.63727	2.61716	0.0284474	1	0
intron_1_54679439_54679891	intron_1_54679439_54679891	0.00886296	3	1	0.00886296	Brain_Cortex	0.00886296	Brain_Cortex	3	2.11126e-48	3	2.6173	2.6173	2.6173	0	1	0
intron_4_183679486_183680120	intron_4_183679486_183680120	0.00889065	1	1	0.00889065	Brain_Frontal_Cortex_BA9	0.00889065	Brain_Frontal_Cortex_BA9	1	1	1	2.61623	2.61623	2.61623		1	0
intron_13_110910770_110914725	intron_13_110910770_110914725	0.00890586	11	2	0.00273261	Brain_Hypothalamus	0.00760797	Brain_Spinal_cord_cervical_c-1	9.12909	4.12944e-17	1.87091	-2.99632	-2.66899	-2.73748	0.125056	2	0
intron_19_37689160_37691521	intron_19_37689160_37691521	0.00896356	3	1	0.00896356	Brain_Frontal_Cortex_BA9	0.00896356	Brain_Caudate_basal_ganglia	3	2.11126e-48	3	-2.61344	-2.61344	-2.61344	3.14018e-16	1	0
intron_4_183680267_183682732	intron_4_183680267_183682732	0.00897059	1	1	0.00897059	Brain_Spinal_cord_cervical_c-1	0.00897059	Brain_Spinal_cord_cervical_c-1	1	1	1	-2.61317	-2.61317	-2.61317		1	0
intron_14_90695578_90730075	intron_14_90695578_90730075	0.00898743	3	1	0.00898743	Brain_Caudate_basal_ganglia	0.00898743	Brain_Putamen_basal_ganglia	3	9.30799e-33	3	2.61253	2.61253	2.61253	3.14018e-16	1	0
intron_8_124562989_124565662	intron_8_124562989_124565662	0.00899877	4	1	0.00662182	Brain_Cortex	0.010471	Brain_Anterior_cingulate_cortex_BA24	3.98486	1.99207e-20	3.98486	-2.71529	2.57684	1.24956	2.64325	1	0
intron_15_83124776_83127358	intron_15_83124776_83127358	0.00900085	1	1	0.00900085	Brain_Spinal_cord_cervical_c-1	0.00900085	Brain_Spinal_cord_cervical_c-1	1	1	1	2.61202	2.61202	2.61202		1	0
intron_19_52660843_52690443	intron_19_52660843_52690443	0.00900569	6	3	0.00521831	Brain_Cerebellar_Hemisphere	0.636317	Brain_Cerebellum	3.60225	1.01033e-16	0.757545	0.472855	2.79324	1.46893	1.11759	3	0
intron_17_16151616_16151946	intron_17_16151616_16151946	0.00902692	4	1	0.00902692	Brain_Cerebellum	0.00902692	Brain_Nucleus_accumbens_basal_ganglia	4	8.36458e-50	4	-2.61103	-2.61103	-2.61103	3.62597e-16	1	0
intron_9_132612255_132630264	intron_9_132612255_132630264	0.00907028	2	1	0.00907028	Brain_Caudate_basal_ganglia	0.00907028	Brain_Caudate_basal_ganglia	2	3.3547e-17	2	-2.60939	-2.60939	-2.60939	0	1	0
intron_18_13666713_13670871	intron_18_13666713_13670871	0.00909582	4	2	0.008176	Brain_Cerebellum	0.0650208	Brain_Nucleus_accumbens_basal_ganglia	2.22034	7.47093e-50	1.77966	-1.84511	2.64471	1.31844	2.14182	2	0
intron_22_19977586_19977958	intron_22_19977586_19977958	0.00915847	1	1	0.00915847	Brain_Cerebellum	0.00915847	Brain_Cerebellum	1	1	1	-2.60608	-2.60608	-2.60608		1	0
intron_19_55104159_55112467	intron_19_55104159_55112467	0.00919692	2	2	0.0112932	Brain_Cerebellar_Hemisphere	0.0362696	Brain_Cerebellum	1.15578	0.844221	0.844221	2.09389	2.53349	2.31369	0.310845	2	0
intron_11_2919407_2922102	intron_11_2919407_2922102	0.00920019	7	2	0.00600302	Brain_Hippocampus	0.370452	Brain_Substantia_nigra	5.99098	4.79778e-18	0.984299	-2.74762	1.0585	0.4915	1.42961	2	0
intron_11_7593224_7610291	intron_11_7593224_7610291	0.00921175	1	1	0.00921175	Brain_Putamen_basal_ganglia	0.00921175	Brain_Putamen_basal_ganglia	1	1	1	2.60409	2.60409	2.60409		1	0
intron_14_76782776_76783693	intron_14_76782776_76783693	0.00924346	9	3	0.00332483	Brain_Cerebellar_Hemisphere	0.458639	Brain_Caudate_basal_ganglia	6.8764	2.5943e-17	0.499051	-2.93599	2.28901	-1.86768	1.82566	3	0
intron_1_109413135_109415237	intron_1_109413135_109415237	0.00926904	12	1	0.00926904	Brain_Caudate_basal_ganglia	0.00926904	Brain_Hypothalamus	12	8.21515e-18	12	-2.60197	2.60197	-1.73465	2.02563	1	0
intron_15_83139275_83151215	intron_15_83139275_83151215	0.00928222	5	1	0.00928222	Brain_Nucleus_accumbens_basal_ganglia	0.00928222	Brain_Cortex	5	4.29975e-17	5	-2.60148	-2.60148	-2.60148	6.66134e-16	1	0
intron_22_43183149_43185962	intron_22_43183149_43185962	0.0092824	1	1	0.0092824	Brain_Cerebellum	0.0092824	Brain_Cerebellum	1	1	1	-2.60147	-2.60147	-2.60147		1	0
intron_16_89549713_89550494	intron_16_89549713_89550494	0.00930031	2	1	0.00900482	Brain_Cerebellum	0.00961004	Brain_Cerebellar_Hemisphere	1.99984	0.000155222	1.99984	-2.61187	-2.58955	-2.60071	0.0157808	1	0
intron_18_8807060_8812979	intron_18_8807060_8812979	0.00932079	7	4	0.00378145	Brain_Spinal_cord_cervical_c-1	0.565554	Brain_Cortex	3.70006	2.01757e-17	0.130877	-2.89584	-0.574612	-1.98464	0.96177	4	0
intron_12_113121638_113127812	intron_12_113121638_113127812	0.00932424	6	1	0.00932424	Brain_Caudate_basal_ganglia	0.00932424	Brain_Anterior_cingulate_cortex_BA24	6	1.53942e-17	6	-2.59993	-2.59993	-2.59993	4.86475e-16	1	0
intron_19_1047654_1048895	intron_19_1047654_1048895	0.00937636	1	1	0.00937636	Brain_Cerebellar_Hemisphere	0.00937636	Brain_Cerebellar_Hemisphere	1	1	1	-2.59802	-2.59802	-2.59802		1	0
intron_9_34459053_34483448	intron_9_34459053_34483448	0.00939446	1	1	0.00939446	Brain_Caudate_basal_ganglia	0.00939446	Brain_Caudate_basal_ganglia	1	1	1	-2.59736	-2.59736	-2.59736		1	0
intron_14_74916520_74918513	intron_14_74916520_74918513	0.00941923	1	1	0.00941923	Brain_Cerebellar_Hemisphere	0.00941923	Brain_Cerebellar_Hemisphere	1	1	1	2.59645	2.59645	2.59645		1	0
intron_14_100539315_100543858	intron_14_100539315_100543858	0.00944987	8	2	0.000814789	Brain_Cerebellum	0.105089	Brain_Cerebellar_Hemisphere	7.14812	4.7699e-17	0.743752	1.62067	3.34772	2.84968	0.519657	2	0
intron_1_5948251_5952700	intron_1_5948251_5952700	0.00949197	2	1	0.00949197	Brain_Nucleus_accumbens_basal_ganglia	0.00949197	Brain_Frontal_Cortex_BA9	2	6.12164e-17	2	2.59381	2.59381	2.59381	4.44089e-16	1	0
intron_8_73959818_73972245	intron_8_73959818_73972245	0.00949958	10	2	0.0100924	Brain_Cerebellar_Hemisphere	0.505318	Brain_Cortex	9.4137	7.2503e-17	0.573871	-2.57265	-0.666145	-1.44971	0.639208	2	0
intron_2_260702_262631	intron_2_260702_262631	0.00951925	4	1	0.00951925	Brain_Cerebellar_Hemisphere	0.00951925	Brain_Caudate_basal_ganglia	4	3.92663e-80	4	-2.59282	-2.59282	-2.59282	2.56395e-16	1	0
intron_17_15981144_15987266	intron_17_15981144_15987266	0.00952202	2	1	0.00952202	Brain_Cerebellum	0.00952202	Brain_Cortex	2	3.3547e-17	2	2.59272	2.59272	2.59272	6.28037e-16	1	0
intron_16_88842829_88856758	intron_16_88842829_88856758	0.00954964	9	2	0.17311	Brain_Anterior_cingulate_cortex_BA24	0.918895	Brain_Hippocampus	8.46401	2.91599e-17	0.535995	-0.101825	1.36228	0.711566	0.771651	2	0
intron_6_132790272_132796982	intron_6_132790272_132796982	0.00956496	8	2	0.00232279	Brain_Hypothalamus	0.946151	Brain_Cortex	6.02015	7.16507e-17	1.97985	-0.067541	3.04552	0.794747	1.38899	2	0
intron_13_26676724_26681054	intron_13_26676724_26681054	0.00956934	7	1	0.00956934	Brain_Caudate_basal_ganglia	0.00956934	Brain_Hippocampus	7	6.93756e-17	7	-2.59101	-2.59101	-2.59101	4.05396e-16	1	0
intron_16_2298540_2299403	intron_16_2298540_2299403	0.00958391	2	1	0.00958391	Brain_Frontal_Cortex_BA9	0.00958391	Brain_Cerebellar_Hemisphere	2	2.86051e-16	2	2.59049	2.59049	2.59049	4.44089e-16	1	0
intron_1_114464388_114510551	intron_1_114464388_114510551	0.00961097	3	1	0.00961097	Brain_Cerebellar_Hemisphere	0.00961097	Brain_Cerebellar_Hemisphere	3	4.79508e-17	3	-2.58952	2.58952	0.863173	2.99012	1	0
intron_1_155060832_155061114	intron_1_155060832_155061114	0.00964326	6	2	0.00240383	Brain_Cortex	0.661945	Brain_Cerebellum	5.06466	1.42391e-17	0.935341	0.437229	3.03519	0.870223	1.06061	2	0
intron_19_11399969_11400040	intron_19_11399969_11400040	0.00964485	4	1	0.00964485	Brain_Putamen_basal_ganglia	0.00964485	Brain_Cortex	4	2.21134e-17	4	-2.58831	2.58831	-1.29415	2.58831	1	0
intron_1_103012469_103013282	intron_1_103012469_103013282	0.00966247	1	1	0.00966247	Brain_Nucleus_accumbens_basal_ganglia	0.00966247	Brain_Nucleus_accumbens_basal_ganglia	1	1	1	2.58768	2.58768	2.58768		1	0
intron_3_9445300_9445657	intron_3_9445300_9445657	0.0096843	7	2	0.0045974	Brain_Hippocampus	0.449438	Brain_Caudate_basal_ganglia	6.01824	6.26381e-34	0.981757	-2.83397	0.756352	-2.32106	1.35701	2	0
intron_9_16876_16969	intron_9_16876_16969	0.0096923	1	1	0.0096923	Brain_Cerebellum	0.0096923	Brain_Cerebellum	1	1	1	-2.58662	-2.58662	-2.58662		1	0
intron_4_183679486_183680208	intron_4_183679486_183680208	0.00973849	2	1	0.00889065	Brain_Cerebellar_Hemisphere	0.0106577	Brain_Cerebellum	2	3.3547e-17	2	-2.61623	-2.55373	-2.58498	0.044196	1	0
intron_17_2371415_2372147	intron_17_2371415_2372147	0.0097614	1	1	0.0097614	Brain_Cerebellum	0.0097614	Brain_Cerebellum	1	1	1	-2.58417	-2.58417	-2.58417		1	0
intron_14_95193919_95194215	intron_14_95193919_95194215	0.00977661	1	1	0.00977661	Brain_Caudate_basal_ganglia	0.00977661	Brain_Caudate_basal_ganglia	1	1	1	-2.58363	-2.58363	-2.58363		1	0
intron_14_95194461_95194536	intron_14_95194461_95194536	0.00977661	2	1	0.00977661	Brain_Hippocampus	0.00977661	Brain_Spinal_cord_cervical_c-1	2	3.3547e-17	2	-2.58363	-2.58363	-2.58363	6.28037e-16	1	0
intron_6_107897731_107901370	intron_6_107897731_107901370	0.00982031	4	1	0.00982031	Brain_Cerebellar_Hemisphere	0.00982031	Brain_Cerebellar_Hemisphere	4	3.92663e-80	4	-2.58209	-2.58209	-2.58209	0	1	0
intron_3_16222758_16227354	intron_3_16222758_16227354	0.00983676	9	5	0.00185087	Brain_Hypothalamus	0.711719	Brain_Nucleus_accumbens_basal_ganglia	3.9126	2.37365e-17	0.41267	-3.11317	0.72462	-0.579068	1.3356	5	0
intron_15_89217324_89218565	intron_15_89217324_89218565	0.00987088	5	1	0.00987088	Brain_Cortex	0.00987088	Brain_Cortex	5	3.69924e-18	5	-2.58032	2.58032	0.516064	2.8266	1	0
intron_17_15981144_15986800	intron_17_15981144_15986800	0.00987819	5	1	0.00952202	Brain_Cerebellar_Hemisphere	0.020183	Brain_Hypothalamus	4.84841	5.58243e-19	4.84841	2.32293	2.59272	2.53876	0.120655	1	0
intron_9_127531778_127578922	intron_9_127531778_127578922	0.00988727	1	1	0.00988727	Brain_Spinal_cord_cervical_c-1	0.00988727	Brain_Spinal_cord_cervical_c-1	1	1	1	2.57975	2.57975	2.57975		1	0
intron_9_131530645_131531067	intron_9_131530645_131531067	0.00991473	5	2	0.00265377	Brain_Hypothalamus	0.00905456	Brain_Caudate_basal_ganglia	4.46418	1.93176e-17	0.535825	2.60999	3.00523	2.84713	0.216485	2	0
intron_12_113100680_113101889	intron_12_113100680_113101889	0.00994146	2	2	0.0023935	Brain_Spinal_cord_cervical_c-1	0.00937396	Brain_Frontal_Cortex_BA9	1.84821	0.151791	0.151791	-3.03649	-2.59811	-2.8173	0.309985	2	0
intron_17_15978163_15980243	intron_17_15978163_15980243	0.00995486	12	1	0.00962254	Brain_Hippocampus	0.0191869	Brain_Hypothalamus	11.6641	2.01548e-18	11.6641	2.34188	2.58911	2.5397	0.093422	1	0
intron_11_133916684_133918257	intron_11_133916684_133918257	0.0100014	2	1	0.0100014	Brain_Cerebellar_Hemisphere	0.0100014	Brain_Cerebellar_Hemisphere	2	3.3547e-17	2	-2.57578	-2.57578	-2.57578	0	1	0
intron_11_44587556_44594643	intron_11_44587556_44594643	0.010006	6	1	0.010006	Brain_Cerebellum	0.010006	Brain_Putamen_basal_ganglia	6	2.13705e-49	6	-2.57562	-2.57562	-2.57562	2.80867e-16	1	0
intron_3_150618928_150622385	intron_3_150618928_150622385	0.0100566	9	1	0.0100566	Brain_Cerebellar_Hemisphere	0.0100566	Brain_Anterior_cingulate_cortex_BA24	9	7.14897e-17	9	-2.57388	2.57388	0.857959	2.57388	1	0
intron_17_15980391_15981040	intron_17_15980391_15981040	0.0100757	12	1	0.00998297	Brain_Caudate_basal_ganglia	0.0191869	Brain_Hypothalamus	11.6805	4.778e-17	11.6805	2.34188	2.57642	2.53733	0.0912939	1	0
intron_2_55254201_55254654	intron_2_55254201_55254654	0.0100958	7	2	0.00248465	Brain_Putamen_basal_ganglia	0.893938	Brain_Cortex	6.01429	1.37117e-32	0.985706	-3.0252	-0.133323	-2.61208	1.09303	2	0
intron_11_6592823_6600486	intron_11_6592823_6600486	0.0101041	4	1	0.0101041	Brain_Cerebellar_Hemisphere	0.0101041	Brain_Caudate_basal_ganglia	4	5.08225e-33	4	2.57224	2.57224	2.57224	2.56395e-16	1	0
intron_11_6600265_6600486	intron_11_6600265_6600486	0.0101041	12	1	0.0101041	Brain_Hippocampus	0.0101041	Brain_Cerebellar_Hemisphere	12	1.13141e-33	12	-2.57224	-2.57224	-2.57224	3.54261e-16	1	0
intron_3_119504021_119513641	intron_3_119504021_119513641	0.0101108	7	1	0.0101108	Brain_Cerebellar_Hemisphere	0.0101108	Brain_Cerebellum	7	5.94946e-78	7	-2.57202	-2.57202	-2.57202	3.14018e-16	1	0
intron_3_119503620_119503959	intron_3_119503620_119503959	0.0101108	2	1	0.0101108	Brain_Spinal_cord_cervical_c-1	0.0101108	Brain_Caudate_basal_ganglia	2	3.3547e-17	2	-2.57202	-2.57202	-2.57202	6.28037e-16	1	0
intron_3_119503620_119503954	intron_3_119503620_119503954	0.0101108	12	1	0.0101108	Brain_Hippocampus	0.0101108	Brain_Caudate_basal_ganglia	12	6.51949e-33	12	2.57202	2.57202	2.57202	2.67796e-16	1	0
intron_18_58343103_58349537	intron_18_58343103_58349537	0.0101161	3	1	0.00945338	Brain_Hippocampus	0.0104627	Brain_Cerebellar_Hemisphere	3	3.03791e-17	3	-2.56015	2.59521	0.865069	2.96638	1	0
intron_8_73955761_73955911	intron_8_73955761_73955911	0.0102931	4	1	0.0102931	Brain_Caudate_basal_ganglia	0.0102931	Brain_Cerebellar_Hemisphere	4	3.92663e-80	4	2.56582	2.56582	2.56582	4.44089e-16	1	0
intron_8_73956054_73972077	intron_8_73956054_73972077	0.0102931	6	1	0.0102931	Brain_Cortex	0.0102931	Brain_Anterior_cingulate_cortex_BA24	6	1.54058e-33	6	2.56582	2.56582	2.56582	1.98603e-16	1	0
intron_3_119477448_119479908	intron_3_119477448_119479908	0.0103113	2	1	0.0103113	Brain_Cerebellum	0.0103113	Brain_Cerebellar_Hemisphere	2	3.3547e-17	2	2.56521	2.56521	2.56521	6.28037e-16	1	0
intron_9_128246503_128247375	intron_9_128246503_128247375	0.0103145	1	1	0.0103145	Brain_Spinal_cord_cervical_c-1	0.0103145	Brain_Spinal_cord_cervical_c-1	1	1	1	-2.5651	-2.5651	-2.5651		1	0
intron_1_160082895_160083128	intron_1_160082895_160083128	0.0103811	1	1	0.0103811	Brain_Cortex	0.0103811	Brain_Cortex	1	1	1	2.56287	2.56287	2.56287		1	0
intron_12_69350272_69352220	intron_12_69350272_69352220	0.0104514	5	1	0.0104514	Brain_Hippocampus	0.0104514	Brain_Caudate_basal_ganglia	5	9.67988e-112	5	-2.56052	2.56052	0.512105	2.80491	1	0
intron_8_141221765_141253989	intron_8_141221765_141253989	0.0104733	4	2	0.00260996	Brain_Frontal_Cortex_BA9	0.317512	Brain_Cerebellar_Hemisphere	2.51214	4.03057e-17	1.48786	-3.01029	-0.999583	-2.00494	1.16088	2	0
intron_2_238165684_238168371	intron_2_238165684_238168371	0.0104854	1	1	0.0104854	Brain_Cerebellar_Hemisphere	0.0104854	Brain_Cerebellar_Hemisphere	1	1	1	2.5594	2.5594	2.5594		1	0
intron_10_14530515_14571924	intron_10_14530515_14571924	0.0104855	3	1	0.0104855	Brain_Caudate_basal_ganglia	0.0104855	Brain_Caudate_basal_ganglia	3	5.34639e-35	3	-2.55939	-2.55939	-2.55939	0	1	0
intron_10_97757723_97759236	intron_10_97757723_97759236	0.0104883	12	3	0.00125458	Brain_Frontal_Cortex_BA9	0.769262	Brain_Cerebellum	9.89039	5.22994e-17	0.719423	-3.22617	-0.293341	-1.7454	0.743242	3	0
intron_6_31356442_31356688	intron_6_31356442_31356688	0.0104987	7	5	0.0201009	Brain_Frontal_Cortex_BA9	0.799044	Brain_Cerebellar_Hemisphere	3.70689	1.70068e-16	0.167257	-0.806438	2.32446	1.16483	1.27538	5	0
intron_11_45935157_45935636	intron_11_45935157_45935636	0.010501	4	1	0.010501	Brain_Putamen_basal_ganglia	0.010501	Brain_Cerebellar_Hemisphere	4	1.21516e-17	4	-2.55888	2.55888	1.27944	2.55888	1	0
intron_18_47084442_47098173	intron_18_47084442_47098173	0.0105108	2	1	0.0105108	Brain_Hypothalamus	0.0105108	Brain_Putamen_basal_ganglia	2	3.3547e-17	2	-2.55856	-2.55856	-2.55856	4.44089e-16	1	0
intron_13_32425955_32427904	intron_13_32425955_32427904	0.0105157	3	1	0.0105157	Brain_Hypothalamus	0.0105157	Brain_Cortex	3	2.11126e-48	3	-2.55839	-2.55839	-2.55839	3.14018e-16	1	0
intron_11_893519_899340	intron_11_893519_899340	0.0105821	2	1	0.0105821	Brain_Caudate_basal_ganglia	0.0105821	Brain_Anterior_cingulate_cortex_BA24	2	2.86051e-16	2	2.5562	2.5562	2.5562	4.44089e-16	1	0
intron_5_34945025_34945722	intron_5_34945025_34945722	0.0105885	12	2	0.0498436	Brain_Substantia_nigra	0.302326	Brain_Frontal_Cortex_BA9	11.1968	1.6841e-17	0.797175	-1.71732	1.9613	0.918737	0.868707	2	0
intron_17_69981373_69982329	intron_17_69981373_69982329	0.0106179	1	1	0.0106179	Brain_Hypothalamus	0.0106179	Brain_Hypothalamus	1	1	1	2.55503	2.55503	2.55503		1	0
intron_9_96364550_96368272	intron_9_96364550_96368272	0.0106558	8	1	0.0102607	Brain_Caudate_basal_ganglia	0.0144395	Brain_Nucleus_accumbens_basal_ganglia	7.80185	1.49241e-17	7.80185	-2.56692	2.56692	1.8799	1.79778	1	0
intron_1_93325895_93326602	intron_1_93325895_93326602	0.010686	7	3	0.133318	Brain_Cerebellar_Hemisphere	0.99022	Brain_Cortex	3.58232	6.23646e-17	0.191072	-0.360598	1.50114	0.0469324	0.662237	3	0
intron_4_8106637_8158680	intron_4_8106637_8158680	0.0107003	1	1	0.0107003	Brain_Anterior_cingulate_cortex_BA24	0.0107003	Brain_Anterior_cingulate_cortex_BA24	1	1	1	-2.55234	-2.55234	-2.55234		1	0
intron_8_73955765_73955911	intron_8_73955765_73955911	0.0107408	3	2	0.0102931	Brain_Cerebellar_Hemisphere	0.196587	Brain_Anterior_cingulate_cortex_BA24	2.02257	1.18319e-32	0.977434	-1.29134	2.56582	1.2801	2.22693	2	0
intron_10_97743164_97744729	intron_10_97743164_97744729	0.0107495	9	2	0.00291852	Brain_Hippocampus	0.29336	Brain_Anterior_cingulate_cortex_BA24	6.03272	2.45069e-33	2.96728	-2.97619	-1.05078	-2.25304	0.932142	2	0
intron_17_16065019_16065485	intron_17_16065019_16065485	0.0107628	2	1	0.0107628	Brain_Putamen_basal_ganglia	0.0107628	Brain_Anterior_cingulate_cortex_BA24	2	3.3547e-17	2	-2.55031	2.55031	-2.22045e-16	3.60668	1	0
intron_1_21598095_21598400	intron_1_21598095_21598400	0.0107803	11	1	0.0107803	Brain_Anterior_cingulate_cortex_BA24	0.0107803	Brain_Nucleus_accumbens_basal_ganglia	11	5.65538e-53	11	-2.54974	-2.54974	-2.54974	2.80867e-16	1	0
intron_6_165290067_165293413	intron_6_165290067_165293413	0.010807	2	1	0.010807	Brain_Caudate_basal_ganglia	0.010807	Brain_Caudate_basal_ganglia	2	3.3547e-17	2	2.54888	2.54888	2.54888	0	1	0
intron_17_44848252_44849106	intron_17_44848252_44849106	0.0108498	9	1	0.0107624	Brain_Caudate_basal_ganglia	0.0116191	Brain_Nucleus_accumbens_basal_ganglia	8.99888	1.60929e-33	8.99888	2.52351	2.55032	2.54734	0.0089382	1	0
intron_9_127714282_127714379	intron_9_127714282_127714379	0.0108585	12	1	0.0108585	Brain_Anterior_cingulate_cortex_BA24	0.0108585	Brain_Frontal_Cortex_BA9	12	3.01202e-17	12	-2.54722	2.54722	-0.424536	2.62327	1	0
intron_2_11217169_11218455	intron_2_11217169_11218455	0.0109041	1	1	0.0109041	Brain_Cerebellar_Hemisphere	0.0109041	Brain_Cerebellar_Hemisphere	1	1	1	-2.54576	-2.54576	-2.54576		1	0
intron_15_83127477_83136481	intron_15_83127477_83136481	0.0109484	6	1	0.0106326	Brain_Spinal_cord_cervical_c-1	0.0114772	Brain_Cerebellar_Hemisphere	5.94236	1.50062e-16	5.94236	2.52783	2.55455	2.53228	0.0109095	1	0
intron_2_237578155_237585998	intron_2_237578155_237585998	0.0109571	2	1	0.0109571	Brain_Cortex	0.0109571	Brain_Frontal_Cortex_BA9	2	3.3547e-17	2	-2.54406	-2.54406	-2.54406	4.44089e-16	1	0
intron_18_47099405_47100254	intron_18_47099405_47100254	0.0109898	1	1	0.0109898	Brain_Nucleus_accumbens_basal_ganglia	0.0109898	Brain_Nucleus_accumbens_basal_ganglia	1	1	1	-2.54302	-2.54302	-2.54302		1	0
intron_19_54445179_54445284	intron_19_54445179_54445284	0.010997	1	1	0.010997	Brain_Cerebellar_Hemisphere	0.010997	Brain_Cerebellar_Hemisphere	1	1	1	-2.54279	-2.54279	-2.54279		1	0
intron_12_123590449_123596605	intron_12_123590449_123596605	0.0110527	3	2	0.0596059	Brain_Spinal_cord_cervical_c-1	0.404067	Brain_Nucleus_accumbens_basal_ganglia	2.89693	3.05392e-16	0.103074	-1.8837	0.834379	-0.627899	1.37075	2	0
intron_10_68721406_68722455	intron_10_68721406_68722455	0.0110734	2	2	0.0141067	Brain_Cerebellar_Hemisphere	0.956623	Brain_Cerebellum	1.59011	0.409891	0.409891	0.0543916	2.45453	1.25446	1.69716	2	0
intron_4_24876697_24910772	intron_4_24876697_24910772	0.0110848	1	1	0.0110848	Brain_Cortex	0.0110848	Brain_Cortex	1	1	1	-2.54001	-2.54001	-2.54001		1	0
intron_3_3146623_3147450	intron_3_3146623_3147450	0.0111247	6	1	0.0111247	Brain_Cerebellar_Hemisphere	0.0111247	Brain_Cortex	6	4.98162e-33	6	-2.53876	-2.53876	-2.53876	4.86475e-16	1	0
intron_4_55600575_55605275	intron_4_55600575_55605275	0.0111441	2	1	0.0111441	Brain_Frontal_Cortex_BA9	0.0111441	Brain_Hypothalamus	2	3.3547e-17	2	2.53815	2.53815	2.53815	4.44089e-16	1	0
intron_13_49382941_49433318	intron_13_49382941_49433318	0.0111781	5	2	0.00250207	Brain_Cerebellar_Hemisphere	0.56916	Brain_Substantia_nigra	4.01724	4.03679e-18	0.97213	0.569289	3.02309	2.50649	1.08437	2	0
intron_10_95354967_95355627	intron_10_95354967_95355627	0.0111916	1	1	0.0111916	Brain_Hippocampus	0.0111916	Brain_Hippocampus	1	1	1	2.53666	2.53666	2.53666		1	0
intron_2_178458627_178460348	intron_2_178458627_178460348	0.0112103	2	1	0.0112103	Brain_Hippocampus	0.0112103	Brain_Hippocampus	2	6.12164e-17	2	-2.53607	2.53607	0	3.58655	1	0
intron_12_123624862_123626425	intron_12_123624862_123626425	0.0112402	12	1	0.0112402	Brain_Caudate_basal_ganglia	0.0112402	Brain_Anterior_cingulate_cortex_BA24	12	1.12101e-32	12	-2.53514	2.53514	-2.11262	1.46366	1	0
intron_7_148698763_148729962	intron_7_148698763_148729962	0.0112409	1	1	0.0112409	Brain_Cortex	0.0112409	Brain_Cortex	1	1	1	2.53512	2.53512	2.53512		1	0
intron_13_50027406_50044651	intron_13_50027406_50044651	0.0112503	2	1	0.0112503	Brain_Cerebellum	0.0112503	Brain_Hypothalamus	2	3.3547e-17	2	2.53483	2.53483	2.53483	4.44089e-16	1	0
intron_10_97738674_97743094	intron_10_97738674_97743094	0.0112651	5	2	0.00300946	Brain_Cerebellum	0.28099	Brain_Hypothalamus	3.49454	7.60851e-33	1.50546	-2.96677	-1.0781	-1.83351	1.03438	2	0
intron_1_11790898_11791207	intron_1_11790898_11791207	0.0112684	7	3	0.0181534	Brain_Substantia_nigra	0.192704	Brain_Anterior_cingulate_cortex_BA24	5.02388	1.10942e-18	0.894345	-2.30681	2.36247	-0.922492	1.4961	3	0
intron_2_27369549_27369876	intron_2_27369549_27369876	0.0113047	12	1	0.0113047	Brain_Anterior_cingulate_cortex_BA24	0.0113047	Brain_Cortex	12	2.71816e-18	12	-2.53314	-2.53314	-2.53314	4.63836e-16	1	0
intron_2_27369545_27369876	intron_2_27369545_27369876	0.0113047	12	1	0.0113047	Brain_Substantia_nigra	0.0113047	Brain_Caudate_basal_ganglia	12	4.14943e-17	12	2.53314	2.53314	2.53314	5.18584e-16	1	0
intron_2_27368113_27368372	intron_2_27368113_27368372	0.0113047	1	1	0.0113047	Brain_Cortex	0.0113047	Brain_Cortex	1	1	1	2.53314	2.53314	2.53314		1	0
intron_8_73964625_73972245	intron_8_73964625_73972245	0.0113105	2	2	0.0424374	Brain_Nucleus_accumbens_basal_ganglia	0.388463	Brain_Spinal_cord_cervical_c-1	1.5089	0.491102	0.491102	-0.862408	2.02921	0.583399	2.04468	2	0
intron_17_16032483_16034765	intron_17_16032483_16034765	0.0113119	1	1	0.0113119	Brain_Cerebellum	0.0113119	Brain_Cerebellum	1	1	1	-2.53291	-2.53291	-2.53291		1	0
intron_12_7190216_7190362	intron_12_7190216_7190362	0.011395	7	1	0.011395	Brain_Caudate_basal_ganglia	0.011395	Brain_Cortex	7	5.51455e-49	7	2.53035	2.53035	2.53035	4.79671e-16	1	0
intron_3_119500860_119503532	intron_3_119500860_119503532	0.0113983	10	3	0.0015997	Brain_Putamen_basal_ganglia	0.840732	Brain_Hippocampus	7.40219	5.03244e-17	0.36873	-3.15596	-0.200958	-1.57928	0.859041	3	0
intron_5_75587058_75590344	intron_5_75587058_75590344	0.0114453	8	1	0.0114453	Brain_Cerebellum	0.0114453	Brain_Caudate_basal_ganglia	8	1.76428e-34	8	2.5288	2.5288	2.5288	3.357e-16	1	0
intron_10_14867295_14867736	intron_10_14867295_14867736	0.0114769	1	1	0.0114769	Brain_Putamen_basal_ganglia	0.0114769	Brain_Putamen_basal_ganglia	1	1	1	2.52783	2.52783	2.52783		1	0
intron_15_83127477_83138240	intron_15_83127477_83138240	0.0114772	1	1	0.0114772	Brain_Spinal_cord_cervical_c-1	0.0114772	Brain_Spinal_cord_cervical_c-1	1	1	1	-2.52783	-2.52783	-2.52783		1	0
intron_15_83126847_83127358	intron_15_83126847_83127358	0.0114772	8	1	0.0114772	Brain_Spinal_cord_cervical_c-1	0.0114772	Brain_Cortex	8	2.73617e-33	8	-2.52783	-2.52783	-2.52783	2.37376e-16	1	0
intron_11_122091740_122100374	intron_11_122091740_122100374	0.0115212	1	1	0.0115212	Brain_Anterior_cingulate_cortex_BA24	0.0115212	Brain_Anterior_cingulate_cortex_BA24	1	1	1	-2.52648	-2.52648	-2.52648		1	0
intron_1_39463686_39468615	intron_1_39463686_39468615	0.0115449	7	1	0.0115449	Brain_Anterior_cingulate_cortex_BA24	0.0115449	Brain_Frontal_Cortex_BA9	7	7.21673e-18	7	-2.52576	-2.52576	-2.52576	3.62597e-16	1	0
intron_18_47077461_47084358	intron_18_47077461_47084358	0.0115799	2	1	0.0115799	Brain_Cortex	0.0115799	Brain_Cortex	2	3.3547e-17	2	-2.52469	-2.52469	-2.52469	0	1	0
intron_19_18202740_18203896	intron_19_18202740_18203896	0.0115803	6	1	0.0115803	Brain_Nucleus_accumbens_basal_ganglia	0.0115803	Brain_Cerebellar_Hemisphere	6	1.69572e-48	6	2.52468	2.52468	2.52468	2.80867e-16	1	0
intron_19_10351484_10352434	intron_19_10351484_10352434	0.011601	2	1	0.011601	Brain_Cerebellar_Hemisphere	0.011601	Brain_Cerebellar_Hemisphere	2	3.3547e-17	2	-2.52405	-2.52405	-2.52405	0	1	0
intron_11_502249_506609	intron_11_502249_506609	0.0116238	1	1	0.0116238	Brain_Nucleus_accumbens_basal_ganglia	0.0116238	Brain_Nucleus_accumbens_basal_ganglia	1	1	1	2.52336	2.52336	2.52336		1	0
intron_1_102979435_102984138	intron_1_102979435_102984138	0.0116304	9	1	0.0116304	Brain_Cortex	0.0116304	Brain_Anterior_cingulate_cortex_BA24	9	1.05167e-17	9	2.52317	2.52317	2.52317	1.57009e-16	1	0
intron_1_102979612_102984138	intron_1_102979612_102984138	0.0116304	5	1	0.0116304	Brain_Anterior_cingulate_cortex_BA24	0.0116304	Brain_Cortex	5	3.89277e-68	5	-2.52317	-2.52317	-2.52317	3.84593e-16	1	0
intron_14_93729715_93730286	intron_14_93729715_93730286	0.0116466	1	1	0.0116466	Brain_Spinal_cord_cervical_c-1	0.0116466	Brain_Spinal_cord_cervical_c-1	1	1	1	2.52268	2.52268	2.52268		1	0
intron_1_16490926_16491010	intron_1_16490926_16491010	0.0116738	11	3	0.0131237	Brain_Substantia_nigra	0.248013	Brain_Cortex	7.80584	5.83823e-18	0.826533	-1.16792	2.4804	1.06115	1.47476	3	0
intron_22_36815235_36816945	intron_22_36815235_36816945	0.011696	2	2	0.0280287	Brain_Anterior_cingulate_cortex_BA24	0.0526621	Brain_Hypothalamus	1.03579	0.96421	0.96421	-2.19688	-1.93768	-2.06728	0.183284	2	0
intron_13_110905233_110906033	intron_13_110905233_110906033	0.0117901	3	2	0.00634332	Brain_Putamen_basal_ganglia	0.735489	Brain_Cortex	2.36907	9.25127e-33	0.630925	0.337833	2.72949	1.93227	1.38082	2	0
intron_11_9817024_9819229	intron_11_9817024_9819229	0.0118242	2	1	0.0118242	Brain_Cerebellum	0.0118242	Brain_Cortex	2	3.3547e-17	2	2.51735	2.51735	2.51735	4.44089e-16	1	0
intron_11_9817024_9828126	intron_11_9817024_9828126	0.0118242	2	1	0.0118242	Brain_Cerebellar_Hemisphere	0.0118242	Brain_Cerebellum	2	2.86051e-16	2	-2.51735	-2.51735	-2.51735	6.28037e-16	1	0
intron_13_79353224_79354439	intron_13_79353224_79354439	0.0118327	1	1	0.0118327	Brain_Nucleus_accumbens_basal_ganglia	0.0118327	Brain_Nucleus_accumbens_basal_ganglia	1	1	1	2.51709	2.51709	2.51709		1	0
intron_6_143504252_143507237	intron_6_143504252_143507237	0.0118544	5	1	0.0118544	Brain_Cerebellar_Hemisphere	0.0118544	Brain_Hippocampus	5	9.67988e-112	5	2.51645	2.51645	2.51645	2.22045e-16	1	0
intron_4_184204125_184217579	intron_4_184204125_184217579	0.011862	1	1	0.011862	Brain_Spinal_cord_cervical_c-1	0.011862	Brain_Spinal_cord_cervical_c-1	1	1	1	2.51622	2.51622	2.51622		1	0
intron_12_55999458_56002212	intron_12_55999458_56002212	0.0118728	4	1	0.0118728	Brain_Cortex	0.0118728	Brain_Cerebellum	4	2.05044e-17	4	-2.5159	-2.5159	-2.5159	2.56395e-16	1	0
intron_11_126273454_126274927	intron_11_126273454_126274927	0.0119387	12	1	0.0119387	Brain_Cortex	0.0119387	Brain_Cerebellum	12	1.6422e-17	12	-2.51395	2.51395	1.67597	1.95711	1	0
intron_4_851017_851750	intron_4_851017_851750	0.0119725	12	1	0.0119725	Brain_Cerebellar_Hemisphere	0.0119725	Brain_Anterior_cingulate_cortex_BA24	12	3.87094e-18	12	-2.51295	-2.51295	-2.51295	1.33898e-16	1	0
intron_11_613865_614174	intron_11_613865_614174	0.0119765	5	2	0.00339423	Brain_Nucleus_accumbens_basal_ganglia	0.836369	Brain_Cerebellum	3.27496	4.81051e-49	1.72504	-0.206541	2.92958	1.04791	1.71772	2	0
intron_14_95194596_95196498	intron_14_95194596_95196498	0.0119913	7	1	0.00977661	Brain_Caudate_basal_ganglia	0.0161495	Brain_Hippocampus	6.89479	8.3921e-17	6.89479	2.40552	2.58363	2.49363	0.087411	1	0
intron_9_14622691_14639896	intron_9_14622691_14639896	0.011997	7	1	0.00643129	Brain_Substantia_nigra	0.0275317	Brain_Cortex	6.94278	5.79024e-19	6.94278	-2.72494	-2.2039	-2.50164	0.278511	1	0
intron_16_68301405_68302381	intron_16_68301405_68302381	0.0120041	6	1	0.0120041	Brain_Anterior_cingulate_cortex_BA24	0.0120041	Brain_Cerebellar_Hemisphere	6	1.29949e-16	6	-2.51202	-2.51202	-2.51202	3.4399e-16	1	0
intron_2_169487134_169487806	intron_2_169487134_169487806	0.0120153	3	2	0.00319945	Brain_Cerebellar_Hemisphere	0.258844	Brain_Cerebellum	2.11623	5.30052e-32	0.883773	1.12913	2.9479	1.73538	1.05007	2	0
intron_17_15986892_15987266	intron_17_15986892_15987266	0.0120193	1	1	0.0120193	Brain_Frontal_Cortex_BA9	0.0120193	Brain_Frontal_Cortex_BA9	1	1	1	2.51158	2.51158	2.51158		1	0
intron_17_15987368_15990865	intron_17_15987368_15990865	0.0120193	6	1	0.0120193	Brain_Cerebellar_Hemisphere	0.0120193	Brain_Hippocampus	6	2.85308e-17	6	2.51158	2.51158	2.51158	1.98603e-16	1	0
intron_17_15987368_15993757	intron_17_15987368_15993757	0.0120193	8	1	0.0120193	Brain_Anterior_cingulate_cortex_BA24	0.0120193	Brain_Cerebellar_Hemisphere	8	3.92314e-67	8	-2.51158	-2.51158	-2.51158	3.75324e-16	1	0
intron_17_15987368_15999519	intron_17_15987368_15999519	0.0120193	3	1	0.0120193	Brain_Cerebellum	0.0120193	Brain_Cerebellar_Hemisphere	3	6.08744e-17	3	2.51158	2.51158	2.51158	3.14018e-16	1	0
intron_17_16065691_16067894	intron_17_16065691_16067894	0.0120363	2	2	0.0107628	Brain_Cerebellar_Hemisphere	0.294682	Brain_Cortex	1.17871	0.821294	0.821294	-2.55031	-1.04791	-1.79911	1.06236	2	0
intron_1_114420451_114421436	intron_1_114420451_114421436	0.0120418	2	1	0.0120418	Brain_Cerebellar_Hemisphere	0.0120418	Brain_Cerebellar_Hemisphere	2	3.3547e-17	2	-2.51092	-2.51092	-2.51092	0	1	0
intron_3_3151045_3152456	intron_3_3151045_3152456	0.0120448	1	1	0.0120448	Brain_Hypothalamus	0.0120448	Brain_Hypothalamus	1	1	1	2.51083	2.51083	2.51083		1	0
intron_6_29725563_29890264	intron_6_29725563_29890264	0.0120613	4	3	0.025013	Brain_Cerebellar_Hemisphere	0.779581	Brain_Caudate_basal_ganglia	2.72474	1.45943e-16	0.401087	-1.58113	2.2412	-0.160298	1.8256	3	0
intron_9_131507514_131508911	intron_9_131507514_131508911	0.0120709	7	1	0.0120709	Brain_Cerebellar_Hemisphere	0.0120709	Brain_Hypothalamus	7	2.34998e-17	7	-2.51006	-2.51006	-2.51006	4.05396e-16	1	0
intron_4_851084_851750	intron_4_851084_851750	0.0120864	11	1	0.0119725	Brain_Caudate_basal_ganglia	0.0137687	Brain_Substantia_nigra	10.9898	2.57019e-23	10.9898	2.46324	2.51295	2.50844	0.0149892	1	0
intron_16_3129653_3132019	intron_16_3129653_3132019	0.0120875	4	3	0.00665529	Brain_Anterior_cingulate_cortex_BA24	0.242697	Brain_Caudate_basal_ganglia	2.50832	4.35358e-18	0.0883108	-1.85867	2.71362	0.0411378	2.28262	3	0
intron_14_77822518_77827854	intron_14_77822518_77827854	0.0121383	9	3	0.00139089	Brain_Cerebellar_Hemisphere	0.0502848	Brain_Hypothalamus	6.80693	4.34876e-17	0.556864	-3.19653	-1.95753	-2.66775	0.328347	3	0
intron_7_74386604_74389103	intron_7_74386604_74389103	0.0121424	4	1	0.0121424	Brain_Anterior_cingulate_cortex_BA24	0.0121424	Brain_Cortex	4	8.36458e-50	4	-2.50798	2.50798	-2.22045e-16	2.89596	1	0
intron_19_45093527_45138514	intron_19_45093527_45138514	0.0121688	7	2	0.00268825	Brain_Hippocampus	0.550991	Brain_Anterior_cingulate_cortex_BA24	4.27929	5.20455e-17	2.72071	-3.0013	-0.596276	-1.61283	1.26818	2	0
intron_6_166341819_166342419	intron_6_166341819_166342419	0.0121688	10	2	0.00684755	Brain_Hypothalamus	0.171526	Brain_Cerebellum	9.19143	1.22696e-17	0.690515	-2.70417	-1.36732	-1.8801	0.581577	2	0
intron_17_16048988_16057514	intron_17_16048988_16057514	0.0121988	5	1	0.0121988	Brain_Cerebellar_Hemisphere	0.0121988	Brain_Putamen_basal_ganglia	5	5.65075e-32	5	-2.50634	2.50634	1.5038	2.24174	1	0
intron_17_16048985_16057514	intron_17_16048985_16057514	0.0121988	5	1	0.0121988	Brain_Cerebellar_Hemisphere	0.0121988	Brain_Cerebellum	5	7.55349e-17	5	-2.50634	2.50634	-1.5038	2.24174	1	0
intron_8_6670240_6708141	intron_8_6670240_6708141	0.0122172	4	2	0.0046892	Brain_Cerebellar_Hemisphere	0.107042	Brain_Caudate_basal_ganglia	3.09814	8.03345e-19	0.901864	-2.82764	-1.61163	-1.91564	0.608005	2	0
intron_19_48905885_48911149	intron_19_48905885_48911149	0.0122458	1	1	0.0122458	Brain_Cerebellum	0.0122458	Brain_Cerebellum	1	1	1	-2.50498	-2.50498	-2.50498		1	0
intron_17_48033302_48033863	intron_17_48033302_48033863	0.0122487	7	1	0.0122487	Brain_Frontal_Cortex_BA9	0.0122487	Brain_Anterior_cingulate_cortex_BA24	7	7.05285e-49	7	-2.5049	2.5049	1.78921	1.89352	1	0
intron_17_48032741_48033211	intron_17_48032741_48033211	0.0122487	6	1	0.0122487	Brain_Anterior_cingulate_cortex_BA24	0.0122487	Brain_Anterior_cingulate_cortex_BA24	6	3.52484e-33	6	-2.5049	2.5049	0.834965	2.58705	1	0
intron_3_32713369_32716225	intron_3_32713369_32716225	0.0122928	7	1	0.0122928	Brain_Caudate_basal_ganglia	0.0122928	Brain_Caudate_basal_ganglia	7	1.43884e-33	7	-2.50363	2.50363	1.7883	1.89256	1	0
intron_1_108918789_108922417	intron_1_108918789_108922417	0.0122928	3	1	0.0122928	Brain_Cerebellar_Hemisphere	0.0122928	Brain_Cerebellar_Hemisphere	3	4.79508e-17	3	2.50362	2.50362	2.50362	0	1	0
intron_18_47098663_47099243	intron_18_47098663_47099243	0.0123055	5	3	0.0109898	Brain_Anterior_cingulate_cortex_BA24	0.268829	Brain_Hypothalamus	3.1158	1.16427e-17	0.843811	-2.44864	2.54302	-1.18173	2.16187	3	0
intron_17_15991104_15993757	intron_17_15991104_15993757	0.0123106	3	1	0.0123106	Brain_Cortex	0.0123106	Brain_Cortex	3	2.11126e-48	3	2.50311	2.50311	2.50311	0	1	0
intron_10_92915913_92919982	intron_10_92915913_92919982	0.0123225	4	1	0.0123225	Brain_Caudate_basal_ganglia	0.0123225	Brain_Caudate_basal_ganglia	4	3.92663e-80	4	-2.50277	2.50277	1.25139	2.50277	1	0
intron_17_2373081_2375492	intron_17_2373081_2375492	0.0123669	9	2	0.00532589	Brain_Hippocampus	0.644154	Brain_Caudate_basal_ganglia	7.30572	5.61223e-17	1.44913	-2.78663	-0.461899	-1.08256	0.983531	2	0
intron_10_102504334_102509169	intron_10_102504334_102509169	0.0124099	3	1	0.0123629	Brain_Cerebellar_Hemisphere	0.0125044	Brain_Cerebellum	3	2.11126e-48	3	-2.50161	-2.49758	-2.50027	0.00232782	1	0
intron_1_159842314_159854757	intron_1_159842314_159854757	0.0124282	5	1	0.0123125	Brain_Cerebellar_Hemisphere	0.0126818	Brain_Cerebellum	4.99824	8.19756e-17	4.99824	2.49258	2.50306	2.49931	0.00519706	1	0
intron_16_80976179_80978242	intron_16_80976179_80978242	0.0124342	5	2	0.125032	Brain_Hippocampus	0.993969	Brain_Frontal_Cortex_BA9	4.75723	5.67211e-17	0.215399	-0.00755846	1.53399	1.18932	0.670618	2	0
intron_2_232879679_232881146	intron_2_232879679_232881146	0.0124514	3	2	0.0118064	Brain_Frontal_Cortex_BA9	0.12324	Brain_Hypothalamus	2.88533	2.42211e-16	0.114673	1.54131	2.51788	2.1052	0.505536	2	0
intron_1_39380373_39381953	intron_1_39380373_39381953	0.012481	5	1	0.012481	Brain_Cerebellar_Hemisphere	0.012481	Brain_Nucleus_accumbens_basal_ganglia	5	7.61331e-17	5	-2.49824	2.49824	1.49895	2.2345	1	0
intron_8_492744_494494	intron_8_492744_494494	0.0124889	12	2	0.00451463	Brain_Spinal_cord_cervical_c-1	0.252607	Brain_Caudate_basal_ganglia	7.03868	2.32698e-33	4.96132	1.14404	2.83977	1.82467	0.841478	2	0
intron_15_89316827_89318541	intron_15_89316827_89318541	0.0125061	1	1	0.0125061	Brain_Cerebellar_Hemisphere	0.0125061	Brain_Cerebellar_Hemisphere	1	1	1	-2.49753	-2.49753	-2.49753		1	0
intron_16_2883366_2895220	intron_16_2883366_2895220	0.0125087	5	2	0.00250537	Brain_Frontal_Cortex_BA9	0.0608165	Brain_Anterior_cingulate_cortex_BA24	3.53869	1.49591e-16	1.46131	1.87483	3.02269	2.42754	0.523299	2	0
intron_10_92934190_92934310	intron_10_92934190_92934310	0.0125344	4	1	0.0125344	Brain_Cerebellar_Hemisphere	0.0125344	Brain_Cortex	4	8.36458e-50	4	2.49673	2.49673	2.49673	4.44089e-16	1	0
intron_16_15396207_15407824	intron_16_15396207_15407824	0.0125543	7	3	0.00558284	Brain_Spinal_cord_cervical_c-1	0.334598	Brain_Hippocampus	5.02265	1.11054e-18	0.613919	0.964894	2.77133	1.81995	0.81794	3	0
intron_2_38815655_38818877	intron_2_38815655_38818877	0.0125779	1	1	0.0125779	Brain_Cerebellar_Hemisphere	0.0125779	Brain_Cerebellar_Hemisphere	1	1	1	2.4955	2.4955	2.4955		1	0
intron_11_117322441_117335605	intron_11_117322441_117335605	0.0125899	1	1	0.0125899	Brain_Cerebellar_Hemisphere	0.0125899	Brain_Cerebellar_Hemisphere	1	1	1	-2.49516	-2.49516	-2.49516		1	0
intron_9_128250940_128254006	intron_9_128250940_128254006	0.0125967	2	1	0.0125967	Brain_Anterior_cingulate_cortex_BA24	0.0125967	Brain_Anterior_cingulate_cortex_BA24	2	3.3547e-17	2	-2.49497	-2.49497	-2.49497	0	1	0
intron_9_128253137_128254654	intron_9_128253137_128254654	0.0125967	12	1	0.0125967	Brain_Anterior_cingulate_cortex_BA24	0.0125967	Brain_Frontal_Cortex_BA9	12	1.46623e-17	12	2.49497	2.49497	2.49497	1.33898e-16	1	0
intron_4_76104629_76112386	intron_4_76104629_76112386	0.0125976	9	2	0.00727051	Brain_Anterior_cingulate_cortex_BA24	0.902203	Brain_Spinal_cord_cervical_c-1	8.13943	5.57755e-17	0.860571	-2.68419	0.122879	-1.74065	0.817797	2	0
intron_2_179176538_179183080	intron_2_179176538_179183080	0.0126114	6	1	0.0126114	Brain_Caudate_basal_ganglia	0.0126114	Brain_Caudate_basal_ganglia	6	2.73183e-17	6	-2.49456	-2.49456	-2.49456	0	1	0
intron_16_84195446_84195530	intron_16_84195446_84195530	0.0126268	1	1	0.0126268	Brain_Nucleus_accumbens_basal_ganglia	0.0126268	Brain_Nucleus_accumbens_basal_ganglia	1	1	1	-2.49413	-2.49413	-2.49413		1	0
intron_1_17410051_17412122	intron_1_17410051_17412122	0.0126844	1	1	0.0126844	Brain_Cerebellar_Hemisphere	0.0126844	Brain_Cerebellar_Hemisphere	1	1	1	-2.49251	-2.49251	-2.49251		1	0
intron_1_39684611_39691065	intron_1_39684611_39691065	0.0127055	2	1	0.0127055	Brain_Cerebellum	0.0127055	Brain_Cerebellum	2	3.3547e-17	2	-2.49192	-2.49192	-2.49192	0	1	0
intron_19_48904454_48905753	intron_19_48904454_48905753	0.0127108	1	1	0.0127108	Brain_Cerebellum	0.0127108	Brain_Cerebellum	1	1	1	2.49177	2.49177	2.49177		1	0
intron_19_35013368_35013541	intron_19_35013368_35013541	0.0127115	12	2	0.0186423	Brain_Caudate_basal_ganglia	0.0368177	Brain_Frontal_Cortex_BA9	11.0199	6.10592e-17	0.980149	-2.35261	2.35261	-0.022069	2.43526	2	0
intron_3_15562983_15563358	intron_3_15562983_15563358	0.0127173	2	1	0.0127066	Brain_Cerebellar_Hemisphere	0.0127296	Brain_Cerebellum	1.99997	3.45639e-05	1.99997	2.49125	2.49189	2.49157	0.000454093	1	0
intron_16_84195697_84196127	intron_16_84195697_84196127	0.0127225	1	1	0.0127225	Brain_Anterior_cingulate_cortex_BA24	0.0127225	Brain_Anterior_cingulate_cortex_BA24	1	1	1	-2.49144	-2.49144	-2.49144		1	0
intron_3_197820430_197826878	intron_3_197820430_197826878	0.0127342	2	1	0.0127342	Brain_Cerebellar_Hemisphere	0.0127342	Brain_Cerebellar_Hemisphere	2	3.3547e-17	2	-2.49112	-2.49112	-2.49112	0	1	0
intron_3_15560897_15562809	intron_3_15560897_15562809	0.0127514	2	1	0.0127514	Brain_Cerebellum	0.0127514	Brain_Cerebellar_Hemisphere	2	3.53145e-16	2	2.49064	2.49064	2.49064	4.44089e-16	1	0
intron_3_15560897_15563358	intron_3_15560897_15563358	0.0127514	10	1	0.0127514	Brain_Frontal_Cortex_BA9	0.0127514	Brain_Caudate_basal_ganglia	10	6.43167e-18	10	-2.49064	-2.49064	-2.49064	2.96059e-16	1	0
intron_3_167242643_167252126	intron_3_167242643_167252126	0.0127673	2	1	0.0127673	Brain_Cortex	0.0127673	Brain_Cortex	2	3.3547e-17	2	2.4902	2.4902	2.4902	0	1	0
intron_19_886201_890137	intron_19_886201_890137	0.012769	1	1	0.012769	Brain_Anterior_cingulate_cortex_BA24	0.012769	Brain_Anterior_cingulate_cortex_BA24	1	1	1	-2.49015	-2.49015	-2.49015		1	0
intron_4_76103969_76104597	intron_4_76103969_76104597	0.0127697	7	2	0.00727051	Brain_Caudate_basal_ganglia	0.902203	Brain_Putamen_basal_ganglia	6.16664	1.29218e-16	0.833358	-2.68419	0.122879	-0.278131	1.06097	2	0
intron_5_132378481_132384147	intron_5_132378481_132384147	0.012787	10	1	0.012787	Brain_Anterior_cingulate_cortex_BA24	0.012787	Brain_Hippocampus	10	3.79236e-17	10	-2.48965	-2.48965	-2.48965	3.31005e-16	1	0
intron_14_24330295_24331018	intron_14_24330295_24331018	0.012853	2	2	0.0637486	Brain_Hypothalamus	0.530704	Brain_Nucleus_accumbens_basal_ganglia	1.89373	0.106273	0.106273	0.626931	1.85393	1.24043	0.867622	2	0
intron_2_28914208_28917893	intron_2_28914208_28917893	0.0128819	3	1	0.0105418	Brain_Cortex	0.0197641	Brain_Cerebellum	2.98815	2.2203e-16	2.98815	-2.55753	2.55753	0.776932	2.88996	1	0
intron_18_23524482_23526637	intron_18_23524482_23526637	0.0128919	1	1	0.0128919	Brain_Hypothalamus	0.0128919	Brain_Hypothalamus	1	1	1	-2.48674	-2.48674	-2.48674		1	0
intron_16_57213946_57216107	intron_16_57213946_57216107	0.012929	11	2	0.00417891	Brain_Hypothalamus	0.890128	Brain_Caudate_basal_ganglia	7.93648	1.47919e-17	3.06352	-1.82616	2.86433	1.56043	1.51761	2	0
intron_12_51118772_51172301	intron_12_51118772_51172301	0.0129405	10	2	0.00793123	Brain_Anterior_cingulate_cortex_BA24	0.188552	Brain_Cortex	6.18733	2.61236e-33	3.81267	-2.65498	2.65498	-0.445657	2.16907	2	0
intron_17_48032233_48032686	intron_17_48032233_48032686	0.0130791	12	1	0.0130791	Brain_Anterior_cingulate_cortex_BA24	0.0130791	Brain_Nucleus_accumbens_basal_ganglia	12	9.22065e-18	12	2.48161	2.48161	2.48161	3.78721e-16	1	0
intron_5_132384320_132385328	intron_5_132384320_132385328	0.0130993	5	1	0.0130993	Brain_Cortex	0.0130993	Brain_Caudate_basal_ganglia	5	2.77605e-17	5	2.48106	2.48106	2.48106	5.43896e-16	1	0
intron_1_16490783_16499203	intron_1_16490783_16499203	0.0131237	2	1	0.0131237	Brain_Cerebellum	0.0131237	Brain_Cerebellum	2	3.3547e-17	2	-2.4804	-2.4804	-2.4804	0	1	0
intron_9_71906650_71910634	intron_9_71906650_71910634	0.0131246	1	1	0.0131246	Brain_Spinal_cord_cervical_c-1	0.0131246	Brain_Spinal_cord_cervical_c-1	1	1	1	2.48037	2.48037	2.48037		1	0
intron_5_75590440_75596222	intron_5_75590440_75596222	0.0131402	1	1	0.0131402	Brain_Cerebellum	0.0131402	Brain_Cerebellum	1	1	1	2.47995	2.47995	2.47995		1	0
intron_10_77636569_77637265	intron_10_77636569_77637265	0.0131742	7	1	0.0131742	Brain_Frontal_Cortex_BA9	0.0131742	Brain_Caudate_basal_ganglia	7	2.15345e-17	7	-2.47903	2.47903	0.354147	2.65019	1	0
intron_10_77636515_77637265	intron_10_77636515_77637265	0.0131742	8	1	0.0131742	Brain_Anterior_cingulate_cortex_BA24	0.0131742	Brain_Anterior_cingulate_cortex_BA24	8	1.47797e-17	8	-2.47903	-2.47903	-2.47903	0	1	0
intron_15_83164075_83207331	intron_15_83164075_83207331	0.0133087	9	1	0.0133087	Brain_Spinal_cord_cervical_c-1	0.0133087	Brain_Caudate_basal_ganglia	9	8.38842e-33	9	-2.4754	2.4754	0.825133	2.4754	1	0
intron_15_83164075_83206945	intron_15_83164075_83206945	0.0133087	7	1	0.0133087	Brain_Spinal_cord_cervical_c-1	0.0133087	Brain_Caudate_basal_ganglia	7	2.45686e-33	7	-2.4754	-2.4754	-2.4754	1.81299e-16	1	0
intron_2_54973621_54982515	intron_2_54973621_54982515	0.0133537	2	1	0.0133537	Brain_Cerebellar_Hemisphere	0.0133537	Brain_Cerebellum	2	3.3547e-17	2	2.47419	2.47419	2.47419	6.28037e-16	1	0
intron_11_903111_904706	intron_11_903111_904706	0.0133785	2	1	0.0133785	Brain_Cerebellar_Hemisphere	0.0133785	Brain_Frontal_Cortex_BA9	2	3.53145e-16	2	-2.47353	-2.47353	-2.47353	4.44089e-16	1	0
intron_8_100213428_100213819	intron_8_100213428_100213819	0.0133811	1	1	0.0133811	Brain_Cerebellum	0.0133811	Brain_Cerebellum	1	1	1	-2.47346	-2.47346	-2.47346		1	0
intron_5_132386546_132387025	intron_5_132386546_132387025	0.0134002	2	1	0.0134002	Brain_Cerebellum	0.0134002	Brain_Cerebellar_Hemisphere	2	3.3547e-17	2	2.47295	2.47295	2.47295	6.28037e-16	1	0
intron_17_17505848_17509434	intron_17_17505848_17509434	0.0134291	4	1	0.0134291	Brain_Caudate_basal_ganglia	0.0134291	Brain_Hypothalamus	4	3.85384e-33	4	2.47218	2.47218	2.47218	2.56395e-16	1	0
intron_17_17505848_17506227	intron_17_17505848_17506227	0.0134291	6	1	0.0134291	Brain_Caudate_basal_ganglia	0.0134291	Brain_Cerebellum	6	7.29882e-17	6	-2.47218	-2.47218	-2.47218	3.4399e-16	1	0
intron_19_54449306_54452093	intron_19_54449306_54452093	0.013483	11	1	0.00597961	Brain_Cerebellum	0.034907	Brain_Spinal_cord_cervical_c-1	10.397	6.70012e-17	10.397	-2.7489	-2.10944	-2.40298	0.222439	1	0
intron_10_18548237_18551823	intron_10_18548237_18551823	0.0135518	3	1	0.0135518	Brain_Cerebellum	0.0135518	Brain_Anterior_cingulate_cortex_BA24	3	2.11126e-48	3	2.46893	2.46893	2.46893	3.14018e-16	1	0
intron_1_151017904_151024611	intron_1_151017904_151024611	0.0135766	10	2	0.00662657	Brain_Cerebellar_Hemisphere	0.900474	Brain_Nucleus_accumbens_basal_ganglia	5.46763	3.50843e-18	4.53237	-2.71505	2.71505	0.665921	2.03006	2	0
intron_5_1576309_1576544	intron_5_1576309_1576544	0.0136081	3	2	0.00507955	Brain_Cortex	0.790698	Brain_Hypothalamus	2.23342	1.55897e-16	0.766583	0.265404	2.80194	1.95643	1.46447	2	0
intron_16_3058702_3058996	intron_16_3058702_3058996	0.0136275	10	2	0.403531	Brain_Nucleus_accumbens_basal_ganglia	0.91058	Brain_Cerebellum	9.51863	4.40491e-17	0.346406	-0.407231	0.835332	0.295148	0.575892	2	0
intron_16_30001530_30003436	intron_16_30001530_30003436	0.0136334	3	1	0.00827234	Brain_Cerebellar_Hemisphere	0.0186985	Brain_Caudate_basal_ganglia	2.95226	9.01343e-18	2.95226	-2.64075	-2.35149	-2.44791	0.167004	1	0
intron_1_11833638_11833877	intron_1_11833638_11833877	0.0136383	1	1	0.0136383	Brain_Nucleus_accumbens_basal_ganglia	0.0136383	Brain_Nucleus_accumbens_basal_ganglia	1	1	1	2.46665	2.46665	2.46665		1	0
intron_15_60476167_60477937	intron_15_60476167_60477937	0.0136421	1	1	0.0136421	Brain_Hypothalamus	0.0136421	Brain_Hypothalamus	1	1	1	2.46655	2.46655	2.46655		1	0
intron_13_110893263_110900530	intron_13_110893263_110900530	0.013646	2	1	0.013646	Brain_Anterior_cingulate_cortex_BA24	0.013646	Brain_Anterior_cingulate_cortex_BA24	2	3.3547e-17	2	2.46645	2.46645	2.46645	0	1	0
intron_16_2914289_2929613	intron_16_2914289_2929613	0.0136496	8	2	0.00969123	Brain_Anterior_cingulate_cortex_BA24	0.0555763	Brain_Frontal_Cortex_BA9	7.0563	5.99643e-33	0.9437	-2.58666	-1.91434	-2.50262	0.237698	2	0
intron_11_134248484_134249167	intron_11_134248484_134249167	0.0136827	2	2	0.00368199	Brain_Cerebellar_Hemisphere	0.273004	Brain_Hypothalamus	1.24875	0.751247	0.751247	-2.90419	-1.09617	-2.00018	1.27847	2	0
intron_2_176172564_176178425	intron_2_176172564_176178425	0.0136888	1	1	0.0136888	Brain_Spinal_cord_cervical_c-1	0.0136888	Brain_Spinal_cord_cervical_c-1	1	1	1	-2.46533	-2.46533	-2.46533		1	0
intron_18_47115348_47134496	intron_18_47115348_47134496	0.0137069	1	1	0.0137069	Brain_Anterior_cingulate_cortex_BA24	0.0137069	Brain_Anterior_cingulate_cortex_BA24	1	1	1	2.46485	2.46485	2.46485		1	0
intron_5_84066606_84106649	intron_5_84066606_84106649	0.0137509	1	1	0.0137509	Brain_Putamen_basal_ganglia	0.0137509	Brain_Putamen_basal_ganglia	1	1	1	-2.46371	-2.46371	-2.46371		1	0
intron_1_108903234_108904125	intron_1_108903234_108904125	0.013757	2	1	0.013757	Brain_Cerebellum	0.013757	Brain_Cerebellar_Hemisphere	2	2.86051e-16	2	-2.46355	2.46355	2.22045e-16	3.48398	1	0
intron_1_68194227_68232194	intron_1_68194227_68232194	0.0137731	9	2	0.00841945	Brain_Cortex	0.497256	Brain_Hippocampus	7.88229	2.89404e-17	1.11771	-2.63477	0.678813	-0.784647	0.835616	2	0
intron_17_1011985_1012474	intron_17_1011985_1012474	0.013786	5	1	0.013786	Brain_Anterior_cingulate_cortex_BA24	0.013786	Brain_Hypothalamus	5	2.51896e-17	5	-2.46279	2.46279	-1.47767	2.20279	1	0
intron_17_1012797_1013105	intron_17_1012797_1013105	0.013786	1	1	0.013786	Brain_Spinal_cord_cervical_c-1	0.013786	Brain_Spinal_cord_cervical_c-1	1	1	1	-2.46279	-2.46279	-2.46279		1	0
intron_20_3324968_3326197	intron_20_3324968_3326197	0.0138246	3	3	0.408476	Brain_Hypothalamus	0.609445	Brain_Nucleus_accumbens_basal_ganglia	1.9379	0.0688371	0.0688371	-0.64508	0.826579	0.230789	0.774776	3	0
intron_12_39315240_39315932	intron_12_39315240_39315932	0.0138611	12	2	0.00401634	Brain_Anterior_cingulate_cortex_BA24	0.342241	Brain_Nucleus_accumbens_basal_ganglia	11.024	9.06403e-23	0.975989	-2.87688	2.87688	-2.2368	1.70302	2	0
intron_14_92706653_92709672	intron_14_92706653_92709672	0.0139178	11	2	0.00828828	Brain_Nucleus_accumbens_basal_ganglia	0.5623	Brain_Caudate_basal_ganglia	8.26753	8.61138e-19	2.73247	-0.579428	2.64009	0.614675	1.39428	2	0
intron_7_1493911_1494816	intron_7_1493911_1494816	0.0139396	3	2	0.0251829	Brain_Caudate_basal_ganglia	0.416517	Brain_Cerebellar_Hemisphere	2.19685	0.0248614	0.778288	-2.23859	1.02831	-0.1326	1.82703	2	0
intron_15_89318037_89318541	intron_15_89318037_89318541	0.0139573	8	1	0.0139573	Brain_Cortex	0.0139573	Brain_Hypothalamus	8	5.72588e-17	8	-2.45836	2.45836	-1.22918	2.276	1	0
intron_6_49555157_49561704	intron_6_49555157_49561704	0.0140077	6	1	0.0069832	Brain_Cerebellum	0.0490109	Brain_Anterior_cingulate_cortex_BA24	5.80772	7.65181e-18	5.80772	1.9685	2.69764	2.41394	0.346828	1	0
intron_16_56101503_56102032	intron_16_56101503_56102032	0.014078	3	1	0.0130352	Brain_Spinal_cord_cervical_c-1	0.0157275	Brain_Caudate_basal_ganglia	2.95679	1.35094e-16	2.95679	2.41518	2.48281	2.43772	0.0390458	1	0
intron_15_85662453_85664563	intron_15_85662453_85664563	0.0141406	6	2	0.0130222	Brain_Nucleus_accumbens_basal_ganglia	0.11727	Brain_Frontal_Cortex_BA9	4.05268	5.60248e-17	1.94732	-2.48316	-1.56634	-1.81156	0.386799	2	0
intron_20_13788652_13793180	intron_20_13788652_13793180	0.014193	4	1	0.014193	Brain_Caudate_basal_ganglia	0.014193	Brain_Cerebellar_Hemisphere	4	4.79726e-17	4	-2.45234	2.45234	-3.33067e-16	2.83172	1	0
intron_6_25500235_25509656	intron_6_25500235_25509656	0.0142256	5	1	0.0142256	Brain_Anterior_cingulate_cortex_BA24	0.0142256	Brain_Cortex	5	4.8822e-17	5	2.45152	2.45152	2.45152	4.96507e-16	1	0
intron_4_89835692_89836127	intron_4_89835692_89836127	0.0142413	9	1	0.0118666	Brain_Cortex	0.0719059	Brain_Anterior_cingulate_cortex_BA24	8.91209	2.14558e-32	8.91209	1.79971	2.51609	2.43649	0.238791	1	0
intron_16_58014326_58017334	intron_16_58014326_58017334	0.0142577	11	1	0.0142577	Brain_Anterior_cingulate_cortex_BA24	0.0142577	Brain_Anterior_cingulate_cortex_BA24	11	1.95831e-17	11	-2.4507	-2.4507	-2.4507	0	1	0
intron_2_240623138_240629949	intron_2_240623138_240629949	0.0142592	10	3	0.00110854	Brain_Putamen_basal_ganglia	0.993648	Brain_Frontal_Cortex_BA9	7.22175	1.54146e-17	0.717847	-0.00796095	3.26142	1.36832	1.15118	3	0
intron_3_179765848_179781739	intron_3_179765848_179781739	0.0142875	2	1	0.0142875	Brain_Cerebellar_Hemisphere	0.0142875	Brain_Cerebellar_Hemisphere	2	3.3547e-17	2	-2.44995	-2.44995	-2.44995	0	1	0
intron_17_48028510_48029125	intron_17_48028510_48029125	0.0142878	2	1	0.0142878	Brain_Frontal_Cortex_BA9	0.0142878	Brain_Hippocampus	2	3.3547e-17	2	2.44995	2.44995	2.44995	4.44089e-16	1	0
intron_17_48029176_48032156	intron_17_48029176_48032156	0.0142878	1	1	0.0142878	Brain_Nucleus_accumbens_basal_ganglia	0.0142878	Brain_Nucleus_accumbens_basal_ganglia	1	1	1	-2.44995	-2.44995	-2.44995		1	0
intron_10_13526221_13528473	intron_10_13526221_13528473	0.0143071	1	1	0.0143071	Brain_Cerebellum	0.0143071	Brain_Cerebellum	1	1	1	-2.44946	-2.44946	-2.44946		1	0
intron_22_23858029_23862104	intron_22_23858029_23862104	0.0143423	8	2	0.00443605	Brain_Cerebellum	0.447355	Brain_Frontal_Cortex_BA9	7.00267	2.46691e-20	0.997326	-0.763428	2.84537	-0.31143	1.27554	2	0
intron_14_102889634_102891325	intron_14_102889634_102891325	0.0143462	1	1	0.0143462	Brain_Hypothalamus	0.0143462	Brain_Hypothalamus	1	1	1	-2.44847	-2.44847	-2.44847		1	0
intron_2_237749324_237753309	intron_2_237749324_237753309	0.014352	2	1	0.014352	Brain_Anterior_cingulate_cortex_BA24	0.014352	Brain_Hippocampus	2	3.3547e-17	2	-2.44833	-2.44833	-2.44833	6.28037e-16	1	0
intron_6_123497252_123503719	intron_6_123497252_123503719	0.0143535	2	1	0.0143535	Brain_Cortex	0.0143535	Brain_Cortex	2	3.3547e-17	2	2.44829	2.44829	2.44829	0	1	0
intron_14_65101572_65102304	intron_14_65101572_65102304	0.0143543	2	1	0.0143543	Brain_Cortex	0.0143543	Brain_Cortex	2	6.12164e-17	2	2.44827	2.44827	2.44827	0	1	0
intron_19_10565790_10565906	intron_19_10565790_10565906	0.0143674	7	1	0.0143674	Brain_Cortex	0.0143674	Brain_Frontal_Cortex_BA9	7	7.99059e-33	7	-2.44794	-2.44794	-2.44794	4.05396e-16	1	0
intron_1_6785575_6825092	intron_1_6785575_6825092	0.0143746	6	1	0.0143746	Brain_Substantia_nigra	0.0143746	Brain_Anterior_cingulate_cortex_BA24	6	8.10009e-17	6	2.44776	2.44776	2.44776	1.98603e-16	1	0
intron_1_17425684_17429106	intron_1_17425684_17429106	0.0143803	1	1	0.0143803	Brain_Cerebellum	0.0143803	Brain_Cerebellum	1	1	1	2.44762	2.44762	2.44762		1	0
intron_19_54446031_54448165	intron_19_54446031_54448165	0.014412	2	1	0.014412	Brain_Cerebellar_Hemisphere	0.014412	Brain_Cerebellar_Hemisphere	2	6.12164e-17	2	-2.44683	-2.44683	-2.44683	0	1	0
intron_13_50044768_50049584	intron_13_50044768_50049584	0.0144309	12	1	0.0144309	Brain_Anterior_cingulate_cortex_BA24	0.0144309	Brain_Nucleus_accumbens_basal_ganglia	12	7.76144e-20	12	-2.44635	-2.44635	-2.44635	3.54261e-16	1	0
intron_16_89712099_89712460	intron_16_89712099_89712460	0.0144425	1	1	0.0144425	Brain_Hippocampus	0.0144425	Brain_Hippocampus	1	1	1	2.44606	2.44606	2.44606		1	0
intron_6_3264325_3267591	intron_6_3264325_3267591	0.014452	9	2	0.120672	Brain_Spinal_cord_cervical_c-1	0.768295	Brain_Hippocampus	8.60679	3.51517e-18	0.364665	-1.55196	-0.294606	-0.887927	0.589349	2	0
intron_11_6608211_6608394	intron_11_6608211_6608394	0.0145131	11	1	0.0145131	Brain_Cerebellar_Hemisphere	0.0145131	Brain_Caudate_basal_ganglia	11	1.65977e-17	11	2.44431	2.44431	2.44431	2.80867e-16	1	0
intron_11_62617347_62620497	intron_11_62617347_62620497	0.0145214	1	1	0.0145214	Brain_Cerebellar_Hemisphere	0.0145214	Brain_Cerebellar_Hemisphere	1	1	1	2.4441	2.4441	2.4441		1	0
intron_3_27719481_27720171	intron_3_27719481_27720171	0.0145305	2	1	0.0145305	Brain_Cerebellar_Hemisphere	0.0145305	Brain_Cerebellar_Hemisphere	2	3.3547e-17	2	-2.44387	-2.44387	-2.44387	0	1	0
intron_12_96920125_96934976	intron_12_96920125_96934976	0.0145487	2	1	0.0145487	Brain_Caudate_basal_ganglia	0.0145487	Brain_Caudate_basal_ganglia	2	6.12164e-17	2	-2.44342	-2.44342	-2.44342	0	1	0
intron_2_169812506_169819561	intron_2_169812506_169819561	0.0145671	6	2	0.00577486	Brain_Caudate_basal_ganglia	0.898169	Brain_Spinal_cord_cervical_c-1	5.09098	1.26544e-47	0.90902	0.127975	2.7603	2.32158	1.07464	2	0
intron_19_41479284_41500584	intron_19_41479284_41500584	0.0145694	12	1	0.0145694	Brain_Anterior_cingulate_cortex_BA24	0.0145694	Brain_Substantia_nigra	12	3.75897e-32	12	2.44291	2.44291	2.44291	2.31918e-16	1	0
intron_5_132370365_132378378	intron_5_132370365_132378378	0.0145789	9	1	0.00845557	Brain_Cerebellar_Hemisphere	0.0192119	Brain_Anterior_cingulate_cortex_BA24	9	5.91854e-49	9	-2.63332	-2.34139	-2.44267	0.143151	1	0
intron_20_3375126_3376178	intron_20_3375126_3376178	0.0146129	1	1	0.0146129	Brain_Cerebellar_Hemisphere	0.0146129	Brain_Cerebellar_Hemisphere	1	1	1	2.44183	2.44183	2.44183		1	0
intron_10_92928422_92934144	intron_10_92928422_92934144	0.0146424	3	1	0.0146424	Brain_Cerebellum	0.0146424	Brain_Cerebellum	3	3.85181e-17	3	-2.44111	-2.44111	-2.44111	0	1	0
intron_20_3359593_3374048	intron_20_3359593_3374048	0.0146863	1	1	0.0146863	Brain_Putamen_basal_ganglia	0.0146863	Brain_Putamen_basal_ganglia	1	1	1	-2.44002	-2.44002	-2.44002		1	0
intron_6_28337893_28353862	intron_6_28337893_28353862	0.014733	3	1	0.014733	Brain_Cerebellar_Hemisphere	0.014733	Brain_Cerebellar_Hemisphere	3	2.11126e-48	3	2.43888	2.43888	2.43888	0	1	0
intron_9_125213522_125227910	intron_9_125213522_125227910	0.0147483	12	2	0.0203415	Brain_Caudate_basal_ganglia	0.493016	Brain_Nucleus_accumbens_basal_ganglia	9.20646	1.07659e-17	2.79354	-0.92191	2.31999	1.37331	1.45997	2	0
intron_6_30199153_30213305	intron_6_30199153_30213305	0.0147584	7	2	0.00923254	Brain_Cortex	0.0794839	Brain_Putamen_basal_ganglia	6.04223	3.00597e-33	0.957774	1.75369	2.60332	2.48195	0.321131	2	0
intron_3_113010704_113011045	intron_3_113010704_113011045	0.0147598	12	1	0.0147598	Brain_Anterior_cingulate_cortex_BA24	0.0147598	Brain_Substantia_nigra	12	2.96147e-17	12	-2.43822	-2.43822	-2.43822	2.99405e-16	1	0
intron_2_27428731_27433249	intron_2_27428731_27433249	0.0147642	5	1	0.0147642	Brain_Anterior_cingulate_cortex_BA24	0.0147642	Brain_Anterior_cingulate_cortex_BA24	5	3.72599e-33	5	-2.43811	-2.43811	-2.43811	0	1	0
intron_2_27428731_27433254	intron_2_27428731_27433254	0.0147642	5	1	0.0147642	Brain_Anterior_cingulate_cortex_BA24	0.0147642	Brain_Anterior_cingulate_cortex_BA24	5	3.98987e-34	5	-2.43811	2.43811	1.46287	2.18071	1	0
intron_12_123639343_123645455	intron_12_123639343_123645455	0.0147646	7	1	0.0147646	Brain_Anterior_cingulate_cortex_BA24	0.0147646	Brain_Spinal_cord_cervical_c-1	7	4.33452e-18	7	2.4381	2.4381	2.4381	4.79671e-16	1	0
intron_6_166330247_166342419	intron_6_166330247_166342419	0.0147674	6	2	0.0542984	Brain_Cerebellar_Hemisphere	0.937734	Brain_Hypothalamus	5.11232	3.9227e-17	0.887678	-1.92445	0.642567	-1.16285	1.19329	2	0
intron_10_87001736_87004325	intron_10_87001736_87004325	0.0147949	6	2	0.00652291	Brain_Caudate_basal_ganglia	0.329974	Brain_Hippocampus	4.00028	3.25955e-17	1.99972	-2.72027	1.02016	-1.48112	1.91973	2	0
intron_19_3198897_3201523	intron_19_3198897_3201523	0.0148099	1	1	0.0148099	Brain_Hippocampus	0.0148099	Brain_Hippocampus	1	1	1	2.437	2.437	2.437		1	0
intron_22_28844841_28846318	intron_22_28844841_28846318	0.014864	2	2	0.127383	Brain_Putamen_basal_ganglia	0.56897	Brain_Anterior_cingulate_cortex_BA24	1.73111	0.268888	0.268888	-0.569569	1.52451	0.477468	1.48073	2	0
intron_17_16086442_16087172	intron_17_16086442_16087172	0.0148788	3	1	0.0148788	Brain_Cerebellum	0.0148788	Brain_Cerebellum	3	2.11126e-48	3	-2.43532	2.43532	-0.811772	2.81206	1	0
intron_12_8946405_8949488	intron_12_8946405_8949488	0.0148999	1	1	0.0148999	Brain_Anterior_cingulate_cortex_BA24	0.0148999	Brain_Anterior_cingulate_cortex_BA24	1	1	1	-2.4348	-2.4348	-2.4348		1	0
intron_1_155060832_155062245	intron_1_155060832_155062245	0.0149325	12	3	0.00240383	Brain_Substantia_nigra	0.775726	Brain_Cerebellar_Hemisphere	9.02442	1.2531e-17	1.08326	0.284894	3.03519	1.86924	0.858051	3	0
intron_19_56394441_56397881	intron_19_56394441_56397881	0.01494	1	1	0.01494	Brain_Spinal_cord_cervical_c-1	0.01494	Brain_Spinal_cord_cervical_c-1	1	1	1	2.43383	2.43383	2.43383		1	0
intron_5_678064_693278	intron_5_678064_693278	0.0149482	6	2	0.041425	Brain_Spinal_cord_cervical_c-1	0.171215	Brain_Anterior_cingulate_cortex_BA24	5.10582	4.62626e-21	0.894182	-2.03925	-1.36831	-1.48013	0.27391	2	0
intron_4_75960192_75961028	intron_4_75960192_75961028	0.0149542	5	1	0.00924268	Brain_Anterior_cingulate_cortex_BA24	0.0184668	Brain_Cortex	4.97979	3.7057e-19	4.97979	-2.60294	-2.35612	-2.42873	0.109623	1	0
intron_1_16490926_16499203	intron_1_16490926_16499203	0.0149633	3	1	0.0131237	Brain_Cortex	0.0222156	Brain_Cerebellar_Hemisphere	2.95819	7.24638e-34	2.95819	2.28666	2.4804	2.41582	0.111853	1	0
intron_8_124562992_124565662	intron_8_124562992_124565662	0.0149927	2	2	0.00997091	Brain_Cerebellar_Hemisphere	0.0102066	Brain_Spinal_cord_cervical_c-1	1.57596	0.424042	0.424042	-2.57684	2.56875	-0.00404322	3.63848	2	0
intron_12_117174341_117174651	intron_12_117174341_117174651	0.0149972	1	1	0.0149972	Brain_Cerebellar_Hemisphere	0.0149972	Brain_Cerebellar_Hemisphere	1	1	1	-2.43245	-2.43245	-2.43245		1	0
intron_17_16086442_16091863	intron_17_16086442_16091863	0.0149996	7	1	0.0148788	Brain_Spinal_cord_cervical_c-1	0.0157557	Brain_Cortex	6.99976	4.00955e-17	6.99976	-2.43532	2.43532	1.73654	1.83963	1	0
intron_2_178372233_178373890	intron_2_178372233_178373890	0.0150055	6	2	0.0044086	Brain_Cerebellar_Hemisphere	0.0431328	Brain_Cortex	5.56356	4.88977e-17	0.436443	-2.84734	-2.02242	-2.59125	0.398356	2	0
intron_19_57600779_57604277	intron_19_57600779_57604277	0.0150225	12	1	0.0150225	Brain_Cerebellar_Hemisphere	0.0150225	Brain_Anterior_cingulate_cortex_BA24	12	1.4967e-18	12	2.43184	2.43184	2.43184	4.63836e-16	1	0
intron_13_20427305_20432102	intron_13_20427305_20432102	0.015029	10	1	0.014868	Brain_Hippocampus	0.0290373	Brain_Spinal_cord_cervical_c-1	9.71074	1.07837e-17	9.71074	-2.43558	-2.18298	-2.3956	0.0768638	1	0
intron_16_8929543_8930293	intron_16_8929543_8930293	0.0150292	4	3	0.0113679	Brain_Cerebellar_Hemisphere	0.604603	Brain_Caudate_basal_ganglia	2.32496	5.17003e-17	0.652993	0.517792	2.53118	1.1585	0.951069	3	0
intron_2_232893050_232894756	intron_2_232893050_232894756	0.0150365	1	1	0.0150365	Brain_Caudate_basal_ganglia	0.0150365	Brain_Caudate_basal_ganglia	1	1	1	-2.4315	-2.4315	-2.4315		1	0
intron_16_29971578_29972042	intron_16_29971578_29972042	0.0150453	11	2	0.0330807	Brain_Frontal_Cortex_BA9	0.20586	Brain_Anterior_cingulate_cortex_BA24	10.0914	7.48469e-20	0.908614	-1.26503	2.1311	-0.956291	1.02397	2	0
intron_9_128266325_128267194	intron_9_128266325_128267194	0.0150736	12	1	0.0150736	Brain_Cerebellar_Hemisphere	0.0150736	Brain_Cerebellum	12	1.23569e-34	12	2.43061	2.43061	2.43061	3.54261e-16	1	0
intron_12_113267956_113268742	intron_12_113267956_113268742	0.0150824	5	2	0.0212178	Brain_Hypothalamus	0.0866952	Brain_Caudate_basal_ganglia	3.92462	3.07493e-17	1.00044	-1.75213	2.30409	-0.925271	1.80537	2	0
intron_15_29124761_29126267	intron_15_29124761_29126267	0.0150991	1	1	0.0150991	Brain_Cerebellum	0.0150991	Brain_Cerebellum	1	1	1	-2.42999	-2.42999	-2.42999		1	0
intron_1_108877228_108896864	intron_1_108877228_108896864	0.0151574	2	1	0.0151574	Brain_Frontal_Cortex_BA9	0.0151574	Brain_Putamen_basal_ganglia	2	3.3547e-17	2	-2.4286	-2.4286	-2.4286	4.44089e-16	1	0
intron_6_98875727_98899268	intron_6_98875727_98899268	0.0151709	9	3	0.0239937	Brain_Putamen_basal_ganglia	0.413075	Brain_Cerebellum	7.68404	7.5528e-18	0.350737	-2.25723	2.06894	-1.49116	1.40163	3	0
intron_8_431444_435615	intron_8_431444_435615	0.0151815	4	1	0.0151815	Brain_Hypothalamus	0.0151815	Brain_Cortex	4	3.92663e-80	4	-2.42802	-2.42802	-2.42802	3.62597e-16	1	0
intron_8_431444_432886	intron_8_431444_432886	0.0151815	8	1	0.0151815	Brain_Anterior_cingulate_cortex_BA24	0.0151815	Brain_Cerebellar_Hemisphere	8	4.26733e-17	8	-2.42802	-2.42802	-2.42802	3.75324e-16	1	0
intron_16_2264331_2268055	intron_16_2264331_2268055	0.0151866	3	1	0.0151866	Brain_Anterior_cingulate_cortex_BA24	0.0151866	Brain_Spinal_cord_cervical_c-1	3	2.11126e-48	3	2.4279	2.4279	2.4279	5.43896e-16	1	0
intron_16_2264760_2268055	intron_16_2264760_2268055	0.0151866	7	1	0.0151866	Brain_Caudate_basal_ganglia	0.0151866	Brain_Caudate_basal_ganglia	7	3.26272e-17	7	-2.4279	2.4279	0.346843	2.59553	1	0
intron_16_2264760_2267575	intron_16_2264760_2267575	0.0151866	6	1	0.0151866	Brain_Cerebellar_Hemisphere	0.0151866	Brain_Anterior_cingulate_cortex_BA24	6	1.17679e-16	6	2.4279	2.4279	2.4279	4.86475e-16	1	0
intron_1_39691170_39691306	intron_1_39691170_39691306	0.0151886	4	1	0.0131719	Brain_Nucleus_accumbens_basal_ganglia	0.021121	Brain_Anterior_cingulate_cortex_BA24	3.99359	6.42189e-20	3.99359	-2.47909	-2.30582	-2.42587	0.0821849	1	0
intron_12_124800242_124807761	intron_12_124800242_124807761	0.0151979	11	1	0.00352783	Brain_Hypothalamus	0.0181547	Brain_Cortex	10.8262	7.52274e-19	10.8262	-2.91756	-2.36245	-2.41291	0.167372	1	0
intron_22_26453404_26457859	intron_22_26453404_26457859	0.0152152	12	2	0.00562528	Brain_Hypothalamus	0.265365	Brain_Caudate_basal_ganglia	9.56941	1.76475e-17	2.43059	-2.76886	-1.1138	-1.50782	0.713407	2	0
intron_15_89318749_89318931	intron_15_89318749_89318931	0.0152634	1	1	0.0152634	Brain_Hypothalamus	0.0152634	Brain_Hypothalamus	1	1	1	-2.42607	-2.42607	-2.42607		1	0
intron_1_11828624_11829196	intron_1_11828624_11829196	0.0152864	11	1	0.0152864	Brain_Hippocampus	0.0152864	Brain_Anterior_cingulate_cortex_BA24	11	8.75342e-34	11	-2.42552	2.42552	-0.661506	2.44747	1	0
intron_2_229155964_229271014	intron_2_229155964_229271014	0.0153064	9	3	0.0165027	Brain_Spinal_cord_cervical_c-1	0.50866	Brain_Hippocampus	5.82128	6.3838e-17	1.10335	-0.737371	2.3976	0.597743	1.21828	3	0
intron_19_41479284_41495302	intron_19_41479284_41495302	0.015333	12	1	0.0145694	Brain_Anterior_cingulate_cortex_BA24	0.0352996	Brain_Caudate_basal_ganglia	11.9133	1.42982e-32	11.9133	-2.44291	-2.1049	-2.41474	0.0975733	1	0
intron_19_1014473_1020772	intron_19_1014473_1020772	0.0153486	9	4	0.00340528	Brain_Cerebellum	0.805512	Brain_Spinal_cord_cervical_c-1	5.02797	3.09016e-19	0.443837	-0.823925	2.92857	0.966027	1.55226	4	0
intron_9_128268524_128273850	intron_9_128268524_128273850	0.0153542	12	1	0.0153542	Brain_Anterior_cingulate_cortex_BA24	0.0153542	Brain_Caudate_basal_ganglia	12	4.24395e-17	12	-2.42392	-2.42392	-2.42392	3.54261e-16	1	0
intron_9_128268524_128272785	intron_9_128268524_128272785	0.0153542	12	1	0.0153542	Brain_Hippocampus	0.0153542	Brain_Anterior_cingulate_cortex_BA24	12	2.78511e-33	12	2.42392	2.42392	2.42392	3.27982e-16	1	0
intron_12_11047188_11121010	intron_12_11047188_11121010	0.0153683	9	3	0.0603928	Brain_Hippocampus	0.19219	Brain_Caudate_basal_ganglia	5.90533	2.88292e-20	0.927632	-1.87792	1.30413	-1.03208	1.32762	3	0
intron_11_134283845_134288798	intron_11_134283845_134288798	0.0153812	1	1	0.0153812	Brain_Cerebellum	0.0153812	Brain_Cerebellum	1	1	1	-2.42328	-2.42328	-2.42328		1	0
intron_19_17559421_17560348	intron_19_17559421_17560348	0.0153962	9	1	0.0153962	Brain_Cerebellum	0.0153962	Brain_Anterior_cingulate_cortex_BA24	9	1.21585e-49	9	-2.42292	2.42292	0.807641	2.42292	1	0
intron_8_23298122_23302027	intron_8_23298122_23302027	0.0153969	2	1	0.0152774	Brain_Cerebellum	0.0155532	Brain_Cerebellar_Hemisphere	1.9993	0.000696312	1.9993	-2.42574	-2.41923	-2.42249	0.00459682	1	0
intron_17_47138891_47141853	intron_17_47138891_47141853	0.0154378	1	1	0.0154378	Brain_Cerebellar_Hemisphere	0.0154378	Brain_Cerebellar_Hemisphere	1	1	1	2.42194	2.42194	2.42194		1	0
intron_18_9588853_9593768	intron_18_9588853_9593768	0.0154386	3	1	0.0154386	Brain_Caudate_basal_ganglia	0.0154386	Brain_Cerebellar_Hemisphere	3	2.11126e-48	3	2.42192	2.42192	2.42192	3.14018e-16	1	0
intron_17_7317684_7317788	intron_17_7317684_7317788	0.0154908	4	1	0.0154908	Brain_Cerebellum	0.0154908	Brain_Cerebellar_Hemisphere	4	9.17546e-35	4	2.4207	2.4207	2.4207	2.56395e-16	1	0
intron_12_121222166_121222947	intron_12_121222166_121222947	0.0154965	12	3	0.00210876	Brain_Hippocampus	0.946146	Brain_Cerebellar_Hemisphere	9.90545	5.04501e-17	0.717702	-0.143923	3.07447	0.831179	0.985094	3	0
intron_17_69982462_69983385	intron_17_69982462_69983385	0.0155723	2	1	0.0155723	Brain_Hypothalamus	0.0155723	Brain_Hypothalamus	2	3.3547e-17	2	2.41879	2.41879	2.41879	0	1	0
intron_17_69982245_69983385	intron_17_69982245_69983385	0.0155723	1	1	0.0155723	Brain_Substantia_nigra	0.0155723	Brain_Substantia_nigra	1	1	1	-2.41879	-2.41879	-2.41879		1	0
intron_2_27343578_27356739	intron_2_27343578_27356739	0.0155768	7	1	0.0155768	Brain_Nucleus_accumbens_basal_ganglia	0.0155768	Brain_Spinal_cord_cervical_c-1	7	3.32411e-17	7	2.41868	2.41868	2.41868	3.14018e-16	1	0
intron_2_27343578_27350314	intron_2_27343578_27350314	0.0155768	3	1	0.0155768	Brain_Nucleus_accumbens_basal_ganglia	0.0155768	Brain_Cerebellum	3	4.79508e-17	3	-2.41868	-2.41868	-2.41868	3.14018e-16	1	0
intron_15_89321012_89321736	intron_15_89321012_89321736	0.0155846	2	1	0.0155846	Brain_Cerebellar_Hemisphere	0.0155846	Brain_Cerebellar_Hemisphere	2	3.3547e-17	2	2.4185	2.4185	2.4185	0	1	0
intron_4_75957941_75960066	intron_4_75957941_75960066	0.0156288	5	1	0.0156288	Brain_Anterior_cingulate_cortex_BA24	0.0156288	Brain_Cerebellar_Hemisphere	5	9.67988e-112	5	2.41747	2.41747	2.41747	3.14018e-16	1	0
intron_9_33472412_33473789	intron_9_33472412_33473789	0.0156501	12	2	0.148826	Brain_Anterior_cingulate_cortex_BA24	0.956395	Brain_Frontal_Cortex_BA9	11.5737	2.25674e-17	0.426285	-1.44369	0.0546775	-1.20534	0.557437	2	0
intron_22_38353134_38361399	intron_22_38353134_38361399	0.0156583	1	1	0.0156583	Brain_Spinal_cord_cervical_c-1	0.0156583	Brain_Spinal_cord_cervical_c-1	1	1	1	-2.41678	-2.41678	-2.41678		1	0
intron_6_161108859_161109755	intron_6_161108859_161109755	0.0156863	11	2	0.0321315	Brain_Anterior_cingulate_cortex_BA24	0.158029	Brain_Frontal_Cortex_BA9	9.12145	3.15255e-17	1.87855	-2.14277	2.14277	1.15505	1.11553	2	0
intron_11_134277451_134277700	intron_11_134277451_134277700	0.0156957	1	1	0.0156957	Brain_Cerebellar_Hemisphere	0.0156957	Brain_Cerebellar_Hemisphere	1	1	1	-2.41592	-2.41592	-2.41592		1	0
intron_11_62627124_62627289	intron_11_62627124_62627289	0.0157097	1	1	0.0157097	Brain_Hippocampus	0.0157097	Brain_Hippocampus	1	1	1	-2.41559	-2.41559	-2.41559		1	0
intron_11_62610954_62611087	intron_11_62610954_62611087	0.0157283	2	1	0.0157283	Brain_Cortex	0.0157283	Brain_Cortex	2	2.86051e-16	2	2.41516	2.41516	2.41516	0	1	0
intron_11_62576244_62576657	intron_11_62576244_62576657	0.0157283	1	1	0.0157283	Brain_Spinal_cord_cervical_c-1	0.0157283	Brain_Spinal_cord_cervical_c-1	1	1	1	2.41516	2.41516	2.41516		1	0
intron_19_54451382_54452093	intron_19_54451382_54452093	0.0157398	12	1	0.0151386	Brain_Cerebellum	0.0230063	Brain_Nucleus_accumbens_basal_ganglia	11.7927	6.14921e-17	11.7927	2.27333	2.42905	2.39374	0.0577305	1	0
intron_15_83115741_83151215	intron_15_83115741_83151215	0.0157601	4	1	0.0157601	Brain_Cortex	0.0157601	Brain_Cerebellum	4	2.50092e-17	4	2.41442	2.41442	2.41442	3.62597e-16	1	0
intron_15_67209544_67231814	intron_15_67209544_67231814	0.0157715	6	2	0.00791623	Brain_Cerebellar_Hemisphere	0.0639085	Brain_Caudate_basal_ganglia	5.10674	5.30101e-87	0.893264	-2.65562	1.85282	-0.751407	2.04104	2	0
intron_19_4558489_4581463	intron_19_4558489_4581463	0.0157854	12	2	0.00657172	Brain_Cerebellar_Hemisphere	0.871399	Brain_Anterior_cingulate_cortex_BA24	9.32288	6.11829e-33	2.67712	-2.7178	2.7178	1.53931	1.8666	2	0
intron_17_81018589_81023446	intron_17_81018589_81023446	0.015788	3	1	0.015788	Brain_Nucleus_accumbens_basal_ganglia	0.015788	Brain_Caudate_basal_ganglia	3	7.05676e-49	3	2.41378	2.41378	2.41378	5.43896e-16	1	0
intron_17_76348581_76353534	intron_17_76348581_76353534	0.015887	6	1	0.015887	Brain_Anterior_cingulate_cortex_BA24	0.015887	Brain_Anterior_cingulate_cortex_BA24	6	2.3975e-18	6	2.4115	2.4115	2.4115	0	1	0
intron_6_49551675_49551881	intron_6_49551675_49551881	0.015887	3	1	0.0157333	Brain_Caudate_basal_ganglia	0.0161985	Brain_Nucleus_accumbens_basal_ganglia	3	3.85181e-17	3	-2.41504	-2.40441	-2.4115	0.00613772	1	0
intron_17_1675339_1675620	intron_17_1675339_1675620	0.0159236	11	4	0.0409545	Brain_Putamen_basal_ganglia	0.0683572	Brain_Hypothalamus	7.70838	4.76208e-17	0.96899	-2.04093	2.04399	0.176815	2.10154	4	0
intron_14_21075499_21076360	intron_14_21075499_21076360	0.0159541	4	1	0.0159541	Brain_Caudate_basal_ganglia	0.0159541	Brain_Cerebellum	4	5.6446e-33	4	-2.40996	-2.40996	-2.40996	4.44089e-16	1	0
intron_14_21075499_21075766	intron_14_21075499_21075766	0.0159541	4	1	0.0159541	Brain_Hypothalamus	0.0159541	Brain_Cortex	4	3.92663e-80	4	2.40996	2.40996	2.40996	3.62597e-16	1	0
intron_7_44569203_44569809	intron_7_44569203_44569809	0.0159745	10	2	0.00483623	Brain_Cortex	0.647109	Brain_Anterior_cingulate_cortex_BA24	6.02135	2.45045e-19	3.97865	-0.457782	2.81774	1.21865	1.42068	2	0
intron_8_24343181_24343506	intron_8_24343181_24343506	0.0160069	8	2	0.00345749	Brain_Nucleus_accumbens_basal_ganglia	0.311868	Brain_Hippocampus	5.81013	1.73996e-18	2.18987	-2.92383	-1.01131	-2.29997	0.648528	2	0
intron_12_113102009_113103946	intron_12_113102009_113103946	0.0160409	10	2	0.00822974	Brain_Frontal_Cortex_BA9	0.347996	Brain_Hypothalamus	7.04552	1.13555e-17	2.95448	-2.6425	-0.938484	-1.44233	0.811333	2	0
intron_1_108885578_108896864	intron_1_108885578_108896864	0.0160496	6	1	0.0160496	Brain_Hypothalamus	0.0160496	Brain_Cerebellum	6	5.35643e-17	6	2.40779	2.40779	2.40779	1.98603e-16	1	0
intron_17_72428298_72592203	intron_17_72428298_72592203	0.0161132	12	2	0.120556	Brain_Anterior_cingulate_cortex_BA24	0.828809	Brain_Hippocampus	11.4521	4.3111e-17	0.44967	-1.55244	-0.216229	-0.99588	0.55119	2	0
intron_17_72428298_72431128	intron_17_72428298_72431128	0.0161344	11	2	0.120592	Brain_Cortex	0.828809	Brain_Caudate_basal_ganglia	10.4149	3.07597e-17	0.488576	0.216229	1.55229	1.03141	0.602212	2	0
intron_6_166326167_166328276	intron_6_166326167_166328276	0.0161386	1	1	0.0161386	Brain_Substantia_nigra	0.0161386	Brain_Substantia_nigra	1	1	1	-2.40577	-2.40577	-2.40577		1	0
intron_4_76100320_76100795	intron_4_76100320_76100795	0.0161642	12	3	0.00278379	Brain_Substantia_nigra	0.852718	Brain_Cerebellum	9.88361	2.29667e-17	0.917481	0.185651	2.99066	2.03324	0.653777	3	0
intron_9_131529584_131530486	intron_9_131529584_131530486	0.0161651	8	2	0.0045442	Brain_Anterior_cingulate_cortex_BA24	0.283903	Brain_Cerebellar_Hemisphere	7.05854	1.17864e-17	0.941457	-1.07159	2.83768	-0.582933	1.38214	2	0
intron_4_102669049_102670916	intron_4_102669049_102670916	0.0161763	2	1	0.0161763	Brain_Cerebellar_Hemisphere	0.0161763	Brain_Cerebellar_Hemisphere	2	3.3547e-17	2	2.40491	2.40491	2.40491	0	1	0
intron_1_15721388_15725317	intron_1_15721388_15725317	0.0162201	9	1	0.0160771	Brain_Caudate_basal_ganglia	0.0164003	Brain_Anterior_cingulate_cortex_BA24	9	1.24353e-17	9	-2.40716	-2.39988	-2.40393	0.00383557	1	0
intron_12_113103091_113103946	intron_12_113103091_113103946	0.0162529	9	2	0.00392516	Brain_Putamen_basal_ganglia	0.0141232	Brain_Frontal_Cortex_BA9	8.37124	6.43437e-17	0.623316	-2.85722	2.88411	0.940335	2.74145	2	0
intron_1_30974802_30980062	intron_1_30974802_30980062	0.0162661	2	1	0.0162661	Brain_Hypothalamus	0.0162661	Brain_Caudate_basal_ganglia	2	3.3547e-17	2	2.40289	2.40289	2.40289	4.44089e-16	1	0
intron_11_69671819_69675190	intron_11_69671819_69675190	0.0162697	1	1	0.0162697	Brain_Nucleus_accumbens_basal_ganglia	0.0162697	Brain_Nucleus_accumbens_basal_ganglia	1	1	1	-2.40281	-2.40281	-2.40281		1	0
intron_1_11838660_11840143	intron_1_11838660_11840143	0.0162753	3	1	0.0144313	Brain_Cerebellar_Hemisphere	0.0209394	Brain_Cerebellum	2.99487	2.30424e-17	2.99487	-2.44635	-2.30908	-2.40059	0.0792528	1	0
intron_13_49567320_49580505	intron_13_49567320_49580505	0.0162947	1	1	0.0162947	Brain_Cerebellar_Hemisphere	0.0162947	Brain_Cerebellar_Hemisphere	1	1	1	-2.40225	-2.40225	-2.40225		1	0
intron_3_180975404_180976122	intron_3_180975404_180976122	0.0162993	11	1	0.0162993	Brain_Anterior_cingulate_cortex_BA24	0.0162993	Brain_Hypothalamus	11	2.12989e-32	11	2.40214	2.40214	2.40214	4.65765e-16	1	0
intron_9_93259614_93261814	intron_9_93259614_93261814	0.0163015	2	1	0.0163015	Brain_Cerebellar_Hemisphere	0.0163015	Brain_Frontal_Cortex_BA9	2	3.53145e-16	2	-2.40209	2.40209	-6.66134e-16	3.39708	1	0
intron_19_55252129_55258435	intron_19_55252129_55258435	0.0163024	4	1	0.0163024	Brain_Caudate_basal_ganglia	0.0163024	Brain_Caudate_basal_ganglia	4	3.92663e-80	4	-2.40207	-2.40207	-2.40207	0	1	0
intron_1_15720487_15721329	intron_1_15720487_15721329	0.0164143	1	1	0.0164143	Brain_Cerebellar_Hemisphere	0.0164143	Brain_Cerebellar_Hemisphere	1	1	1	-2.39957	-2.39957	-2.39957		1	0
intron_17_4513312_4525057	intron_17_4513312_4525057	0.0164529	3	2	0.00445308	Brain_Frontal_Cortex_BA9	0.861115	Brain_Putamen_basal_ganglia	2.00781	6.96486e-18	0.992193	-2.84414	0.174955	-1.83778	1.74308	2	0
intron_2_27483937_27484227	intron_2_27483937_27484227	0.016488	7	1	0.016488	Brain_Anterior_cingulate_cortex_BA24	0.016488	Brain_Hypothalamus	7	3.89598e-33	7	-2.39793	2.39793	-1.02768	2.34014	1	0
intron_12_6448757_6450341	intron_12_6448757_6450341	0.0165149	1	1	0.0165149	Brain_Cerebellar_Hemisphere	0.0165149	Brain_Cerebellar_Hemisphere	1	1	1	-2.39733	-2.39733	-2.39733		1	0
intron_2_27434762_27436753	intron_2_27434762_27436753	0.0165341	3	1	0.0165341	Brain_Nucleus_accumbens_basal_ganglia	0.0165341	Brain_Spinal_cord_cervical_c-1	3	8.58983e-17	3	-2.39691	-2.39691	-2.39691	4.44089e-16	1	0
intron_2_27206093_27206483	intron_2_27206093_27206483	0.0165513	3	1	0.0165513	Brain_Hippocampus	0.0165513	Brain_Cerebellum	3	8.58983e-17	3	2.39653	2.39653	2.39653	4.44089e-16	1	0
intron_11_62610768_62610879	intron_11_62610768_62610879	0.0166002	5	1	0.0157283	Brain_Cerebellar_Hemisphere	0.0180697	Brain_Cerebellum	4.95452	1.19831e-17	4.95452	2.36419	2.41516	2.38458	0.0279182	1	0
intron_1_113738268_113738730	intron_1_113738268_113738730	0.0166111	2	1	0.0166111	Brain_Cerebellar_Hemisphere	0.0166111	Brain_Cerebellar_Hemisphere	2	3.3547e-17	2	-2.39521	-2.39521	-2.39521	0	1	0
intron_3_113008430_113010643	intron_3_113008430_113010643	0.016616	9	2	0.00773207	Brain_Anterior_cingulate_cortex_BA24	0.19043	Brain_Cerebellum	8.01134	2.55735e-17	0.988655	1.30931	2.66355	2.51308	0.451415	2	0
intron_6_31410797_31411072	intron_6_31410797_31411072	0.0166385	6	4	0.00551269	Brain_Nucleus_accumbens_basal_ganglia	0.772715	Brain_Cerebellar_Hemisphere	3.43605	1.92019e-17	0.593374	-2.77544	1.49153	0.301321	1.59988	4	0
intron_9_127714424_127714975	intron_9_127714424_127714975	0.0166428	12	2	0.0108585	Brain_Anterior_cingulate_cortex_BA24	0.135893	Brain_Hippocampus	11.0061	5.60851e-17	0.993896	-2.54722	-1.49126	-2.45922	0.304829	2	0
intron_17_1011661_1011846	intron_17_1011661_1011846	0.0166465	9	1	0.013786	Brain_Hippocampus	0.0359604	Brain_Spinal_cord_cervical_c-1	8.93164	8.20518e-32	8.93164	-2.46279	-2.09738	-2.38459	0.155332	1	0
intron_1_234530342_234531026	intron_1_234530342_234531026	0.0166531	7	1	0.0148167	Brain_Frontal_Cortex_BA9	0.0182117	Brain_Caudate_basal_ganglia	6.99986	4.07807e-33	6.99986	2.36128	2.43683	2.39425	0.0398524	1	0
intron_17_45821440_45829215	intron_17_45821440_45829215	0.0166582	4	1	0.0166582	Brain_Anterior_cingulate_cortex_BA24	0.0166582	Brain_Anterior_cingulate_cortex_BA24	4	2.26143e-34	4	-2.39417	-2.39417	-2.39417	0	1	0
intron_7_149850338_149859422	intron_7_149850338_149859422	0.0166659	3	1	0.0166659	Brain_Cerebellar_Hemisphere	0.0166659	Brain_Cerebellar_Hemisphere	3	6.08744e-17	3	2.394	2.394	2.394	0	1	0
intron_9_6215852_6241684	intron_9_6215852_6241684	0.0166735	2	1	0.0166735	Brain_Frontal_Cortex_BA9	0.0166735	Brain_Frontal_Cortex_BA9	2	3.3547e-17	2	2.39383	2.39383	2.39383	0	1	0
intron_5_7784449_7789642	intron_5_7784449_7789642	0.0167023	12	1	0.0112487	Brain_Cerebellar_Hemisphere	0.156366	Brain_Putamen_basal_ganglia	11.6845	2.16514e-17	11.6845	-2.53488	-1.4174	-2.35177	0.427716	1	0
intron_17_15993778_15999519	intron_17_15993778_15999519	0.0167074	10	1	0.0122426	Brain_Cerebellum	0.0198939	Brain_Cortex	9.7374	8.10922e-18	9.7374	-2.50507	-2.32834	-2.36347	0.0740481	1	0
intron_11_16779020_16780942	intron_11_16779020_16780942	0.0167111	4	1	0.0167111	Brain_Frontal_Cortex_BA9	0.0167111	Brain_Caudate_basal_ganglia	4	4.0137e-17	4	-2.393	2.393	-1.1965	2.393	1	0
intron_15_89317536_89317939	intron_15_89317536_89317939	0.0167134	2	1	0.0167134	Brain_Caudate_basal_ganglia	0.0167134	Brain_Cerebellar_Hemisphere	2	3.3547e-17	2	-2.39295	-2.39295	-2.39295	6.28037e-16	1	0
intron_15_89319350_89320766	intron_15_89319350_89320766	0.0167304	7	1	0.0152634	Brain_Frontal_Cortex_BA9	0.0175073	Brain_Caudate_basal_ganglia	6.98606	5.08606e-33	6.98606	2.37588	2.42607	2.39022	0.0244901	1	0
intron_16_29986504_29989593	intron_16_29986504_29989593	0.0167327	6	1	0.0167327	Brain_Cerebellar_Hemisphere	0.0167327	Brain_Caudate_basal_ganglia	6	1.38507e-33	6	-2.39253	-2.39253	-2.39253	2.80867e-16	1	0
intron_16_29986504_29986844	intron_16_29986504_29986844	0.0167327	9	1	0.0167327	Brain_Caudate_basal_ganglia	0.0167327	Brain_Anterior_cingulate_cortex_BA24	9	2.13058e-32	9	2.39253	2.39253	2.39253	3.51083e-16	1	0
intron_16_29986504_29988359	intron_16_29986504_29988359	0.0167327	10	1	0.0167327	Brain_Hypothalamus	0.0167327	Brain_Anterior_cingulate_cortex_BA24	10	2.02324e-18	10	-2.39253	-2.39253	-2.39253	4.18691e-16	1	0
intron_4_56990898_56994404	intron_4_56990898_56994404	0.0167505	3	1	0.0167505	Brain_Caudate_basal_ganglia	0.0167505	Brain_Caudate_basal_ganglia	3	2.11126e-48	3	-2.39214	2.39214	0.79738	2.7622	1	0
intron_2_181548857_181549634	intron_2_181548857_181549634	0.0167697	2	1	0.0167697	Brain_Cerebellar_Hemisphere	0.0167697	Brain_Cerebellum	2	3.3547e-17	2	-2.39172	-2.39172	-2.39172	4.44089e-16	1	0
intron_7_64666285_64691248	intron_7_64666285_64691248	0.0168036	3	2	0.0275616	Brain_Cerebellar_Hemisphere	0.429309	Brain_Cerebellum	2.76982	2.1252e-16	0.230176	0.790375	2.20347	1.26141	0.815851	2	0
intron_1_230067406_230178218	intron_1_230067406_230178218	0.0168272	6	2	0.0456912	Brain_Hippocampus	0.0656608	Brain_Putamen_basal_ganglia	5.01167	5.81067e-18	0.988331	1.84073	1.99823	1.97198	0.0643002	2	0
intron_2_27372740_27373040	intron_2_27372740_27373040	0.0168402	6	1	0.0168402	Brain_Cerebellar_Hemisphere	0.0168402	Brain_Cerebellum	6	5.34902e-49	6	-2.39018	-2.39018	-2.39018	4.44089e-16	1	0
intron_2_27373113_27373247	intron_2_27373113_27373247	0.0168402	3	1	0.0168402	Brain_Cerebellum	0.0168402	Brain_Cortex	3	2.11126e-48	3	-2.39018	-2.39018	-2.39018	5.43896e-16	1	0
intron_1_16455893_16458842	intron_1_16455893_16458842	0.0168517	10	3	0.00806484	Brain_Frontal_Cortex_BA9	0.334126	Brain_Caudate_basal_ganglia	8.28817	7.98052e-18	0.72442	0.965836	2.64934	1.5164	0.643808	3	0
intron_1_155060832_155061904	intron_1_155060832_155061904	0.016862	9	3	0.00240383	Brain_Caudate_basal_ganglia	0.985391	Brain_Frontal_Cortex_BA9	6.76749	6.19605e-17	0.229913	-0.0183111	3.03519	1.85804	1.17057	3	0
intron_20_2755824_2758909	intron_20_2755824_2758909	0.0168674	3	2	0.0734974	Brain_Nucleus_accumbens_basal_ganglia	0.72126	Brain_Hippocampus	2.58449	0.0117274	0.403784	-1.78973	0.40048	-0.344158	1.25209	2	0
intron_2_75673520_75687827	intron_2_75673520_75687827	0.0168735	5	4	0.00821401	Brain_Caudate_basal_ganglia	0.306751	Brain_Substantia_nigra	2.03126	5.32952e-17	0.632058	-2.64314	1.52604	-1.10611	1.62129	4	0
intron_11_479152_486891	intron_11_479152_486891	0.0168923	7	1	0.0164815	Brain_Cortex	0.0200755	Brain_Hypothalamus	6.9314	2.39609e-17	6.9314	-2.39807	-2.32493	-2.37718	0.0356887	1	0
intron_4_121765419_121767772	intron_4_121765419_121767772	0.0168962	1	1	0.0168962	Brain_Frontal_Cortex_BA9	0.0168962	Brain_Frontal_Cortex_BA9	1	1	1	2.38896	2.38896	2.38896		1	0
intron_12_117146277_117155791	intron_12_117146277_117155791	0.0169051	1	1	0.0169051	Brain_Caudate_basal_ganglia	0.0169051	Brain_Caudate_basal_ganglia	1	1	1	2.38876	2.38876	2.38876		1	0
intron_16_57758909_57759728	intron_16_57758909_57759728	0.0169083	12	2	0.0193903	Brain_Caudate_basal_ganglia	0.0829211	Brain_Hypothalamus	8.01289	4.02465e-20	3.98711	-2.33794	1.73398	-1.26963	1.81937	2	0
intron_16_57758909_57759125	intron_16_57758909_57759125	0.0169083	11	2	0.0193903	Brain_Putamen_basal_ganglia	0.0829211	Brain_Frontal_Cortex_BA9	6.04634	5.27843e-34	4.95366	-1.73398	2.33794	1.37797	1.56471	2	0
intron_19_18312702_18316024	intron_19_18312702_18316024	0.0169255	1	1	0.0169255	Brain_Anterior_cingulate_cortex_BA24	0.0169255	Brain_Anterior_cingulate_cortex_BA24	1	1	1	2.38832	2.38832	2.38832		1	0
intron_19_45862027_45863058	intron_19_45862027_45863058	0.0169402	2	1	0.0169402	Brain_Cerebellar_Hemisphere	0.0169402	Brain_Cerebellar_Hemisphere	2	3.3547e-17	2	2.388	2.388	2.388	0	1	0
intron_12_121223043_121228533	intron_12_121223043_121228533	0.0169963	8	3	0.124055	Brain_Cortex	0.91571	Brain_Cerebellar_Hemisphere	6.37247	2.84895e-17	0.42467	-1.53798	1.11933	0.135509	1.17257	3	0
intron_4_121828728_121833231	intron_4_121828728_121833231	0.0170112	1	1	0.0170112	Brain_Cortex	0.0170112	Brain_Cortex	1	1	1	-2.38647	-2.38647	-2.38647		1	0
intron_3_113008430_113011045	intron_3_113008430_113011045	0.017025	11	2	0.00773207	Brain_Caudate_basal_ganglia	0.19043	Brain_Putamen_basal_ganglia	7.73238	2.68152e-35	3.26762	-1.30931	2.66355	1.46606	1.82069	2	0
intron_15_80153135_80158060	intron_15_80153135_80158060	0.0170582	1	1	0.0170582	Brain_Frontal_Cortex_BA9	0.0170582	Brain_Frontal_Cortex_BA9	1	1	1	2.38545	2.38545	2.38545		1	0
intron_16_977029_979140	intron_16_977029_979140	0.0170654	6	2	0.00454135	Brain_Caudate_basal_ganglia	0.0481755	Brain_Cortex	5.28546	1.89934e-17	0.714539	-2.83789	-1.97582	-2.24949	0.424769	2	0
intron_11_6558693_6558902	intron_11_6558693_6558902	0.0170681	2	1	0.0170681	Brain_Cerebellar_Hemisphere	0.0170681	Brain_Anterior_cingulate_cortex_BA24	2	3.53145e-16	2	-2.38524	-2.38524	-2.38524	6.28037e-16	1	0
intron_7_711527_712848	intron_7_711527_712848	0.0170736	2	1	0.0170736	Brain_Cerebellum	0.0170736	Brain_Hypothalamus	2	3.3547e-17	2	-2.38512	-2.38512	-2.38512	4.44089e-16	1	0
intron_1_66677096_66679678	intron_1_66677096_66679678	0.0170838	1	1	0.0170838	Brain_Hippocampus	0.0170838	Brain_Hippocampus	1	1	1	-2.3849	-2.3849	-2.3849		1	0
intron_13_94583236_94590853	intron_13_94583236_94590853	0.0171288	2	1	0.0171288	Brain_Frontal_Cortex_BA9	0.0171288	Brain_Putamen_basal_ganglia	2	6.12164e-17	2	-2.38393	-2.38393	-2.38393	4.44089e-16	1	0
intron_2_169819643_169821943	intron_2_169819643_169821943	0.0171411	11	2	0.00454906	Brain_Frontal_Cortex_BA9	0.289039	Brain_Cerebellum	9.20851	1.58617e-33	1.79149	1.06023	2.83734	1.51516	0.78372	2	0
intron_3_3175269_3179621	intron_3_3175269_3179621	0.0171603	12	2	0.00951749	Brain_Anterior_cingulate_cortex_BA24	0.419466	Brain_Frontal_Cortex_BA9	10.0888	4.53561e-34	1.91118	-2.59288	0.807348	0.115684	1.32183	2	0
intron_11_95232919_95233454	intron_11_95232919_95233454	0.0171894	5	1	0.0171894	Brain_Anterior_cingulate_cortex_BA24	0.0171894	Brain_Anterior_cingulate_cortex_BA24	5	2.35877e-19	5	2.38263	2.38263	2.38263	0	1	0
intron_5_142697715_142697913	intron_5_142697715_142697913	0.0172041	1	1	0.0172041	Brain_Spinal_cord_cervical_c-1	0.0172041	Brain_Spinal_cord_cervical_c-1	1	1	1	2.38232	2.38232	2.38232		1	0
intron_6_70576862_70579414	intron_6_70576862_70579414	0.0172749	7	1	0.0172749	Brain_Cerebellar_Hemisphere	0.0172749	Brain_Anterior_cingulate_cortex_BA24	7	5.01937e-33	7	2.3808	2.3808	2.3808	4.44089e-16	1	0
intron_6_49552570_49554877	intron_6_49552570_49554877	0.0172965	9	1	0.0169722	Brain_Hypothalamus	0.0252314	Brain_Cerebellar_Hemisphere	8.74392	2.21042e-33	8.74392	2.23784	2.38731	2.34654	0.0420386	1	0
intron_6_30954915_30955580	intron_6_30954915_30955580	0.0173046	2	1	0.0173046	Brain_Putamen_basal_ganglia	0.0173046	Brain_Nucleus_accumbens_basal_ganglia	2	3.3547e-17	2	-2.38017	-2.38017	-2.38017	6.28037e-16	1	0
intron_1_11826224_11827089	intron_1_11826224_11827089	0.017341	1	1	0.017341	Brain_Cerebellum	0.017341	Brain_Cerebellum	1	1	1	2.3794	2.3794	2.3794		1	0
intron_16_30004657_30005368	intron_16_30004657_30005368	0.0173416	6	1	0.00933677	Brain_Spinal_cord_cervical_c-1	0.019633	Brain_Cerebellum	5.99056	6.86896e-33	5.99056	-2.59947	-2.33329	-2.37765	0.108668	1	0
intron_2_27376216_27376313	intron_2_27376216_27376313	0.0173537	3	1	0.0173537	Brain_Frontal_Cortex_BA9	0.0173537	Brain_Spinal_cord_cervical_c-1	3	2.11126e-48	3	-2.37913	-2.37913	-2.37913	3.14018e-16	1	0
intron_2_27376183_27376313	intron_2_27376183_27376313	0.0173537	9	1	0.0173537	Brain_Hypothalamus	0.0173537	Brain_Cortex	9	3.15475e-17	9	2.37913	2.37913	2.37913	2.22045e-16	1	0
intron_10_49738262_49742828	intron_10_49738262_49742828	0.0173574	3	1	0.0173574	Brain_Cerebellum	0.0173574	Brain_Cerebellar_Hemisphere	3	2.11126e-48	3	2.37905	2.37905	2.37905	5.43896e-16	1	0
intron_5_7784449_7789659	intron_5_7784449_7789659	0.0173581	11	1	0.0112487	Brain_Cerebellar_Hemisphere	0.156366	Brain_Putamen_basal_ganglia	10.6894	6.44132e-17	10.6894	1.4174	2.53488	2.33513	0.444497	1	0
intron_9_94374927_94415158	intron_9_94374927_94415158	0.0173797	6	1	0.0173797	Brain_Cerebellar_Hemisphere	0.0173797	Brain_Spinal_cord_cervical_c-1	6	2.72717e-33	6	-2.37858	2.37858	1.58572	1.9421	1	0
intron_20_3348623_3359516	intron_20_3348623_3359516	0.0174015	3	2	0.00489572	Brain_Hippocampus	0.570891	Brain_Cerebellum	2.00474	1.74253e-33	0.995258	-2.81382	2.81382	0.188913	2.83278	2	0
intron_12_6448737_6450341	intron_12_6448737_6450341	0.0174453	2	1	0.0174453	Brain_Cerebellar_Hemisphere	0.0174453	Brain_Cerebellar_Hemisphere	2	3.3547e-17	2	-2.37719	-2.37719	-2.37719	0	1	0
intron_6_28271934_28272670	intron_6_28271934_28272670	0.0174575	12	1	0.0123064	Brain_Frontal_Cortex_BA9	0.0246829	Brain_Spinal_cord_cervical_c-1	11.5781	1.54833e-17	11.5781	-2.50324	-2.24633	-2.33553	0.0714159	1	0
intron_8_141155970_141165186	intron_8_141155970_141165186	0.0174805	2	1	0.0174805	Brain_Cortex	0.0174805	Brain_Cortex	2	3.3547e-17	2	-2.37644	-2.37644	-2.37644	0	1	0
intron_19_10368418_10369757	intron_19_10368418_10369757	0.0175021	11	1	0.0175021	Brain_Cortex	0.0175021	Brain_Caudate_basal_ganglia	11	1.38751e-33	11	-2.37599	-2.37599	-2.37599	3.4399e-16	1	0
intron_19_10368418_10378214	intron_19_10368418_10378214	0.0175021	12	1	0.0175021	Brain_Anterior_cingulate_cortex_BA24	0.0175021	Brain_Cerebellar_Hemisphere	12	7.56108e-50	12	2.37599	2.37599	2.37599	3.27982e-16	1	0
intron_17_28766707_28842682	intron_17_28766707_28842682	0.0175168	8	1	0.0175168	Brain_Caudate_basal_ganglia	0.0175168	Brain_Anterior_cingulate_cortex_BA24	8	1.565e-17	8	-2.37568	2.37568	0	2.5397	1	0
intron_2_27436836_27437047	intron_2_27436836_27437047	0.0175176	3	1	0.0175176	Brain_Caudate_basal_ganglia	0.0175176	Brain_Anterior_cingulate_cortex_BA24	3	2.11126e-48	3	-2.37566	-2.37566	-2.37566	3.14018e-16	1	0
intron_13_45383843_45389735	intron_13_45383843_45389735	0.0175237	1	1	0.0175237	Brain_Nucleus_accumbens_basal_ganglia	0.0175237	Brain_Nucleus_accumbens_basal_ganglia	1	1	1	2.37553	2.37553	2.37553		1	0
intron_13_45380001_45383091	intron_13_45380001_45383091	0.0175237	9	1	0.0175237	Brain_Caudate_basal_ganglia	0.0175237	Brain_Cerebellum	9	8.6975e-51	9	2.37553	2.37553	2.37553	3.14018e-16	1	0
intron_6_49552570_49552977	intron_6_49552570_49552977	0.0175594	5	1	0.0169722	Brain_Cerebellar_Hemisphere	0.0185164	Brain_Cerebellum	5	5.40796e-33	5	-2.38731	-2.35513	-2.37478	0.0171671	1	0
intron_18_9559604_9561980	intron_18_9559604_9561980	0.0175725	2	1	0.0175725	Brain_Cerebellar_Hemisphere	0.0175725	Brain_Cerebellar_Hemisphere	2	3.3547e-17	2	-2.37451	-2.37451	-2.37451	0	1	0
intron_19_6741281_6742967	intron_19_6741281_6742967	0.0175831	5	1	0.0175831	Brain_Putamen_basal_ganglia	0.0175831	Brain_Caudate_basal_ganglia	5	0	5	-2.37428	2.37428	-1.42457	2.12362	1	0
intron_19_6741125_6741225	intron_19_6741125_6741225	0.0175831	5	1	0.0175831	Brain_Caudate_basal_ganglia	0.0175831	Brain_Cerebellar_Hemisphere	5	1.28273e-51	5	-2.37428	2.37428	-0.474857	2.6009	1	0
intron_6_8434430_8435343	intron_6_8434430_8435343	0.0175917	10	1	0.0175917	Brain_Spinal_cord_cervical_c-1	0.0175917	Brain_Anterior_cingulate_cortex_BA24	10	3.89012e-17	10	-2.3741	2.3741	1.42446	2.00202	1	0
intron_11_533944_535416	intron_11_533944_535416	0.0176038	2	2	0.0291557	Brain_Hypothalamus	0.891478	Brain_Substantia_nigra	1.60355	0.396454	0.396454	-2.18138	0.136434	-1.02247	1.63894	2	0
intron_12_117158063_117165485	intron_12_117158063_117165485	0.0176229	3	1	0.0176229	Brain_Cortex	0.0176229	Brain_Cortex	3	2.11126e-48	3	-2.37345	-2.37345	-2.37345	0	1	0
intron_12_117158084_117165485	intron_12_117158084_117165485	0.0176229	8	1	0.0176229	Brain_Frontal_Cortex_BA9	0.0176229	Brain_Cortex	8	1.38541e-17	8	2.37345	2.37345	2.37345	2.37376e-16	1	0
intron_2_27439898_27440403	intron_2_27439898_27440403	0.0176239	5	1	0.0176239	Brain_Anterior_cingulate_cortex_BA24	0.0176239	Brain_Cerebellar_Hemisphere	5	2.31239e-33	5	-2.37343	2.37343	-0.474685	2.59996	1	0
intron_4_7396355_7531530	intron_4_7396355_7531530	0.0176727	6	2	0.00922162	Brain_Putamen_basal_ganglia	0.375048	Brain_Caudate_basal_ganglia	5.011	8.8113e-64	0.988998	-0.887057	2.60373	2.02193	1.42511	2	0
intron_14_91114528_91145221	intron_14_91114528_91145221	0.0176746	1	1	0.0176746	Brain_Putamen_basal_ganglia	0.0176746	Brain_Putamen_basal_ganglia	1	1	1	2.37237	2.37237	2.37237		1	0
intron_11_20395962_20397577	intron_11_20395962_20397577	0.0176976	11	1	0.0176976	Brain_Hypothalamus	0.0176976	Brain_Cerebellar_Hemisphere	11	2.7744e-17	11	-2.37189	2.37189	-1.94063	1.4303	1	0
intron_5_115840612_115841390	intron_5_115840612_115841390	0.0177162	11	2	0.0879568	Brain_Spinal_cord_cervical_c-1	0.600673	Brain_Anterior_cingulate_cortex_BA24	10.5905	1.01744e-18	0.409479	-1.70628	-0.523432	-1.16349	0.527377	2	0
intron_19_45164970_45178093	intron_19_45164970_45178093	0.017717	12	3	0.0304646	Brain_Substantia_nigra	0.220151	Brain_Hippocampus	8.01605	4.82726e-17	1.01586	-2.1154	2.164	1.03175	1.82765	3	0
intron_3_184373166_184373415	intron_3_184373166_184373415	0.0177352	1	1	0.0177352	Brain_Anterior_cingulate_cortex_BA24	0.0177352	Brain_Anterior_cingulate_cortex_BA24	1	1	1	2.3711	2.3711	2.3711		1	0
intron_3_184373178_184373415	intron_3_184373178_184373415	0.0177352	1	1	0.0177352	Brain_Anterior_cingulate_cortex_BA24	0.0177352	Brain_Anterior_cingulate_cortex_BA24	1	1	1	-2.3711	-2.3711	-2.3711		1	0
intron_3_190556216_190564289	intron_3_190556216_190564289	0.0177389	1	1	0.0177389	Brain_Frontal_Cortex_BA9	0.0177389	Brain_Frontal_Cortex_BA9	1	1	1	-2.37102	-2.37102	-2.37102		1	0
intron_11_86450398_86457389	intron_11_86450398_86457389	0.0177445	1	1	0.0177445	Brain_Cerebellum	0.0177445	Brain_Cerebellum	1	1	1	2.37091	2.37091	2.37091		1	0
intron_12_132055208_132062110	intron_12_132055208_132062110	0.0178028	11	1	0.0178028	Brain_Cerebellar_Hemisphere	0.0178028	Brain_Anterior_cingulate_cortex_BA24	11	7.6078e-33	11	-2.36969	2.36969	-1.50799	1.91718	1	0
intron_8_141160787_141163333	intron_8_141160787_141163333	0.0178104	12	1	0.0174805	Brain_Caudate_basal_ganglia	0.0247966	Brain_Nucleus_accumbens_basal_ganglia	11.8519	1.68312e-17	11.8519	2.24456	2.37644	2.35446	0.0513366	1	0
intron_8_39055772_39071298	intron_8_39055772_39071298	0.0178122	7	1	0.0178122	Brain_Cerebellar_Hemisphere	0.0178122	Brain_Caudate_basal_ganglia	7	6.04095e-18	7	-2.3695	2.3695	-0.3385	2.5331	1	0
intron_8_39055772_39077228	intron_8_39055772_39077228	0.0178122	4	1	0.0178122	Brain_Cerebellar_Hemisphere	0.0178122	Brain_Frontal_Cortex_BA9	4	2.05833e-17	4	-2.3695	-2.3695	-2.3695	5.1279e-16	1	0
intron_11_6601602_6601852	intron_11_6601602_6601852	0.0178176	4	2	0.0248439	Brain_Hypothalamus	0.096865	Brain_Caudate_basal_ganglia	3.00175	8.84902e-17	0.99825	-2.24382	1.66025	0.684229	1.95203	2	0
intron_6_49553207_49554877	intron_6_49553207_49554877	0.0178347	5	1	0.0169722	Brain_Caudate_basal_ganglia	0.0184308	Brain_Cerebellum	5	1.44587e-32	5	-2.38731	-2.35685	-2.36903	0.0166851	1	0
intron_12_122203801_122204522	intron_12_122203801_122204522	0.0178483	7	2	0.0079119	Brain_Cerebellum	0.0558598	Brain_Putamen_basal_ganglia	6.63927	2.15931e-17	0.360727	1.91213	2.65581	2.22722	0.393017	2	0
intron_3_58285453_58293589	intron_3_58285453_58293589	0.0178532	10	1	0.0178532	Brain_Cerebellar_Hemisphere	0.0178532	Brain_Substantia_nigra	10	3.12155e-17	10	-2.36865	2.36865	-0.947459	2.28833	1	0
intron_2_27499208_27499397	intron_2_27499208_27499397	0.0178603	1	1	0.0178603	Brain_Anterior_cingulate_cortex_BA24	0.0178603	Brain_Anterior_cingulate_cortex_BA24	1	1	1	2.3685	2.3685	2.3685		1	0
intron_2_27498797_27499397	intron_2_27498797_27499397	0.0178603	2	1	0.0178603	Brain_Cerebellar_Hemisphere	0.0178603	Brain_Cerebellar_Hemisphere	2	3.3547e-17	2	-2.3685	-2.3685	-2.3685	0	1	0
intron_2_27498797_27499142	intron_2_27498797_27499142	0.0178603	2	1	0.0178603	Brain_Cerebellar_Hemisphere	0.0178603	Brain_Cerebellar_Hemisphere	2	3.3547e-17	2	2.3685	2.3685	2.3685	0	1	0
intron_19_18597049_18598272	intron_19_18597049_18598272	0.0178613	1	1	0.0178613	Brain_Nucleus_accumbens_basal_ganglia	0.0178613	Brain_Nucleus_accumbens_basal_ganglia	1	1	1	2.36848	2.36848	2.36848		1	0
intron_16_47461426_47497399	intron_16_47461426_47497399	0.0178792	6	1	0.0178792	Brain_Cerebellum	0.0178792	Brain_Cerebellar_Hemisphere	6	1.28684e-17	6	-2.36811	2.36811	-1.57874	1.93355	1	0
intron_15_74837798_74838266	intron_15_74837798_74838266	0.0178882	1	1	0.0178882	Brain_Cerebellum	0.0178882	Brain_Cerebellum	1	1	1	-2.36793	-2.36793	-2.36793		1	0
intron_15_74838192_74838266	intron_15_74838192_74838266	0.0178882	2	1	0.0178882	Brain_Cerebellar_Hemisphere	0.0178882	Brain_Hypothalamus	2	3.3547e-17	2	2.36793	2.36793	2.36793	6.28037e-16	1	0
intron_15_74837435_74837757	intron_15_74837435_74837757	0.0178882	12	1	0.0178882	Brain_Frontal_Cortex_BA9	0.0178882	Brain_Anterior_cingulate_cortex_BA24	12	4.36808e-17	12	-2.36793	-2.36793	-2.36793	4.23422e-16	1	0
intron_15_74837435_74837751	intron_15_74837435_74837751	0.0178882	12	1	0.0178882	Brain_Putamen_basal_ganglia	0.0178882	Brain_Anterior_cingulate_cortex_BA24	12	4.96186e-33	12	2.36793	2.36793	2.36793	4.44089e-16	1	0
intron_13_100532601_100583825	intron_13_100532601_100583825	0.0179478	4	1	0.0179478	Brain_Cerebellar_Hemisphere	0.0179478	Brain_Caudate_basal_ganglia	4	8.9052e-17	4	-2.36669	-2.36669	-2.36669	4.44089e-16	1	0
intron_3_12609335_12618515	intron_3_12609335_12618515	0.0179871	1	1	0.0179871	Brain_Caudate_basal_ganglia	0.0179871	Brain_Caudate_basal_ganglia	1	1	1	-2.36588	-2.36588	-2.36588		1	0
intron_1_205441062_205445036	intron_1_205441062_205445036	0.0180248	2	1	0.0180248	Brain_Cerebellar_Hemisphere	0.0180248	Brain_Cerebellar_Hemisphere	2	3.3547e-17	2	2.36511	2.36511	2.36511	0	1	0
intron_17_44212454_44212819	intron_17_44212454_44212819	0.0180325	7	1	0.0180325	Brain_Anterior_cingulate_cortex_BA24	0.0180325	Brain_Nucleus_accumbens_basal_ganglia	7	5.03112e-17	7	-2.36495	-2.36495	-2.36495	1.81299e-16	1	0
intron_1_201893912_201895479	intron_1_201893912_201895479	0.0181023	8	1	0.0181023	Brain_Anterior_cingulate_cortex_BA24	0.0181023	Brain_Cerebellum	8	2.42334e-17	8	-2.36352	-2.36352	-2.36352	4.11147e-16	1	0
intron_1_201893912_201899730	intron_1_201893912_201899730	0.0181023	11	1	0.0181023	Brain_Anterior_cingulate_cortex_BA24	0.0181023	Brain_Cerebellum	11	9.27737e-33	11	2.36352	2.36352	2.36352	4.213e-16	1	0
intron_16_29996860_30000758	intron_16_29996860_30000758	0.0181215	1	1	0.0181215	Brain_Cerebellar_Hemisphere	0.0181215	Brain_Cerebellar_Hemisphere	1	1	1	-2.36313	-2.36313	-2.36313		1	0
intron_17_16000245_16001915	intron_17_16000245_16001915	0.018159	12	1	0.018159	Brain_Frontal_Cortex_BA9	0.018159	Brain_Spinal_cord_cervical_c-1	12	2.10578e-17	12	2.36236	2.36236	2.36236	2.31918e-16	1	0
intron_17_16000382_16001915	intron_17_16000382_16001915	0.018159	12	1	0.018159	Brain_Anterior_cingulate_cortex_BA24	0.018159	Brain_Frontal_Cortex_BA9	12	5.17409e-18	12	-2.36236	-2.36236	-2.36236	2.99405e-16	1	0
intron_18_8813233_8818963	intron_18_8813233_8818963	0.0181718	12	3	0.0104256	Brain_Cerebellum	0.683141	Brain_Caudate_basal_ganglia	10.1	2.66857e-17	0.47267	-2.56138	1.49977	0.752385	1.42789	3	0
intron_6_32218108_32219592	intron_6_32218108_32219592	0.0181838	5	2	0.0105496	Brain_Cortex	0.147056	Brain_Caudate_basal_ganglia	4.0118	0	0.988204	1.45001	2.55728	2.33582	0.495185	2	0
intron_19_17271655_17273904	intron_19_17271655_17273904	0.0181858	3	1	0.0181858	Brain_Caudate_basal_ganglia	0.0181858	Brain_Hippocampus	3	6.80368e-33	3	2.36181	2.36181	2.36181	4.44089e-16	1	0
intron_19_17271655_17276495	intron_19_17271655_17276495	0.0181858	3	1	0.0181858	Brain_Cerebellum	0.0181858	Brain_Frontal_Cortex_BA9	3	2.11126e-48	3	2.36181	2.36181	2.36181	7.02167e-16	1	0
intron_2_27492478_27493389	intron_2_27492478_27493389	0.0181906	5	1	0.0181906	Brain_Frontal_Cortex_BA9	0.0181906	Brain_Anterior_cingulate_cortex_BA24	5	1.37815e-17	5	-2.36172	-2.36172	-2.36172	2.22045e-16	1	0
intron_2_27492478_27492666	intron_2_27492478_27492666	0.0181906	6	1	0.0181906	Brain_Cortex	0.0181906	Brain_Cerebellum	6	3.71318e-47	6	2.36172	2.36172	2.36172	1.98603e-16	1	0
intron_17_50095810_50097423	intron_17_50095810_50097423	0.0182074	6	1	0.0160064	Brain_Cortex	0.020957	Brain_Caudate_basal_ganglia	5.98664	2.03883e-17	5.98664	2.30876	2.40877	2.35874	0.0547096	1	0
intron_20_5580131_5584281	intron_20_5580131_5584281	0.0182091	7	1	0.0182091	Brain_Caudate_basal_ganglia	0.0182091	Brain_Caudate_basal_ganglia	7	2.22136e-48	7	2.36134	2.36134	2.36134	0	1	0
intron_6_98934879_98947806	intron_6_98934879_98947806	0.0182278	3	1	0.0182278	Brain_Hippocampus	0.0182278	Brain_Cerebellum	3	5.34639e-35	3	2.36096	2.36096	2.36096	3.14018e-16	1	0
intron_1_43698013_43703617	intron_1_43698013_43703617	0.0182327	3	1	0.0182327	Brain_Anterior_cingulate_cortex_BA24	0.0182327	Brain_Anterior_cingulate_cortex_BA24	3	1.37543e-16	3	2.36086	2.36086	2.36086	0	1	0
intron_6_98927822_98934762	intron_6_98927822_98934762	0.018261	2	1	0.018261	Brain_Caudate_basal_ganglia	0.018261	Brain_Cortex	2	3.3547e-17	2	2.36028	2.36028	2.36028	4.44089e-16	1	0
intron_16_88841971_88842706	intron_16_88841971_88842706	0.0183074	8	3	0.17311	Brain_Caudate_basal_ganglia	0.918895	Brain_Cerebellum	6.88275	7.84485e-18	0.387657	-0.612193	1.36228	0.56376	0.86427	3	0
intron_11_77832012_77841019	intron_11_77832012_77841019	0.018328	1	1	0.018328	Brain_Spinal_cord_cervical_c-1	0.018328	Brain_Spinal_cord_cervical_c-1	1	1	1	-2.35893	-2.35893	-2.35893		1	0
intron_11_20397721_20402919	intron_11_20397721_20402919	0.0183726	9	1	0.017711	Brain_Anterior_cingulate_cortex_BA24	0.0355331	Brain_Substantia_nigra	8.88389	8.47387e-33	8.88389	2.10223	2.3716	2.34167	0.0897916	1	0
intron_8_39083073_39090047	intron_8_39083073_39090047	0.0183794	6	1	0.0183794	Brain_Anterior_cingulate_cortex_BA24	0.0183794	Brain_Anterior_cingulate_cortex_BA24	6	4.94231e-17	6	-2.35788	2.35788	0.785962	2.43521	1	0
intron_8_93718788_93726394	intron_8_93718788_93726394	0.0184004	8	1	0.0184004	Brain_Anterior_cingulate_cortex_BA24	0.0184004	Brain_Anterior_cingulate_cortex_BA24	8	3.80324e-33	8	2.35746	2.35746	2.35746	0	1	0
intron_1_163168368_163306233	intron_1_163168368_163306233	0.0184099	7	1	0.0184099	Brain_Anterior_cingulate_cortex_BA24	0.0184099	Brain_Frontal_Cortex_BA9	7	2.54637e-33	7	-2.35727	-2.35727	-2.35727	3.14018e-16	1	0
intron_6_49552570_49552956	intron_6_49552570_49552956	0.0184308	1	1	0.0184308	Brain_Cerebellar_Hemisphere	0.0184308	Brain_Cerebellar_Hemisphere	1	1	1	2.35685	2.35685	2.35685		1	0
intron_6_28272339_28272670	intron_6_28272339_28272670	0.0184514	12	1	0.0138058	Brain_Hippocampus	0.0434385	Brain_Putamen_basal_ganglia	11.6184	3.4252e-17	11.6184	2.01947	2.46228	2.31809	0.109397	1	0
intron_16_22123165_22123613	intron_16_22123165_22123613	0.018471	1	1	0.018471	Brain_Caudate_basal_ganglia	0.018471	Brain_Caudate_basal_ganglia	1	1	1	2.35604	2.35604	2.35604		1	0
intron_12_117177641_117186477	intron_12_117177641_117186477	0.01848	1	1	0.01848	Brain_Cerebellum	0.01848	Brain_Cerebellum	1	1	1	-2.35586	-2.35586	-2.35586		1	0
intron_16_58001581_58002479	intron_16_58001581_58002479	0.0184825	4	1	0.0184825	Brain_Cerebellum	0.0184825	Brain_Hippocampus	4	5.13264e-17	4	-2.35581	-2.35581	-2.35581	2.56395e-16	1	0
intron_19_10366580_10368055	intron_19_10366580_10368055	0.0184974	1	1	0.0184974	Brain_Cerebellum	0.0184974	Brain_Cerebellum	1	1	1	2.35551	2.35551	2.35551		1	0
intron_11_134257257_134258515	intron_11_134257257_134258515	0.0185137	2	1	0.0185137	Brain_Hippocampus	0.0185137	Brain_Nucleus_accumbens_basal_ganglia	2	3.53145e-16	2	-2.35518	-2.35518	-2.35518	4.44089e-16	1	0
intron_11_86397742_86400678	intron_11_86397742_86400678	0.0185309	1	1	0.0185309	Brain_Hypothalamus	0.0185309	Brain_Hypothalamus	1	1	1	2.35484	2.35484	2.35484		1	0
intron_7_128393738_128394278	intron_7_128393738_128394278	0.0185641	7	1	0.0182886	Brain_Caudate_basal_ganglia	0.0192687	Brain_Anterior_cingulate_cortex_BA24	7	1.03407e-32	7	-2.35972	-2.34029	-2.35417	0.0094813	1	0
intron_5_178054807_178055369	intron_5_178054807_178055369	0.0186058	5	3	0.0314278	Brain_Nucleus_accumbens_basal_ganglia	0.328538	Brain_Cortex	4.04226	2.81466e-17	0.278858	-2.15161	0.977062	-1.27199	1.27054	3	0
intron_3_13327437_13328771	intron_3_13327437_13328771	0.0186078	1	1	0.0186078	Brain_Cerebellar_Hemisphere	0.0186078	Brain_Cerebellar_Hemisphere	1	1	1	2.3533	2.3533	2.3533		1	0
intron_1_1391575_1392679	intron_1_1391575_1392679	0.018628	1	1	0.018628	Brain_Anterior_cingulate_cortex_BA24	0.018628	Brain_Anterior_cingulate_cortex_BA24	1	1	1	2.35289	2.35289	2.35289		1	0
intron_10_68737889_68740629	intron_10_68737889_68740629	0.0186304	6	2	0.0122428	Brain_Nucleus_accumbens_basal_ganglia	0.520528	Brain_Putamen_basal_ganglia	4.95192	4.82151e-17	1.04808	-2.50507	0.642532	-1.35962	1.33964	2	0
intron_20_5604440_5609640	intron_20_5604440_5609640	0.0186358	1	1	0.0186358	Brain_Cerebellar_Hemisphere	0.0186358	Brain_Cerebellar_Hemisphere	1	1	1	-2.35274	-2.35274	-2.35274		1	0
intron_4_121804759_121807540	intron_4_121804759_121807540	0.0186377	2	1	0.0184079	Brain_Cerebellum	0.01887	Brain_Frontal_Cortex_BA9	2	3.3547e-17	2	2.34809	2.35731	2.3527	0.00651978	1	0
intron_2_54987698_55025086	intron_2_54987698_55025086	0.0186441	9	1	0.0186441	Brain_Nucleus_accumbens_basal_ganglia	0.0186441	Brain_Caudate_basal_ganglia	9	8.08372e-18	9	2.35257	2.35257	2.35257	3.14018e-16	1	0
intron_14_95193919_95194536	intron_14_95193919_95194536	0.0186597	10	2	0.0936605	Brain_Putamen_basal_ganglia	0.90247	Brain_Hippocampus	9.02803	4.78677e-18	0.971971	-0.399761	1.6764	0.231803	0.913948	2	0
intron_22_38085732_38086242	intron_22_38085732_38086242	0.0186703	12	2	0.0239282	Brain_Cortex	0.0530189	Brain_Caudate_basal_ganglia	9.03771	1.97154e-19	2.96229	-1.93477	2.25828	-0.902704	1.86769	2	0
intron_16_30001040_30001414	intron_16_30001040_30001414	0.0186985	3	1	0.0186985	Brain_Caudate_basal_ganglia	0.0186985	Brain_Caudate_basal_ganglia	3	2.11126e-48	3	2.35149	2.35149	2.35149	0	1	0
intron_16_30001530_30002436	intron_16_30001530_30002436	0.0186985	5	1	0.0186985	Brain_Caudate_basal_ganglia	0.0186985	Brain_Caudate_basal_ganglia	5	3.06674e-34	5	-2.35149	-2.35149	-2.35149	0	1	0
intron_16_30001530_30004568	intron_16_30001530_30004568	0.0186985	6	1	0.0186985	Brain_Caudate_basal_ganglia	0.0186985	Brain_Anterior_cingulate_cortex_BA24	6	4.06724e-17	6	2.35149	2.35149	2.35149	3.4399e-16	1	0
intron_10_27526889_27532507	intron_10_27526889_27532507	0.0187211	8	1	0.0187211	Brain_Nucleus_accumbens_basal_ganglia	0.0187211	Brain_Cerebellar_Hemisphere	8	1.80297e-17	8	-2.35104	-2.35104	-2.35104	1.6785e-16	1	0
intron_15_89307672_89312904	intron_15_89307672_89312904	0.0188062	4	1	0.0130861	Brain_Cortex	0.0280692	Brain_Cerebellar_Hemisphere	3.96438	2.26865e-17	3.96438	-2.48142	-2.19632	-2.33887	0.164602	1	0
intron_1_150661928_150663632	intron_1_150661928_150663632	0.0188432	10	1	0.0192896	Brain_Cortex	0.0265496	Brain_Cerebellum	9.82425	1.40726e-22	9.82425	-2.33989	2.33989	-1.85973	1.47609	1	0
intron_2_27206093_27206877	intron_2_27206093_27206877	0.0188869	4	1	0.0165513	Brain_Substantia_nigra	0.0215058	Brain_Cerebellum	4	4.44621e-66	4	-2.39653	-2.29899	-2.34776	0.0563155	1	0
intron_8_24343584_24349864	intron_8_24343584_24349864	0.0188933	9	2	0.0534646	Brain_Anterior_cingulate_cortex_BA24	0.840609	Brain_Caudate_basal_ganglia	7.72071	2.53012e-32	1.27929	-1.93115	1.14176	-1.3528	1.17148	2	0
intron_5_132370365_132370448	intron_5_132370365_132370448	0.0189165	3	1	0.0183375	Brain_Nucleus_accumbens_basal_ganglia	0.0192119	Brain_Caudate_basal_ganglia	3	1.78561e-49	3	2.34139	2.35873	2.34717	0.0100105	1	0
intron_16_84182058_84182202	intron_16_84182058_84182202	0.0189237	1	1	0.0189237	Brain_Cerebellum	0.0189237	Brain_Cerebellum	1	1	1	2.34703	2.34703	2.34703		1	0
intron_16_84182440_84183244	intron_16_84182440_84183244	0.0189237	3	1	0.0189237	Brain_Anterior_cingulate_cortex_BA24	0.0189237	Brain_Anterior_cingulate_cortex_BA24	3	8.58983e-17	3	2.34703	2.34703	2.34703	0	1	0
intron_9_127739888_127740258	intron_9_127739888_127740258	0.0189374	2	1	0.0189374	Brain_Cerebellar_Hemisphere	0.0189374	Brain_Cerebellar_Hemisphere	2	3.3547e-17	2	2.34676	2.34676	2.34676	0	1	0
intron_13_77096481_77097370	intron_13_77096481_77097370	0.0189836	3	1	0.0189836	Brain_Cerebellum	0.0189836	Brain_Cerebellum	3	1.37543e-16	3	-2.34585	-2.34585	-2.34585	0	1	0
intron_3_58132019_58132808	intron_3_58132019_58132808	0.019062	12	2	0.0107392	Brain_Putamen_basal_ganglia	0.0311716	Brain_Anterior_cingulate_cortex_BA24	10.9304	1.23405e-17	0.927793	-2.55107	-2.15488	-2.33807	0.11828	2	0
intron_1_224191156_224192332	intron_1_224191156_224192332	0.0190647	10	2	0.031312	Brain_Anterior_cingulate_cortex_BA24	0.369079	Brain_Substantia_nigra	9.14803	3.47617e-34	0.851973	-2.15308	2.15308	-0.735745	2.03075	2	0
intron_13_45518850_45518960	intron_13_45518850_45518960	0.0190809	1	1	0.0190809	Brain_Caudate_basal_ganglia	0.0190809	Brain_Caudate_basal_ganglia	1	1	1	2.34395	2.34395	2.34395		1	0
intron_1_119033359_119034095	intron_1_119033359_119034095	0.0190979	12	1	0.0190979	Brain_Hippocampus	0.0190979	Brain_Cerebellar_Hemisphere	12	1.65785e-17	12	-2.34361	2.34361	1.95301	1.35309	1	0
intron_17_4894311_4894525	intron_17_4894311_4894525	0.0191088	3	1	0.0191088	Brain_Cerebellar_Hemisphere	0.0191088	Brain_Cerebellar_Hemisphere	3	2.11126e-48	3	2.3434	2.3434	2.3434	0	1	0
intron_17_8263936_8264212	intron_17_8263936_8264212	0.0191168	1	1	0.0191168	Brain_Cerebellum	0.0191168	Brain_Cerebellum	1	1	1	-2.34325	-2.34325	-2.34325		1	0
intron_17_2376815_2376959	intron_17_2376815_2376959	0.0191358	12	2	0.00855632	Brain_Hippocampus	0.770174	Brain_Cerebellum	7.0099	1.19598e-17	4.9901	-2.62929	2.62929	0.528835	1.89936	2	0
intron_12_53314441_53315094	intron_12_53314441_53315094	0.0191488	12	2	0.00836187	Brain_Hypothalamus	0.71412	Brain_Cerebellar_Hemisphere	11.2343	1.66015e-22	0.765682	-2.6371	-0.366328	-2.44787	0.655515	2	0
intron_17_44207911_44209352	intron_17_44207911_44209352	0.0191843	9	1	0.0191843	Brain_Anterior_cingulate_cortex_BA24	0.0191843	Brain_Cortex	9	0	9	-2.34193	-2.34193	-2.34193	3.51083e-16	1	0
intron_17_44207911_44208619	intron_17_44207911_44208619	0.0191843	9	1	0.0191843	Brain_Frontal_Cortex_BA9	0.0191843	Brain_Caudate_basal_ganglia	9	3.78917e-17	9	2.34193	2.34193	2.34193	2.22045e-16	1	0
intron_17_44207911_44209376	intron_17_44207911_44209376	0.0191843	3	1	0.0191843	Brain_Cerebellar_Hemisphere	0.0191843	Brain_Cerebellar_Hemisphere	3	6.08744e-17	3	-2.34193	-2.34193	-2.34193	0	1	0
intron_6_31702130_31702612	intron_6_31702130_31702612	0.0192281	10	1	0.0192281	Brain_Anterior_cingulate_cortex_BA24	0.0192281	Brain_Anterior_cingulate_cortex_BA24	10	1.92961e-17	10	-2.34108	2.34108	0	2.46771	1	0
intron_6_132772089_132772993	intron_6_132772089_132772993	0.0192446	11	1	0.0185493	Brain_Frontal_Cortex_BA9	0.0220092	Brain_Cerebellum	10.9458	1.55403e-17	10.9458	2.29021	2.35447	2.33495	0.0242249	1	0
intron_7_128393028_128393722	intron_7_128393028_128393722	0.0192687	3	1	0.0192687	Brain_Spinal_cord_cervical_c-1	0.0192687	Brain_Hypothalamus	3	6.08744e-17	3	-2.34029	-2.34029	-2.34029	3.14018e-16	1	0
intron_7_128393028_128394278	intron_7_128393028_128394278	0.0192687	3	1	0.0192687	Brain_Spinal_cord_cervical_c-1	0.0192687	Brain_Caudate_basal_ganglia	3	6.08744e-17	3	2.34029	2.34029	2.34029	3.14018e-16	1	0
intron_16_57759153_57759728	intron_16_57759153_57759728	0.0192717	11	3	0.0193903	Brain_Caudate_basal_ganglia	0.194976	Brain_Nucleus_accumbens_basal_ganglia	7.01481	6.80836e-30	1.91972	-1.73398	2.33794	0.503296	1.80438	3	0
intron_19_10459759_10461004	intron_19_10459759_10461004	0.0192919	2	1	0.0192919	Brain_Nucleus_accumbens_basal_ganglia	0.0192919	Brain_Cortex	2	3.3547e-17	2	2.33984	2.33984	2.33984	6.28037e-16	1	0
intron_8_123506574_123513198	intron_8_123506574_123513198	0.0193059	12	2	0.00408855	Brain_Putamen_basal_ganglia	0.0288212	Brain_Cortex	10.6662	9.18683e-18	1.33378	2.18592	2.87125	2.54953	0.322459	2	0
intron_3_185617611_185619299	intron_3_185617611_185619299	0.0193576	5	1	0.0193576	Brain_Cerebellar_Hemisphere	0.0193576	Brain_Cerebellum	5	1.32891e-33	5	-2.33857	-2.33857	-2.33857	3.14018e-16	1	0
intron_11_77981576_77987529	intron_11_77981576_77987529	0.0193624	2	2	0.0160093	Brain_Cerebellum	0.305983	Brain_Cerebellar_Hemisphere	1.79153	0.208472	0.208472	1.02369	2.4087	1.71619	0.979354	2	0
intron_1_223268675_223292439	intron_1_223268675_223292439	0.0193776	2	2	0.254849	Brain_Frontal_Cortex_BA9	0.257434	Brain_Hypothalamus	1.67302	0.326984	0.326984	1.13248	1.13865	1.13556	0.00436565	2	0
intron_17_15981144_15993757	intron_17_15981144_15993757	0.0194318	4	1	0.0191869	Brain_Cerebellum	0.020183	Brain_Cerebellar_Hemisphere	4	3.92663e-80	4	2.32293	2.34188	2.33714	0.00947618	1	0
intron_16_3131600_3131747	intron_16_3131600_3131747	0.0194339	11	2	0.00628654	Brain_Hypothalamus	0.0819231	Brain_Caudate_basal_ganglia	10.1036	6.6636e-18	0.820786	1.73964	2.73245	2.48512	0.342327	2	0
intron_3_57035176_57079226	intron_3_57035176_57079226	0.0195002	1	1	0.0195002	Brain_Spinal_cord_cervical_c-1	0.0195002	Brain_Spinal_cord_cervical_c-1	1	1	1	-2.33583	-2.33583	-2.33583		1	0
intron_4_3286075_3316070	intron_4_3286075_3316070	0.0195337	1	1	0.0195337	Brain_Cerebellum	0.0195337	Brain_Cerebellum	1	1	1	-2.33519	-2.33519	-2.33519		1	0
intron_7_741465_754589	intron_7_741465_754589	0.0195551	2	1	0.0195551	Brain_Cerebellar_Hemisphere	0.0195551	Brain_Cerebellar_Hemisphere	2	3.3547e-17	2	-2.33478	-2.33478	-2.33478	0	1	0
intron_7_738799_740819	intron_7_738799_740819	0.0195551	2	1	0.0195551	Brain_Cerebellar_Hemisphere	0.0195551	Brain_Cerebellar_Hemisphere	2	3.3547e-17	2	-2.33478	-2.33478	-2.33478	0	1	0
intron_17_5399650_5404099	intron_17_5399650_5404099	0.0195589	12	2	0.072017	Brain_Hippocampus	0.522386	Brain_Substantia_nigra	11.1992	7.36654e-17	0.49381	-1.79901	0.639672	-1.25728	0.609403	2	0
intron_19_21974807_21987216	intron_19_21974807_21987216	0.019598	2	1	0.019598	Brain_Hippocampus	0.019598	Brain_Hippocampus	2	3.3547e-17	2	-2.33396	-2.33396	-2.33396	0	1	0
intron_5_58583232_58617643	intron_5_58583232_58617643	0.0196533	11	1	0.0196533	Brain_Anterior_cingulate_cortex_BA24	0.0196533	Brain_Anterior_cingulate_cortex_BA24	11	1.48531e-17	11	2.3329	2.3329	2.3329	0	1	0
intron_3_180912736_180914652	intron_3_180912736_180914652	0.0196777	12	2	0.0572391	Brain_Hypothalamus	0.912351	Brain_Cerebellar_Hemisphere	10.9188	7.15209e-17	1.05143	-1.90148	-0.110074	-0.661582	0.818108	2	0
intron_3_16175690_16182713	intron_3_16175690_16182713	0.0196995	1	1	0.0196995	Brain_Spinal_cord_cervical_c-1	0.0196995	Brain_Spinal_cord_cervical_c-1	1	1	1	2.33202	2.33202	2.33202		1	0
intron_19_51415108_51415181	intron_19_51415108_51415181	0.0197034	4	2	0.0678436	Brain_Spinal_cord_cervical_c-1	0.790529	Brain_Caudate_basal_ganglia	3.25269	1.56854e-17	0.741169	-1.82604	1.19056	0.205176	1.42261	2	0
intron_19_17258701_17259289	intron_19_17258701_17259289	0.0197399	1	1	0.0197399	Brain_Putamen_basal_ganglia	0.0197399	Brain_Putamen_basal_ganglia	1	1	1	2.33126	2.33126	2.33126		1	0
intron_1_16477074_16478255	intron_1_16477074_16478255	0.0197471	11	3	0.000896505	Brain_Anterior_cingulate_cortex_BA24	0.0568894	Brain_Cerebellar_Hemisphere	8.80671	2.6354e-17	0.406356	1.90416	3.32114	2.55235	0.55109	3	0
intron_19_17264150_17264246	intron_19_17264150_17264246	0.0197474	1	1	0.0197474	Brain_Hypothalamus	0.0197474	Brain_Hypothalamus	1	1	1	-2.33111	-2.33111	-2.33111		1	0
intron_2_219234288_219234826	intron_2_219234288_219234826	0.0198169	5	1	0.0198169	Brain_Cerebellum	0.0198169	Brain_Caudate_basal_ganglia	5	1.19593e-49	5	-2.3298	2.3298	-0.46596	2.55217	1	0
intron_2_219224854_219225071	intron_2_219224854_219225071	0.0198169	1	1	0.0198169	Brain_Cerebellar_Hemisphere	0.0198169	Brain_Cerebellar_Hemisphere	1	1	1	-2.3298	-2.3298	-2.3298		1	0
intron_19_18597049_18598432	intron_19_18597049_18598432	0.0198295	6	1	0.00859621	Brain_Caudate_basal_ganglia	0.0338971	Brain_Frontal_Cortex_BA9	5.83627	8.37341e-17	5.83627	-2.62771	-2.12129	-2.30047	0.194314	1	0
intron_8_27762458_27764286	intron_8_27762458_27764286	0.0198344	1	1	0.0198344	Brain_Frontal_Cortex_BA9	0.0198344	Brain_Frontal_Cortex_BA9	1	1	1	-2.32947	-2.32947	-2.32947		1	0
intron_6_3263759_3264174	intron_6_3263759_3264174	0.019853	12	2	0.0198711	Brain_Caudate_basal_ganglia	0.768295	Brain_Frontal_Cortex_BA9	10.9841	2.07306e-17	0.698816	-2.32877	-0.294606	-0.896881	0.621951	2	0
intron_17_2395454_2400640	intron_17_2395454_2400640	0.0198686	2	1	0.0198686	Brain_Cerebellum	0.0198686	Brain_Cerebellum	2	3.3547e-17	2	-2.32882	-2.32882	-2.32882	0	1	0
intron_6_31765112_31765539	intron_6_31765112_31765539	0.0198798	5	1	0.0198798	Brain_Anterior_cingulate_cortex_BA24	0.0198798	Brain_Anterior_cingulate_cortex_BA24	5	3.71278e-33	5	-2.32861	2.32861	0.465722	2.55086	1	0
intron_17_15993778_15999506	intron_17_15993778_15999506	0.0198939	9	1	0.0198939	Brain_Cortex	0.0198939	Brain_Cerebellar_Hemisphere	9	0	9	2.32834	2.32834	2.32834	4.71028e-16	1	0
intron_17_15993778_15999503	intron_17_15993778_15999503	0.0198939	5	1	0.0198939	Brain_Frontal_Cortex_BA9	0.0198939	Brain_Putamen_basal_ganglia	5	5.13221e-33	5	2.32834	2.32834	2.32834	4.96507e-16	1	0
intron_17_15993778_15999660	intron_17_15993778_15999660	0.0198939	12	1	0.0198939	Brain_Substantia_nigra	0.0198939	Brain_Anterior_cingulate_cortex_BA24	12	2.01022e-17	12	2.32834	2.32834	2.32834	2.99405e-16	1	0
intron_22_26491070_26491463	intron_22_26491070_26491463	0.0199051	1	1	0.0199051	Brain_Putamen_basal_ganglia	0.0199051	Brain_Putamen_basal_ganglia	1	1	1	-2.32813	-2.32813	-2.32813		1	0
intron_11_126235087_126240792	intron_11_126235087_126240792	0.0199269	1	1	0.0199269	Brain_Anterior_cingulate_cortex_BA24	0.0199269	Brain_Anterior_cingulate_cortex_BA24	1	1	1	2.32772	2.32772	2.32772		1	0
intron_12_123659584_123659795	intron_12_123659584_123659795	0.0199379	2	1	0.0138003	Brain_Cerebellum	0.0323065	Brain_Cerebellar_Hemisphere	1.95556	0.0444417	1.95556	2.1406	2.46242	2.30151	0.227564	1	0
intron_14_64197104_64202801	intron_14_64197104_64202801	0.019974	12	1	0.019974	Brain_Cerebellar_Hemisphere	0.019974	Brain_Caudate_basal_ganglia	12	1.32348e-19	12	-2.32684	-2.32684	-2.32684	2.67796e-16	1	0
intron_19_10558060_10558164	intron_19_10558060_10558164	0.0199905	7	2	0.00534536	Brain_Hippocampus	0.330984	Brain_Anterior_cingulate_cortex_BA24	5.52957	1.03231e-18	1.47043	-2.78545	-0.972134	-1.49022	0.884807	2	0
intron_4_121810099_121811583	intron_4_121810099_121811583	0.0199941	5	1	0.01887	Brain_Hippocampus	0.0202841	Brain_Substantia_nigra	5	2.30491e-48	5	2.32105	2.34809	2.32646	0.012092	1	0
intron_3_191361159_191369919	intron_3_191361159_191369919	0.0199979	2	1	0.0199979	Brain_Substantia_nigra	0.0199979	Brain_Cerebellum	2	3.3547e-17	2	2.32639	2.32639	2.32639	4.44089e-16	1	0
intron_1_5865273_5866373	intron_1_5865273_5866373	0.020003	1	1	0.020003	Brain_Cerebellum	0.020003	Brain_Cerebellum	1	1	1	2.32629	2.32629	2.32629		1	0
intron_11_17091459_17091585	intron_11_17091459_17091585	0.0200412	1	1	0.0200412	Brain_Cerebellar_Hemisphere	0.0200412	Brain_Cerebellar_Hemisphere	1	1	1	-2.32558	-2.32558	-2.32558		1	0
intron_19_17226869_17226994	intron_19_17226869_17226994	0.0200429	7	2	0.189757	Brain_Putamen_basal_ganglia	0.968767	Brain_Spinal_cord_cervical_c-1	6.5401	1.56578e-17	0.441892	-0.267752	1.3113	0.612883	0.747971	2	0
intron_12_14769463_14770679	intron_12_14769463_14770679	0.0200539	9	1	0.0105706	Brain_Caudate_basal_ganglia	0.0412891	Brain_Hypothalamus	8.7714	1.9408e-18	8.7714	2.04061	2.55658	2.29528	0.243562	1	0
intron_1_230679052_230683574	intron_1_230679052_230683574	0.0201087	2	1	0.0194476	Brain_Cerebellum	0.0207893	Brain_Cerebellar_Hemisphere	2	3.53145e-16	2	2.31179	2.33684	2.32431	0.0177116	1	0
intron_17_17177412_17180003	intron_17_17177412_17180003	0.0201097	1	1	0.0201097	Brain_Cerebellum	0.0201097	Brain_Cerebellum	1	1	1	-2.32429	-2.32429	-2.32429		1	0
intron_3_180914995_180933334	intron_3_180914995_180933334	0.0201327	2	1	0.0201327	Brain_Substantia_nigra	0.0201327	Brain_Hippocampus	2	3.3547e-17	2	-2.32387	-2.32387	-2.32387	4.44089e-16	1	0
intron_20_5578611_5580008	intron_20_5578611_5580008	0.0202106	4	1	0.0202106	Brain_Cerebellar_Hemisphere	0.0202106	Brain_Caudate_basal_ganglia	4	3.92663e-80	4	-2.32241	-2.32241	-2.32241	3.62597e-16	1	0
intron_16_30007090_30007173	intron_16_30007090_30007173	0.0202296	9	2	0.00528583	Brain_Anterior_cingulate_cortex_BA24	0.0165008	Brain_Caudate_basal_ganglia	8.63323	3.4642e-17	0.366768	2.39765	2.78908	2.69062	0.169504	2	0
intron_12_69370975_69407160	intron_12_69370975_69407160	0.0202549	2	1	0.0202549	Brain_Cerebellar_Hemisphere	0.0202549	Brain_Cerebellar_Hemisphere	2	3.3547e-17	2	-2.32159	-2.32159	-2.32159	0	1	0
intron_5_103560254_103562703	intron_5_103560254_103562703	0.0202934	11	2	0.00659013	Brain_Anterior_cingulate_cortex_BA24	0.984489	Brain_Nucleus_accumbens_basal_ganglia	7.07597	9.93336e-18	3.92403	-2.71688	2.71688	-0.0504751	2.11117	2	0
intron_20_3287790_3294139	intron_20_3287790_3294139	0.0202951	2	2	0.00532353	Brain_Cerebellar_Hemisphere	0.20353	Brain_Cerebellum	1.50856	0.491439	0.491439	-2.78678	-1.27156	-2.02917	1.07142	2	0
intron_12_113104298_113105714	intron_12_113104298_113105714	0.020307	8	2	0.00479766	Brain_Caudate_basal_ganglia	0.00940231	Brain_Cortex	7.50271	2.71092e-17	0.497295	2.59707	2.82031	2.70213	0.0950217	2	0
intron_9_125213522_125220539	intron_9_125213522_125220539	0.0203415	11	1	0.0203415	Brain_Anterior_cingulate_cortex_BA24	0.0203415	Brain_Cerebellum	11	5.68089e-17	11	2.31999	2.31999	2.31999	4.65765e-16	1	0
intron_19_50314990_50320223	intron_19_50314990_50320223	0.0203625	1	1	0.0203625	Brain_Cerebellum	0.0203625	Brain_Cerebellum	1	1	1	-2.3196	-2.3196	-2.3196		1	0
intron_5_177513082_177513353	intron_5_177513082_177513353	0.0203861	3	1	0.0203861	Brain_Cerebellar_Hemisphere	0.0203861	Brain_Cerebellum	3	2.11126e-48	3	2.31916	2.31916	2.31916	4.44089e-16	1	0
intron_2_275201_276980	intron_2_275201_276980	0.0203884	4	2	0.108129	Brain_Substantia_nigra	0.224999	Brain_Cortex	3.30696	5.91866e-17	0.69304	-1.21334	1.60666	-0.508343	1.41	2	0
intron_6_108510352_108519697	intron_6_108510352_108519697	0.0203932	4	1	0.0203932	Brain_Anterior_cingulate_cortex_BA24	0.0203932	Brain_Anterior_cingulate_cortex_BA24	4	1.00157e-32	4	-2.31903	2.31903	0	2.67779	1	0
intron_10_104278116_104279370	intron_10_104278116_104279370	0.0203953	12	1	0.0143935	Brain_Substantia_nigra	0.0528433	Brain_Spinal_cord_cervical_c-1	11.6247	3.34447e-17	11.6247	-2.44729	-1.9362	-2.27976	0.160711	1	0
intron_2_179483434_179518528	intron_2_179483434_179518528	0.0204051	1	1	0.0204051	Brain_Cortex	0.0204051	Brain_Cortex	1	1	1	2.31881	2.31881	2.31881		1	0
intron_6_160348848_160397979	intron_6_160348848_160397979	0.0204238	2	2	0.00953658	Brain_Hypothalamus	0.559934	Brain_Substantia_nigra	1.55554	0.444458	0.444458	-0.58294	2.59219	1.00463	2.24516	2	0
intron_4_1099927_1113356	intron_4_1099927_1113356	0.0204324	1	1	0.0204324	Brain_Cerebellar_Hemisphere	0.0204324	Brain_Cerebellar_Hemisphere	1	1	1	2.31831	2.31831	2.31831		1	0
intron_9_127689907_127690775	intron_9_127689907_127690775	0.0204861	2	1	0.0190999	Brain_Cerebellum	0.0234388	Brain_Cerebellar_Hemisphere	1.9786	0.0214042	1.9786	2.26621	2.34358	2.30489	0.0547085	1	0
intron_5_205958_216729	intron_5_205958_216729	0.0205221	2	1	0.0205221	Brain_Putamen_basal_ganglia	0.0205221	Brain_Putamen_basal_ganglia	2	3.3547e-17	2	-2.31666	2.31666	0	3.27626	1	0
intron_1_111120693_111126227	intron_1_111120693_111126227	0.0205245	10	1	0.0193981	Brain_Anterior_cingulate_cortex_BA24	0.0238101	Brain_Caudate_basal_ganglia	9.85508	5.45262e-17	9.85508	2.26018	2.33779	2.29965	0.0293071	1	0
intron_10_77811234_77811924	intron_10_77811234_77811924	0.0205439	1	1	0.0205439	Brain_Cerebellar_Hemisphere	0.0205439	Brain_Cerebellar_Hemisphere	1	1	1	-2.31626	-2.31626	-2.31626		1	0
intron_11_502181_506609	intron_11_502181_506609	0.0205509	12	1	0.00878493	Brain_Hypothalamus	0.0403055	Brain_Cortex	11.6076	6.24976e-17	11.6076	2.0506	2.62031	2.28114	0.169354	1	0
intron_3_156143420_156421616	intron_3_156143420_156421616	0.0205523	1	1	0.0205523	Brain_Spinal_cord_cervical_c-1	0.0205523	Brain_Spinal_cord_cervical_c-1	1	1	1	-2.31611	-2.31611	-2.31611		1	0
intron_1_27963693_27966503	intron_1_27963693_27966503	0.0205751	11	1	0.0205751	Brain_Substantia_nigra	0.0205751	Brain_Hippocampus	11	3.04252e-17	11	2.31569	2.31569	2.31569	3.4399e-16	1	0
intron_1_27963693_27964185	intron_1_27963693_27964185	0.0205751	4	1	0.0205751	Brain_Caudate_basal_ganglia	0.0205751	Brain_Caudate_basal_ganglia	4	1.69147e-16	4	-2.31569	-2.31569	-2.31569	0	1	0
intron_1_27963693_27965351	intron_1_27963693_27965351	0.0205751	2	1	0.0205751	Brain_Cerebellum	0.0205751	Brain_Cerebellar_Hemisphere	2	3.53145e-16	2	2.31569	2.31569	2.31569	9.93014e-16	1	0
intron_14_65084299_65093708	intron_14_65084299_65093708	0.020582	4	1	0.020582	Brain_Anterior_cingulate_cortex_BA24	0.020582	Brain_Cerebellum	4	4.0137e-17	4	-2.31557	2.31557	-1.15778	2.31557	1	0
intron_5_477849_479866	intron_5_477849_479866	0.0206195	12	4	0.0339386	Brain_Hypothalamus	0.960293	Brain_Nucleus_accumbens_basal_ganglia	8.60893	6.02538e-18	0.540434	-2.1208	0.612661	-1.02115	0.967794	4	0
intron_2_178469785_178477062	intron_2_178469785_178477062	0.0206428	1	1	0.0206428	Brain_Cerebellar_Hemisphere	0.0206428	Brain_Cerebellar_Hemisphere	1	1	1	2.31445	2.31445	2.31445		1	0
intron_22_19971971_19972358	intron_22_19971971_19972358	0.0206475	6	2	0.0372698	Brain_Frontal_Cortex_BA9	0.992336	Brain_Cortex	4.54973	4.42492e-17	1.37249	-1.50768	2.0828	1.13885	1.53906	2	0
intron_1_224304812_224305034	intron_1_224304812_224305034	0.020654	12	2	0.0660665	Brain_Caudate_basal_ganglia	0.196818	Brain_Cerebellum	9.30824	1.96727e-17	2.69176	-1.83797	1.83797	-0.379635	1.80813	2	0
intron_8_122863539_122873440	intron_8_122863539_122873440	0.0206552	8	1	0.0206552	Brain_Anterior_cingulate_cortex_BA24	0.0206552	Brain_Anterior_cingulate_cortex_BA24	8	3.691e-17	8	-2.31423	-2.31423	-2.31423	0	1	0
intron_11_75569171_75571781	intron_11_75569171_75571781	0.0206639	5	2	0.00520139	Brain_Caudate_basal_ganglia	0.702261	Brain_Hypothalamus	3.98136	8.76308e-17	1.01864	-2.79429	0.382271	-1.40829	1.14177	2	0
intron_6_135300558_135318519	intron_6_135300558_135318519	0.0206736	12	1	0.0199912	Brain_Caudate_basal_ganglia	0.0207934	Brain_Anterior_cingulate_cortex_BA24	11.9991	2.32425e-17	11.9991	-2.32651	-2.31171	-2.31381	0.00498288	1	0
intron_17_32035639_32036024	intron_17_32035639_32036024	0.0206892	1	1	0.0206892	Brain_Putamen_basal_ganglia	0.0206892	Brain_Putamen_basal_ganglia	1	1	1	2.31361	2.31361	2.31361		1	0
intron_14_76786592_76790611	intron_14_76786592_76790611	0.0207226	9	3	0.0389877	Brain_Hippocampus	0.438535	Brain_Cerebellar_Hemisphere	6.08991	3.93714e-18	0.86907	-2.06432	1.4959	0.452453	1.60883	3	0
intron_2_27492790_27493389	intron_2_27492790_27493389	0.0207354	7	1	0.0181906	Brain_Anterior_cingulate_cortex_BA24	0.0221669	Brain_Hypothalamus	6.97504	1.27779e-19	6.97504	2.2875	2.36172	2.3087	0.036215	1	0
intron_2_26176484_26182967	intron_2_26176484_26182967	0.0207688	12	2	0.109858	Brain_Nucleus_accumbens_basal_ganglia	0.95738	Brain_Hypothalamus	10.3793	1.22309e-17	1.62066	-1.59883	1.5841	-0.0905863	1.06949	2	0
intron_11_77981576_77991108	intron_11_77981576_77991108	0.020785	11	3	0.0163323	Brain_Putamen_basal_ganglia	0.425283	Brain_Nucleus_accumbens_basal_ganglia	8.95871	7.87137e-18	0.465955	-2.4014	0.911139	-0.905156	1.07012	3	0
intron_19_40047470_40048670	intron_19_40047470_40048670	0.0207877	11	1	0.0207877	Brain_Caudate_basal_ganglia	0.0207877	Brain_Anterior_cingulate_cortex_BA24	11	1.85548e-17	11	-2.31182	2.31182	-0.210165	2.41462	1	0
intron_6_135300558_135302712	intron_6_135300558_135302712	0.0207934	2	1	0.0207934	Brain_Cerebellar_Hemisphere	0.0207934	Brain_Cerebellum	2	3.3547e-17	2	-2.31171	-2.31171	-2.31171	6.28037e-16	1	0
intron_19_6736711_6736990	intron_19_6736711_6736990	0.0208737	11	1	0.0205004	Brain_Anterior_cingulate_cortex_BA24	0.0223633	Brain_Frontal_Cortex_BA9	10.9986	1.64326e-18	10.9986	2.28414	2.31706	2.31011	0.012694	1	0
intron_3_42563686_42563765	intron_3_42563686_42563765	0.0208756	7	2	0.00832195	Brain_Hippocampus	0.307449	Brain_Caudate_basal_ganglia	6.00344	1.19338e-67	0.996565	-2.63872	-1.02059	-1.25175	0.611596	2	0
intron_14_76809643_76810089	intron_14_76809643_76810089	0.0208903	3	2	0.0430887	Brain_Anterior_cingulate_cortex_BA24	0.0724752	Brain_Frontal_Cortex_BA9	2.0059	1.63735e-16	0.994095	-2.02285	1.79612	-0.749859	2.20488	2	0
intron_19_57584990_57588539	intron_19_57584990_57588539	0.0209514	2	1	0.0209514	Brain_Cerebellum	0.0209514	Brain_Cerebellar_Hemisphere	2	6.12164e-17	2	-2.30886	-2.30886	-2.30886	4.44089e-16	1	0
intron_7_31095750_31103237	intron_7_31095750_31103237	0.0209541	2	1	0.0209541	Brain_Caudate_basal_ganglia	0.0209541	Brain_Caudate_basal_ganglia	2	3.3547e-17	2	2.30881	2.30881	2.30881	0	1	0
intron_11_488647_489400	intron_11_488647_489400	0.0209712	6	1	0.0194965	Brain_Caudate_basal_ganglia	0.0302659	Brain_Cortex	5.99592	7.86167e-22	5.99592	-2.3359	2.3359	1.52905	1.89464	1	0
intron_1_3839776_3844907	intron_1_3839776_3844907	0.0209729	8	2	0.00650438	Brain_Cortex	0.802411	Brain_Anterior_cingulate_cortex_BA24	5.08674	1.1935e-17	2.91326	-0.252399	2.72121	1.481	1.44342	2	0
intron_6_30261479_30261587	intron_6_30261479_30261587	0.0209936	5	5	0.00555841	Brain_Spinal_cord_cervical_c-1	0.656787	Brain_Putamen_basal_ganglia	2.14931	0.347056	0.347056	-2.77275	1.32532	0.0645011	1.7383	5	0
intron_7_66775393_66783675	intron_7_66775393_66783675	0.021005	7	1	0.021005	Brain_Putamen_basal_ganglia	0.021005	Brain_Cortex	7	2.52901e-17	7	-2.30789	-2.30789	-2.30789	1.81299e-16	1	0
intron_7_66775393_66795511	intron_7_66775393_66795511	0.021005	9	1	0.021005	Brain_Cerebellar_Hemisphere	0.021005	Brain_Anterior_cingulate_cortex_BA24	9	2.15328e-17	9	2.30789	2.30789	2.30789	1.57009e-16	1	0
intron_15_89871546_89878265	intron_15_89871546_89878265	0.0210104	12	2	0.00695206	Brain_Cortex	0.62235	Brain_Anterior_cingulate_cortex_BA24	8.49176	5.95666e-18	3.50824	-2.66626	2.69913	-0.712609	1.75907	2	0
intron_22_30416403_30422277	intron_22_30416403_30422277	0.0210222	1	1	0.0210222	Brain_Hippocampus	0.0210222	Brain_Hippocampus	1	1	1	2.30759	2.30759	2.30759		1	0
intron_1_147652647_147654194	intron_1_147652647_147654194	0.0210237	6	1	0.0210237	Brain_Frontal_Cortex_BA9	0.0210237	Brain_Caudate_basal_ganglia	6	7.86796e-33	6	-2.30756	-2.30756	-2.30756	6.58691e-16	1	0
intron_5_75581448_75583293	intron_5_75581448_75583293	0.0210279	2	1	0.0210279	Brain_Putamen_basal_ganglia	0.0210279	Brain_Spinal_cord_cervical_c-1	2	3.53145e-16	2	2.30748	2.30748	2.30748	4.44089e-16	1	0
intron_19_18200445_18202513	intron_19_18200445_18202513	0.0210844	12	1	0.0163506	Brain_Hypothalamus	0.0233405	Brain_Cerebellar_Hemisphere	11.9425	5.21888e-17	11.9425	-2.40099	-2.26781	-2.30111	0.0602329	1	0
intron_19_54453656_54454430	intron_19_54453656_54454430	0.0211005	1	1	0.0211005	Brain_Spinal_cord_cervical_c-1	0.0211005	Brain_Spinal_cord_cervical_c-1	1	1	1	-2.30618	-2.30618	-2.30618		1	0
intron_11_2979237_2991794	intron_11_2979237_2991794	0.0211005	9	2	0.084204	Brain_Substantia_nigra	0.7297	Brain_Cerebellum	8.50263	4.48849e-18	0.3943	-0.345524	1.7268	1.28494	0.62668	2	0
intron_19_11399951_11400040	intron_19_11399951_11400040	0.021103	11	2	0.00964485	Brain_Hippocampus	0.190356	Brain_Substantia_nigra	10.2082	7.3041e-18	0.777824	-2.58831	2.58831	0.584566	2.26512	2	0
intron_9_131509996_131510260	intron_9_131509996_131510260	0.0211239	4	1	0.0178043	Brain_Putamen_basal_ganglia	0.0228634	Brain_Caudate_basal_ganglia	3.97673	4.6629e-17	3.97673	2.27571	2.36966	2.2992	0.0469764	1	0
intron_1_174252590_174272414	intron_1_174252590_174272414	0.0211272	2	1	0.0211272	Brain_Cerebellar_Hemisphere	0.0211272	Brain_Cerebellar_Hemisphere	2	6.12164e-17	2	2.3057	2.3057	2.3057	0	1	0
intron_20_5598821_5604364	intron_20_5598821_5604364	0.0211496	1	1	0.0211496	Brain_Cerebellum	0.0211496	Brain_Cerebellum	1	1	1	2.3053	2.3053	2.3053		1	0
intron_20_5598821_5599290	intron_20_5598821_5599290	0.0211496	2	1	0.0211496	Brain_Cerebellar_Hemisphere	0.0211496	Brain_Cerebellum	2	3.3547e-17	2	-2.3053	-2.3053	-2.3053	4.44089e-16	1	0
intron_10_95322021_95339133	intron_10_95322021_95339133	0.0211558	7	1	0.0194296	Brain_Hypothalamus	0.0225367	Brain_Cortex	7	4.07567e-49	7	-2.33718	-2.2812	-2.30519	0.0299255	1	0
intron_11_489222_489400	intron_11_489222_489400	0.0211577	1	1	0.0211577	Brain_Cerebellar_Hemisphere	0.0211577	Brain_Cerebellar_Hemisphere	1	1	1	-2.30516	-2.30516	-2.30516		1	0
intron_11_20494254_20508304	intron_11_20494254_20508304	0.0211595	2	1	0.0211595	Brain_Cerebellum	0.0211595	Brain_Cerebellar_Hemisphere	2	3.3547e-17	2	2.30513	2.30513	2.30513	4.44089e-16	1	0
intron_6_49555157_49560534	intron_6_49555157_49560534	0.0211622	8	2	0.0119596	Brain_Caudate_basal_ganglia	0.100727	Brain_Cortex	7.60246	8.76675e-19	0.315909	-2.51333	-1.64134	-2.16322	0.384427	2	0
intron_19_57584612_57588539	intron_19_57584612_57588539	0.0211622	1	1	0.0211622	Brain_Cerebellar_Hemisphere	0.0211622	Brain_Cerebellar_Hemisphere	1	1	1	-2.30508	-2.30508	-2.30508		1	0
intron_14_77887249_77899100	intron_14_77887249_77899100	0.0212148	1	1	0.0212148	Brain_Cortex	0.0212148	Brain_Cortex	1	1	1	2.30414	2.30414	2.30414		1	0
intron_11_502249_504824	intron_11_502249_504824	0.0212392	12	1	0.0114939	Brain_Cerebellum	0.0316025	Brain_Caudate_basal_ganglia	11.698	3.25663e-17	11.698	-2.52731	-2.1494	-2.27672	0.144314	1	0
intron_10_122143706_122195040	intron_10_122143706_122195040	0.021243	2	1	0.021243	Brain_Nucleus_accumbens_basal_ganglia	0.021243	Brain_Anterior_cingulate_cortex_BA24	2	3.3547e-17	2	-2.30364	-2.30364	-2.30364	4.44089e-16	1	0
intron_19_49811699_49812251	intron_19_49811699_49812251	0.0212523	3	1	0.0212523	Brain_Spinal_cord_cervical_c-1	0.0212523	Brain_Cerebellar_Hemisphere	3	1.37543e-16	3	-2.30347	-2.30347	-2.30347	4.44089e-16	1	0
intron_16_68316074_68324683	intron_16_68316074_68324683	0.0212745	11	1	0.0212745	Brain_Hypothalamus	0.0212745	Brain_Nucleus_accumbens_basal_ganglia	11	6.41495e-17	11	-2.30308	2.30308	-1.04685	2.15153	1	0
intron_16_68316074_68321426	intron_16_68316074_68321426	0.0212745	10	1	0.0212745	Brain_Hypothalamus	0.0212745	Brain_Substantia_nigra	10	2.03957e-33	10	2.30308	2.30308	2.30308	2.09346e-16	1	0
intron_7_55366229_55391793	intron_7_55366229_55391793	0.0212897	2	1	0.0212897	Brain_Cortex	0.0212897	Brain_Cortex	2	3.3547e-17	2	-2.30281	-2.30281	-2.30281	0	1	0
intron_19_6736711_6737457	intron_19_6736711_6737457	0.0212956	11	1	0.0205004	Brain_Anterior_cingulate_cortex_BA24	0.025589	Brain_Frontal_Cortex_BA9	10.9907	1.02844e-17	10.9907	-2.31706	-2.23239	-2.3017	0.0341709	1	0
intron_22_30376347_30376433	intron_22_30376347_30376433	0.0213013	10	2	0.00719786	Brain_Caudate_basal_ganglia	0.382925	Brain_Cerebellar_Hemisphere	8.82722	7.97817e-18	1.17278	0.872519	2.68755	2.25151	0.628508	2	0
intron_2_230044_231023	intron_2_230044_231023	0.021303	10	3	0.00733385	Brain_Hypothalamus	0.198286	Brain_Frontal_Cortex_BA9	8.41494	8.3518e-21	0.739878	1.28645	2.68129	1.48736	0.461789	3	0
intron_19_54452752_54453546	intron_19_54452752_54453546	0.0213576	4	1	0.021203	Brain_Cerebellar_Hemisphere	0.0218271	Brain_Spinal_cord_cervical_c-1	4	7.82683e-65	4	2.29336	2.30435	2.3016	0.0054934	1	0
intron_10_88941869_88943797	intron_10_88941869_88943797	0.0213578	2	1	0.0213578	Brain_Cerebellar_Hemisphere	0.0213578	Brain_Cerebellar_Hemisphere	2	3.3547e-17	2	2.3016	2.3016	2.3016	0	1	0
intron_10_88941390_88941785	intron_10_88941390_88941785	0.0213578	3	1	0.0213578	Brain_Cerebellar_Hemisphere	0.0213578	Brain_Hypothalamus	3	2.33607e-16	3	2.3016	2.3016	2.3016	4.44089e-16	1	0
intron_16_11850418_11851408	intron_16_11850418_11851408	0.0213707	5	1	0.0213707	Brain_Cortex	0.0213707	Brain_Caudate_basal_ganglia	5	7.30075e-34	5	-2.30137	-2.30137	-2.30137	6.28037e-16	1	0
intron_1_151017904_151018467	intron_1_151017904_151018467	0.0213714	12	2	0.00662657	Brain_Caudate_basal_ganglia	0.748234	Brain_Anterior_cingulate_cortex_BA24	10.0076	2.61533e-32	1.99236	-2.71505	2.71505	0.809717	2.4611	2	0
intron_10_126009266_126009373	intron_10_126009266_126009373	0.0214412	6	1	0.0216229	Brain_Cortex	0.0227014	Brain_Spinal_cord_cervical_c-1	5.94229	4.66423e-19	5.94229	2.27842	2.29693	2.28903	0.00877575	1	0
intron_7_2543962_2547324	intron_7_2543962_2547324	0.021448	10	2	0.00566444	Brain_Nucleus_accumbens_basal_ganglia	0.971109	Brain_Cortex	8.54823	1.22927e-17	1.45177	-2.7666	-0.0362173	-1.24592	0.832137	2	0
intron_3_112558417_112561457	intron_3_112558417_112561457	0.0215115	6	1	0.0215115	Brain_Anterior_cingulate_cortex_BA24	0.0215115	Brain_Spinal_cord_cervical_c-1	6	4.42255e-65	6	-2.29888	-2.29888	-2.29888	1.98603e-16	1	0
intron_22_26490198_26491025	intron_22_26490198_26491025	0.0215205	5	1	0.0215205	Brain_Anterior_cingulate_cortex_BA24	0.0215205	Brain_Anterior_cingulate_cortex_BA24	5	7.14299e-33	5	-2.29873	-2.29873	-2.29873	0	1	0
intron_3_69377119_69385828	intron_3_69377119_69385828	0.0215318	2	2	0.0250567	Brain_Putamen_basal_ganglia	0.18747	Brain_Hypothalamus	1.13272	0.867284	0.867284	-2.24053	1.3181	-0.461213	2.51633	2	0
intron_1_156745373_156751343	intron_1_156745373_156751343	0.0215338	10	2	0.0202217	Brain_Nucleus_accumbens_basal_ganglia	0.582273	Brain_Hippocampus	8.3501	3.84265e-17	1.6499	-2.32221	0.550068	-0.352927	1.14944	2	0
intron_5_135335141_135343260	intron_5_135335141_135343260	0.0215724	4	1	0.0215724	Brain_Caudate_basal_ganglia	0.0215724	Brain_Caudate_basal_ganglia	4	2.97107e-17	4	2.29781	2.29781	2.29781	0	1	0
intron_5_135335141_135339428	intron_5_135335141_135339428	0.0215724	3	1	0.0215724	Brain_Nucleus_accumbens_basal_ganglia	0.0215724	Brain_Hippocampus	3	3.85181e-17	3	-2.29781	-2.29781	-2.29781	3.14018e-16	1	0
intron_2_55308927_55339503	intron_2_55308927_55339503	0.021592	2	1	0.021592	Brain_Nucleus_accumbens_basal_ganglia	0.021592	Brain_Cerebellar_Hemisphere	2	3.3547e-17	2	-2.29747	2.29747	2.22045e-16	3.24911	1	0
intron_4_176066079_176111575	intron_4_176066079_176111575	0.0217154	3	1	0.0217154	Brain_Cortex	0.0217154	Brain_Hippocampus	3	4.79508e-17	3	-2.29531	-2.29531	-2.29531	5.43896e-16	1	0
intron_2_231191_234160	intron_2_231191_234160	0.0217183	12	3	0.0573408	Brain_Anterior_cingulate_cortex_BA24	0.673407	Brain_Cerebellar_Hemisphere	9.99123	1.74891e-17	0.373971	-1.9007	1.34893	-1.41526	1.09499	3	0
intron_17_78399537_78400735	intron_17_78399537_78400735	0.0217323	2	1	0.0211254	Brain_Cerebellum	0.0224003	Brain_Cerebellar_Hemisphere	1.99932	0.000681651	1.99932	-2.30573	-2.28351	-2.29462	0.0157145	1	0
intron_1_156231790_156232320	intron_1_156231790_156232320	0.0217377	2	1	0.0217377	Brain_Cerebellar_Hemisphere	0.0217377	Brain_Cerebellum	2	3.3547e-17	2	-2.29492	-2.29492	-2.29492	4.44089e-16	1	0
intron_9_34665190_34665314	intron_9_34665190_34665314	0.021786	10	1	0.021786	Brain_Cortex	0.021786	Brain_Anterior_cingulate_cortex_BA24	10	1.43556e-17	10	2.29408	2.29408	2.29408	1.4803e-16	1	0
intron_10_69451690_69495594	intron_10_69451690_69495594	0.0218074	6	2	0.00791158	Brain_Putamen_basal_ganglia	0.242522	Brain_Cerebellar_Hemisphere	5.47848	1.00019e-17	0.512639	-2.65582	-1.16871	-1.42181	0.6046	2	0
intron_9_131530687_131531067	intron_9_131530687_131531067	0.0218612	11	3	0.00253068	Brain_Nucleus_accumbens_basal_ganglia	0.664263	Brain_Substantia_nigra	9.69964	1.67503e-33	0.379783	-3.01965	-0.434034	-2.73687	0.772998	3	0
intron_17_47945989_47946323	intron_17_47945989_47946323	0.0218869	12	1	0.0213035	Brain_Cerebellar_Hemisphere	0.0231247	Brain_Anterior_cingulate_cortex_BA24	11.819	2.7817e-17	11.819	-2.30256	-2.27137	-2.27532	0.00976646	1	0
intron_12_75490518_75495577	intron_12_75490518_75495577	0.0219229	9	1	0.0219229	Brain_Anterior_cingulate_cortex_BA24	0.0219229	Brain_Anterior_cingulate_cortex_BA24	9	4.19537e-18	9	2.2917	2.2917	2.2917	0	1	0
intron_10_126663099_126670241	intron_10_126663099_126670241	0.0219287	1	1	0.0219287	Brain_Hippocampus	0.0219287	Brain_Hippocampus	1	1	1	-2.2916	-2.2916	-2.2916		1	0
intron_20_13788652_13793160	intron_20_13788652_13793160	0.0219293	9	2	0.014193	Brain_Cortex	0.699165	Brain_Substantia_nigra	8.12433	4.44802e-18	0.875674	-0.386448	2.45234	2.13692	0.946263	2	0
intron_16_1368114_1370130	intron_16_1368114_1370130	0.0219755	2	1	0.0219755	Brain_Cerebellar_Hemisphere	0.0219755	Brain_Cerebellar_Hemisphere	2	3.3547e-17	2	2.29079	2.29079	2.29079	0	1	0
intron_19_52414368_52414939	intron_19_52414368_52414939	0.0220047	4	2	0.00559294	Brain_Cerebellum	0.0266046	Brain_Hypothalamus	3.83427	2.57092e-16	0.154449	-2.77074	-2.21727	-2.58941	0.251378	2	0
intron_11_17169806_17207848	intron_11_17169806_17207848	0.0220222	2	1	0.0220222	Brain_Putamen_basal_ganglia	0.0220222	Brain_Putamen_basal_ganglia	2	3.3547e-17	2	-2.28998	-2.28998	-2.28998	0	1	0
intron_14_65093815_65102304	intron_14_65093815_65102304	0.0220844	1	1	0.0220844	Brain_Spinal_cord_cervical_c-1	0.0220844	Brain_Spinal_cord_cervical_c-1	1	1	1	-2.28891	-2.28891	-2.28891		1	0
intron_3_119477448_119480051	intron_3_119477448_119480051	0.0220874	10	3	0.00459271	Brain_Spinal_cord_cervical_c-1	0.650634	Brain_Anterior_cingulate_cortex_BA24	5.66858	6.53613e-19	0.310913	-2.64545	2.83429	0.810425	1.95585	3	0
intron_5_139481704_139482210	intron_5_139481704_139482210	0.0220963	2	1	0.0220963	Brain_Spinal_cord_cervical_c-1	0.0220963	Brain_Cerebellum	2	3.3547e-17	2	-2.28871	2.28871	4.44089e-16	3.23672	1	0
intron_5_139481342_139481478	intron_5_139481342_139481478	0.0220963	6	1	0.0220963	Brain_Hypothalamus	0.0220963	Brain_Cortex	6	1.88604e-17	6	2.28871	2.28871	2.28871	4.86475e-16	1	0
intron_5_139481342_139482210	intron_5_139481342_139482210	0.0220963	5	1	0.0220963	Brain_Nucleus_accumbens_basal_ganglia	0.0220963	Brain_Caudate_basal_ganglia	5	6.58597e-18	5	-2.28871	-2.28871	-2.28871	2.22045e-16	1	0
intron_22_17696210_17702243	intron_22_17696210_17702243	0.0221173	1	1	0.0221173	Brain_Putamen_basal_ganglia	0.0221173	Brain_Putamen_basal_ganglia	1	1	1	2.28835	2.28835	2.28835		1	0
intron_6_31766379_31766463	intron_6_31766379_31766463	0.0221504	2	1	0.0221504	Brain_Cerebellar_Hemisphere	0.0221504	Brain_Cortex	2	3.3547e-17	2	-2.28778	-2.28778	-2.28778	6.28037e-16	1	0
intron_9_131455166_131459170	intron_9_131455166_131459170	0.0221566	10	1	0.0221246	Brain_Anterior_cingulate_cortex_BA24	0.0221887	Brain_Hypothalamus	10	1.45336e-33	10	-2.28822	2.28822	0.915179	2.21005	1	0
intron_7_22946163_22960256	intron_7_22946163_22960256	0.022165	9	1	0.022165	Brain_Caudate_basal_ganglia	0.022165	Brain_Anterior_cingulate_cortex_BA24	9	4.83704e-33	9	-2.28753	2.28753	-0.25417	2.41127	1	0
intron_19_52635153_52655561	intron_19_52635153_52655561	0.0221654	3	2	0.0606618	Brain_Cerebellum	0.111918	Brain_Putamen_basal_ganglia	2.08028	4.27267e-16	0.91972	-1.58963	1.87595	-0.434437	2.00086	2	0
intron_10_71643866_71645831	intron_10_71643866_71645831	0.0221894	4	1	0.0221894	Brain_Caudate_basal_ganglia	0.0221894	Brain_Cortex	4	2.01447e-17	4	2.28711	2.28711	2.28711	2.56395e-16	1	0
intron_19_46605857_46608197	intron_19_46605857_46608197	0.0222528	2	1	0.0222528	Brain_Cerebellar_Hemisphere	0.0222528	Brain_Cerebellar_Hemisphere	2	3.53145e-16	2	2.28602	2.28602	2.28602	0	1	0
intron_13_43065737_43068930	intron_13_43065737_43068930	0.0222543	3	1	0.0222543	Brain_Putamen_basal_ganglia	0.0222543	Brain_Hypothalamus	3	1.91687e-33	3	2.286	2.286	2.286	4.44089e-16	1	0
intron_10_68737048_68740629	intron_10_68737048_68740629	0.0223123	4	2	0.0583771	Brain_Cerebellum	0.520528	Brain_Cerebellar_Hemisphere	3.74332	5.63014e-17	0.256685	0.642532	1.89286	1.25875	0.711691	2	0
intron_4_1090838_1091465	intron_4_1090838_1091465	0.0223297	1	1	0.0223297	Brain_Cerebellar_Hemisphere	0.0223297	Brain_Cerebellar_Hemisphere	1	1	1	2.28471	2.28471	2.28471		1	0
intron_18_47130328_47134496	intron_18_47130328_47134496	0.0223364	10	2	0.0119917	Brain_Substantia_nigra	0.282841	Brain_Frontal_Cortex_BA9	8.38152	7.45149e-18	1.61848	-1.07396	2.51239	-0.252024	1.37013	2	0
intron_3_9423257_9424467	intron_3_9423257_9424467	0.0223479	3	2	0.00748023	Brain_Anterior_cingulate_cortex_BA24	0.130364	Brain_Cerebellar_Hemisphere	2.1832	3.25177e-17	0.816802	-1.51267	2.67467	-0.116888	2.41756	2	0
intron_15_60386086_60397943	intron_15_60386086_60397943	0.0223742	3	1	0.0222702	Brain_Cortex	0.0224263	Brain_Cerebellum	3	2.11126e-48	3	2.28307	2.28573	2.28396	0.00153495	1	0
intron_2_27465882_27470928	intron_2_27465882_27470928	0.0223778	5	1	0.0223778	Brain_Caudate_basal_ganglia	0.0223778	Brain_Cerebellar_Hemisphere	5	3.71278e-33	5	-2.28389	-2.28389	-2.28389	4.96507e-16	1	0
intron_2_27465882_27466752	intron_2_27465882_27466752	0.0223778	2	1	0.0223778	Brain_Cerebellar_Hemisphere	0.0223778	Brain_Cerebellar_Hemisphere	2	3.3547e-17	2	2.28389	2.28389	2.28389	0	1	0
intron_6_33682917_33700444	intron_6_33682917_33700444	0.0223897	2	1	0.0223897	Brain_Caudate_basal_ganglia	0.0223897	Brain_Caudate_basal_ganglia	2	3.3547e-17	2	2.28369	2.28369	2.28369	0	1	0
intron_12_123724791_123726197	intron_12_123724791_123726197	0.0224019	3	2	0.0061134	Brain_Cortex	0.665369	Brain_Cerebellar_Hemisphere	2.06117	2.19565e-16	0.938828	-2.74164	-0.432513	-1.43985	1.18239	2	0
intron_4_1093067_1096765	intron_4_1093067_1096765	0.0224026	1	1	0.0224026	Brain_Cerebellar_Hemisphere	0.0224026	Brain_Cerebellar_Hemisphere	1	1	1	2.28347	2.28347	2.28347		1	0
intron_4_26420725_26424342	intron_4_26420725_26424342	0.0224034	1	1	0.0224034	Brain_Spinal_cord_cervical_c-1	0.0224034	Brain_Spinal_cord_cervical_c-1	1	1	1	-2.28346	-2.28346	-2.28346		1	0
intron_6_36102649_36116359	intron_6_36102649_36116359	0.0224134	4	2	0.0180239	Brain_Cerebellum	0.156231	Brain_Frontal_Cortex_BA9	3.77047	2.1846e-16	0.153862	1.41786	2.36513	2.06387	0.447486	2	0
intron_7_101316542_101321671	intron_7_101316542_101321671	0.022421	5	1	0.0219675	Brain_Anterior_cingulate_cortex_BA24	0.0233465	Brain_Substantia_nigra	4.99338	1.0087e-16	4.99338	2.26772	2.29093	2.28164	0.012714	1	0
intron_1_153535360_153536117	intron_1_153535360_153536117	0.0224226	12	1	0.0174092	Brain_Caudate_basal_ganglia	0.027238	Brain_Frontal_Cortex_BA9	11.7444	1.65272e-18	11.7444	2.20809	2.37795	2.25933	0.0759148	1	0
intron_4_24795651_24799506	intron_4_24795651_24799506	0.0224323	2	2	0.0243909	Brain_Spinal_cord_cervical_c-1	0.0964218	Brain_Hippocampus	1.03259	0.967406	0.967406	-2.25092	1.66245	-0.294231	2.76717	2	0
intron_10_95376056_95381685	intron_10_95376056_95381685	0.0224517	5	2	0.0092284	Brain_Cortex	0.147882	Brain_Caudate_basal_ganglia	3.23049	9.44203e-18	1.76951	-1.44705	2.60348	0.75198	2.0622	2	0
intron_16_11898035_11915369	intron_16_11898035_11915369	0.0224787	3	1	0.0224787	Brain_Cerebellar_Hemisphere	0.0224787	Brain_Caudate_basal_ganglia	3	6.08744e-17	3	-2.28218	-2.28218	-2.28218	4.44089e-16	1	0
intron_19_7788900_7789209	intron_19_7788900_7789209	0.022482	9	1	0.022482	Brain_Substantia_nigra	0.022482	Brain_Anterior_cingulate_cortex_BA24	9	5.73557e-33	9	2.28212	2.28212	2.28212	3.14018e-16	1	0
intron_19_7788377_7788796	intron_19_7788377_7788796	0.022482	1	1	0.022482	Brain_Cerebellar_Hemisphere	0.022482	Brain_Cerebellar_Hemisphere	1	1	1	-2.28212	-2.28212	-2.28212		1	0
intron_19_7788891_7789209	intron_19_7788891_7789209	0.022482	2	1	0.022482	Brain_Cerebellar_Hemisphere	0.022482	Brain_Cerebellar_Hemisphere	2	3.3547e-17	2	-2.28212	-2.28212	-2.28212	0	1	0
intron_2_54138748_54304688	intron_2_54138748_54304688	0.0224875	5	2	0.0346145	Brain_Caudate_basal_ganglia	0.332524	Brain_Anterior_cingulate_cortex_BA24	4.13955	7.7443e-33	0.860455	-2.11284	0.969043	-1.49646	1.37826	2	0
intron_2_203396967_203402576	intron_2_203396967_203402576	0.0225342	4	1	0.0225342	Brain_Cortex	0.0225342	Brain_Frontal_Cortex_BA9	4	3.92663e-80	4	2.28124	2.28124	2.28124	2.56395e-16	1	0
intron_3_36528985_36546191	intron_3_36528985_36546191	0.0225976	1	1	0.0225976	Brain_Hypothalamus	0.0225976	Brain_Hypothalamus	1	1	1	-2.28017	-2.28017	-2.28017		1	0
intron_17_68427768_68428637	intron_17_68427768_68428637	0.0225981	2	1	0.0225981	Brain_Cerebellar_Hemisphere	0.0225981	Brain_Cerebellar_Hemisphere	2	6.12164e-17	2	-2.28016	-2.28016	-2.28016	0	1	0
intron_1_54047372_54048650	intron_1_54047372_54048650	0.0226165	3	1	0.0226165	Brain_Hippocampus	0.0226165	Brain_Spinal_cord_cervical_c-1	3	5.34639e-35	3	-2.27985	-2.27985	-2.27985	4.44089e-16	1	0
intron_16_81014181_81017326	intron_16_81014181_81017326	0.0226227	3	1	0.0226227	Brain_Hippocampus	0.0226227	Brain_Hippocampus	3	1.91687e-33	3	2.27975	2.27975	2.27975	0	1	0
intron_9_96352109_96360154	intron_9_96352109_96360154	0.022631	9	1	0.022631	Brain_Hypothalamus	0.022631	Brain_Frontal_Cortex_BA9	9	3.86467e-32	9	2.27961	2.27961	2.27961	3.14018e-16	1	0
intron_12_121669512_121672569	intron_12_121669512_121672569	0.0226513	6	1	0.0226513	Brain_Caudate_basal_ganglia	0.0226513	Brain_Anterior_cingulate_cortex_BA24	6	1.10664e-17	6	-2.27927	-2.27927	-2.27927	1.98603e-16	1	0
intron_12_121669512_121672579	intron_12_121669512_121672579	0.0226513	8	1	0.0226513	Brain_Caudate_basal_ganglia	0.0226513	Brain_Anterior_cingulate_cortex_BA24	8	9.49544e-33	8	2.27927	2.27927	2.27927	3.357e-16	1	0
intron_2_27212607_27213177	intron_2_27212607_27213177	0.0226842	8	2	0.0316927	Brain_Cerebellar_Hemisphere	0.261827	Brain_Putamen_basal_ganglia	7.02268	8.36063e-34	0.97732	-2.14826	1.12208	-1.66432	1.14536	2	0
intron_19_5246045_5258017	intron_19_5246045_5258017	0.0226899	11	1	0.022324	Brain_Spinal_cord_cervical_c-1	0.0229988	Brain_Caudate_basal_ganglia	11	5.61394e-19	11	2.27345	2.28481	2.27862	0.00593016	1	0
intron_6_28435078_28435460	intron_6_28435078_28435460	0.0227196	4	1	0.0227196	Brain_Cerebellum	0.0227196	Brain_Cerebellar_Hemisphere	4	5.90502e-17	4	-2.27812	2.27812	-1.13906	2.27812	1	0
intron_12_108196214_108201587	intron_12_108196214_108201587	0.0227231	1	1	0.0227231	Brain_Cerebellum	0.0227231	Brain_Cerebellum	1	1	1	2.27806	2.27806	2.27806		1	0
[truncated: 1,430 more rows]

## Sheet: 3. F1 all_tissues eQTL
gene	gene_name	pvalue	n	n_indep	p_i_best	t_i_best	p_i_worst	t_i_worst	eigen_max	eigen_min	eigen_min_kept	z_min	z_max	z_mean	z_sd	tmi	status
[truncated: 1,086 more rows]

[truncated: 9 more sheets: 4. F1 all_tissues sQTL, 5. F2 Brain eQTL, 6. F2 Brain sQTL, 7. F2 all_tissues eQTL, 8. F2 all_tissues sQTL, 9.F1 Brain significant eQTL wit, 10.F1 Brain significant sQTL wi, 11.F2 Brain significant eQTL wi, 12.F2 Brain significant sQTL wi]
