# Supplementary material for: GWAS by Subtraction to Disentangle RBD Genetic Background from α-Synucleinopathies
Source: Int J Mol Sci. 2025 Apr 10;26(8):3578. doi: 10.3390/ijms26083578 (PMC12026788; doi:10.3390/ijms26083578)
Supplement: Supplementary file 1 [file ijms-26-03578-s001.zip › ijms-3562618-supplementary/Supplementary TableS3.xlsx]

## Sheet: Coloc supp. table legend
Table	Description
1. coloc.abf tot	colocalization analysis via Single causal variant assumption – ALL pairs
2. coloc.susie tot	colocalization analysis via Multiple causal variant assumption – ALL pairs
3. ASSET coloc_abf_chr4	ASSET RBD pleiotropic loci colocalization analysis via Single causal variant assumption chr4
4. ASSET coloc_susie_chr4	ASSET RBD pleiotropic loci colocalization analysis via Multiple causal variant assumption chr4
5. ASSET coloc_abf_chr16	ASSET RBD pleiotropic loci colocalization analysis via Single causal variant assumption chr16
6. ASSET coloc_susie_chr16	ASSET RBD pleiotropic loci colocalization analysis via Multiple causal variant assumption chr16
7. ASSET coloc_abf_chr19	ASSET RBD pleiotropic loci colocalization analysis via Single causal variant assumption chr19
8. ASSET coloc_susie_chr19	ASSET RBD pleiotropic loci colocalization analysis via Multiple causal variant assumption chr19
N.B. Coloc in original GWAS performed on chr4 locus only
N.B. Coloc in ASSET performed on chr4,chr16,chr19

## Sheet: 1. coloc.abf tot
Ids	nsnps	PP.H0.abf	PP.H1.abf	PP.H2.abf	PP.H3.abf	PP.H4.abf
F1_RBD	1272	1.5783876454315e-12	7.3717048525895e-11	0.0206993843243683	0.96673	0.0125687200488
F1_DLB	1272	1.13374310518623e-07	5.29503609223096e-06	0.0207778714085891	0.97040	0.0088154089490
F1_PD	1272	2.65939957501976e-37	1.24204651556229e-35	0.00435556775969414	0.20263	0.7930149223929
F1_F2	994	2.08779700604461e-10	1.32656794701146e-10	0.587440793088655	0.37322	0.0393438112364
F2_RBD	987	2.71005690505635e-20	7.62525270899887e-11	3.55399105556718e-10	0.99998	0.0000180661981
F2_DLB	987	1.85988360138166e-15	5.23313087758324e-06	3.4018598394258e-10	0.95713	0.0428606428872
F2_PD	987	1.85219870863385e-20	5.2115079924201e-11	1.05733548131296e-11	0.02878	0.9712211068375
RBD_DLB	1329	2.39825746745228e-17	3.14769953123133e-07	4.5956369864128e-12	0.05938	0.9406228292846
RBD_PD	1576	3.1381932151739e-45	4.11886357550067e-35	7.61907540042065e-11	1.00000	0.0000000001136

## Sheet: 2. coloc.susie tot
Ids	nsnps	hit1	hit2	PP.H0.abf	PP.H1.abf	PP.H2.abf	PP.H3.abf	PP.H4.abf	idx1	idx2
F1_RBD	1272	rs356224	rs3756059	9.6148662800391e-14	6.57670654797869e-11	0.0014591747437762	0.99810	0.000445245847536	1	1
F1_DLB	1272	rs356224	rs7687945	6.77139599666903e-09	4.63173205879144e-06	0.00145947394824703	0.99830	0.000235228016950	1	1
F1_PD	1272	rs356224	rs2172890	9.09843570067134e-05	0.0622346061881216	0.00136763263882993	0.93548	0.000828076920082	1	3
F1_PD	1272	rs356224	rs1471483	3.82725842435532e-25	2.61789969898175e-22	0.00145923083653049	0.99813	0.000406744568999	1	2
F1_PD	1272	rs356224	rs356203	4.09471726944319e-78	2.80084538814395e-75	0.00086234535759406	0.58904	0.410101254394095	1	1
F1_F2	994	rs356163	rs356188	6.80005298901454e-12	2.89695337768493e-11	0.189648606232716	0.80793	0.002416684148218	1	1
F2_RBD	987	rs356188	rs3756059	3.82665930549844e-21	6.58936016109034e-11	5.80733060938362e-11	1.00000	0.000000002369405	1	1
F2_DLB	987	rs356188	rs7687945	3.37356843466234e-16	5.80915510616131e-06	5.67546151382127e-11	0.97725	0.022747038476654	1	1
F2_PD	987	rs356188	rs356186	8.43758481221467e-27	1.45291965599185e-16	5.80266088941878e-11	0.99919	0.000805721693466	1	1
F2_PD	987	rs356188	rs3910105	7.15475208804656e-67	1.23202079431815e-56	5.80733062349089e-11	1.00000	0.000000000001365	1	2
F2_PD	987	rs356188	rs12643708	2.94246739130734e-28	5.06681568848537e-18	5.8073306232887e-11	1.00000	0.000000000036223	1	5
F2_PD	987	rs356188	rs3775439	4.98114301509636e-21	8.57733671069369e-11	5.80733062296226e-11	1.00000	0.000000000006611	1	3
RBD_DLB	1329	rs3756059	rs7687945	3.43086610843018e-17	5.21085548148798e-07	7.38292237186372e-12	0.11035	0.889645739556752	1	1
RBD_PD	1576	rs3756059	rs356203	4.7102504586767e-86	7.15401094234476e-76	6.58406940691445e-11	1.00000	0.000000000030713	1	1
RBD_PD	1576	rs3756059	rs2172890	3.98110185635257e-12	0.0604656726702731	6.18077844106001e-11	0.93875	0.000788442895333	1	3
RBD_PD	1576	rs3756059	rs1471483	8.18126406918415e-34	1.2425847242441e-23	2.0592352308658e-12	0.02933	0.970665305046938	1	2

## Sheet: 3. ASSET coloc_abf_chr4
Ids	nsnps	PP.H0.abf	PP.H1.abf	PP.H2.abf	PP.H3.abf	PP.H4.abf
F2_RBD_chr4	233	1.5162976330071e-15	3.73491725284562e-12	1.59940684788669e-05	0.03843	0.96155
F2_PD_chr4	233	6.01906348477132e-11	1.48260496922772e-07	0.000388156211804752	0.95606	0.04356
F2_DLB_chr4	233	7.97921230014299e-11	1.96542532515993e-07	1.41615530083576e-05	0.03392	0.96607

## Sheet: 4. ASSET coloc_susie_chr4
Ids	nsnps	hit1	hit2	PP.H0.abf	PP.H1.abf	PP.H2.abf	PP.H3.abf	PP.H4.abf	idx1	idx2
F2_RBD_chr4	233	rs79392886	rs3756059	2.87042796719338e-11	5.20621741131689e-11	0.350191923712784	0.6351	0.014679	2	1
F2_PD_chr4	233	rs79392886	rs72657796	5.30828795606027e-13	9.62786786395009e-13	0.354021278952245	0.6421	0.003883	2	4
F2_PD_chr4	233	rs79392886	rs17806425	2.4868215105262e-05	4.51045404898211e-05	0.35176824994443	0.6380	0.010165	2	5
F2_PD_chr4	233	rs79392886	rs7691487	9.91843281731688e-10	1.79894838737172e-09	0.343343700804742	0.6227	0.033987	2	6
F2_PD_chr4	233	rs79392886	rs6822088	4.45013110158101e-05	8.07139224132742e-05	0.351289966843567	0.6371	0.011458	2	1
F2_DLB_chr4	233	rs79392886	rs7687945	2.14726506351761e-06	3.89458606457506e-06	0.350478345783111	0.6356	0.013866	2	1

## Sheet: 5. ASSET coloc_abf_chr16
Ids	nsnps	PP.H0.abf	PP.H1.abf	PP.H2.abf	PP.H3.abf	PP.H4.abf
F2_RBD_chr16	140	8.26697530833772e-05	0.967639532331027	6.02150831282695e-07	0.007023	0.02525
F2_PD_chr16	140	2.48553786037425e-08	0.00029092922176481	1.88309888454981e-05	0.219634	0.78006
F2_DLB_chr16	140	7.71102174976258e-07	0.00902565835924211	2.4324640019965e-06	0.027508	0.96346

## Sheet: 6. ASSET coloc_susie_chr16
Ids	nsnps	hit1	hit2	PP.H0.abf	PP.H1.abf	PP.H2.abf	PP.H3.abf	PP.H4.abf	idx1	idx2
F2_DLB_chr16	140	rs11862859	rs11862859	1.29242292891238e-06	0.0174323074530491	4.10798549255273e-06	0.05355	929	1	1

## Sheet: 7. ASSET coloc_abf_chr19
Ids	nsnps	PP.H0.abf	PP.H1.abf	PP.H2.abf	PP.H3.abf	PP.H4.abf
F2_PD_chr19	29	0.00264582060175579	0.984179704405858	2.0400369732606e-06	0.0007464	0.01243
F2_DLB_chr19	29	5.90162504577764e-45	2.19525828365434e-42	0.000554349522954538	0.2054103	0.79404

## Sheet: 8. ASSET coloc_susie_chr19
Ids	nsnps	hit1	hit2	PP.H0.abf	PP.H1.abf	PP.H2.abf	PP.H3.abf	PP.H4.abf	idx1	idx2
F2_DLB_chr19	29	rs11668327	rs283815	4.70523244629474e-07	0.0250147410486888	1.81797361022009e-05	0.9664844702871	0.00848213840485653389201	1	1
F2_DLB_chr19	29	rs8106922	rs283815	1.90294824923427e-12	0.0251785124543049	7.35247352433501e-11	0.9728251227071	0.00199636476321518076260	3	1
F2_DLB_chr19	29	rs157580	rs283815	2.44425518046693e-32	0.025185817717619	9.44393601262324e-31	0.9731079584582	0.00170622382419478445421	4	1
F2_DLB_chr19	29	rs283809	rs283815	4.59715072118369e-14	0.0251997616720667	1.77621377662171e-12	0.9736478224798	0.00115241584626005850664	2	1
F2_DLB_chr19	29	rs11668327	rs157580	1.28373375306329e-63	6.82479936429652e-59	1.88092756810023e-05	0.9999700447430	0.00001114598128861498698	1	3
F2_DLB_chr19	29	rs8106922	rs157580	5.1582187718479e-69	6.825003025766e-59	7.55782565279522e-11	0.9999999073422	0.00000009258220856291810	3	3
F2_DLB_chr19	29	rs157580	rs157580	1.32471811440777e-91	1.36500105321771e-61	1.94097788221704e-33	0.0000000004725	0.99999999952748908071953	4	3
F2_DLB_chr19	29	rs283809	rs157580	1.24507409600163e-70	6.82500365687952e-59	1.82428341227971e-12	0.9999999999982	0.00000000000001444053350	2	3
F2_DLB_chr19	29	rs11668327	rs8106922	1.12281224865134e-50	5.96928163845063e-46	1.88094608634617e-05	0.9999799094514	0.00000128108769131657013	1	4
F2_DLB_chr19	29	rs8106922	rs8106922	9.08414276481249e-59	1.20195177053581e-48	1.52178450153244e-13	0.0000135484862	0.99998645151362886007718	3	4
F2_DLB_chr19	29	rs157580	rs8106922	5.79323682504143e-76	5.96940155170781e-46	9.70488712287097e-31	1.0000000000000	0.00000000000000000001872	4	4
F2_DLB_chr19	29	rs283809	rs8106922	1.0889880232017e-57	5.96940155169678e-46	1.82428341227968e-12	0.9999999999982	0.00000000000002659999314	2	4
F2_DLB_chr19	29	rs11668327	rs283808	5.80539087064616e-21	3.08635866502182e-16	1.88094821464847e-05	0.9999810432025	0.00000014731531132408514	1	2
F2_DLB_chr19	29	rs8106922	rs283808	2.33266050383279e-26	3.08641717246136e-16	7.55782635110827e-11	0.9999999999234	0.00000000000101064309352	3	2
F2_DLB_chr19	29	rs157580	rs283808	2.99533302751213e-46	3.0864171726977e-16	9.70488712287084e-31	1.0000000000000	0.00000000000000000246261	4	2
F2_DLB_chr19	29	rs283809	rs283808	2.31818181816141e-30	1.27073556803341e-18	7.51091537031325e-15	0.0021214295417	0.99787857045832317748335	2	2
