# Supplementary material for: GWAS by Subtraction to Disentangle RBD Genetic Background from α-Synucleinopathies
Source: Int J Mol Sci. 2025 Apr 10;26(8):3578. doi: 10.3390/ijms26083578 (PMC12026788; doi:10.3390/ijms26083578)
Supplement: Supplementary file 1 [file ijms-26-03578-s001.zip › ijms-3562618-supplementary/Supplementary TableS4.xlsx]

## Sheet: Supp. table legend
Table	Description
1. LDSC rg 106 sumstats	LDSC results at p<0,05
2. F1 Ivs selected in MR	F1 selected instrumental variables with correspondent gene
3. F2 Ivs selected in MR	F2 selected instrumental variables with correspondent gene
4. aseg global volumes MR on F1 and F2 OR	MR results with odds ratio for aseg dataset on global volumes for both latent factors
5. aseg single volumes MR on F1 and F2 OR	MR results with odds ratio for aseg dataset on single volumes for both latent factors
6. aparc DKT volumes MR on F1 and F2 OR	MR results with odds ratio for aparc dataset for both latent factors

## Sheet: 1. LDSC rg 106 sumstats
p1	p2	rg	se	z	p	h2_obs	h2_obs_se	h2_int	h2_int_se	gcov_int	gcov_int_se	CI_lower	CI_upper
F1	Aging Parental Lifespan	0.2192	0.1106	1981	0.04758	0.02322	0.001248	1.05	0.00926	0.000349	0.005141	0.002424	0.435976
F1	Alzheimer’s disease	-0.5407	0.1597	-3386	0.00071	0.006588	0.0008491	1005	0.01701	-0.2888	0.006526	-0.853712	-0.227688
F1	Daytime napping	0.2044	0.08753	2335	0.01952	0.08295	0.003345	1046	0.01313	-0.011	0.005469	0.0328412	0.375959
F1	General Risk Tolerance	0.1766	0.08596	2055	0.03987	0.05286	0.002393	1004	0.01121	0.00352	0.005941	0.0081184	0.345082
F1	Parkinson Disease	-1.033	0.2393	-4317	0.01583	0.01608	0.001602	0.9877	0.007074	-0.1183	0.004951	-1.50203	-0.563972
F1	Telomere Lenght	0.2221	0.09227	2408	0.01606	0.06328	0.01077	1008	0.04093	-0.009316	0.00558	0.0412508	0.402949
F1	ThumbOA	-0.4258	0.1927	-2.21	0.02711	0.01731	0.002407	0.9895	0.007031	0.008489	0.005078	-0.803492	-0.048108
F1	Venous Tromboembolism (VTE)	0.2339	0.1016	2302	0.02132	0.01653	0.001598	1088	0.02706	-0.00839	0.005928	0.034764	0.433036
F2	Abdominal aortic aneurysm	0.1242	0.0516	2407	0.01608	0.004916	0.0005356	1009	0.008283	-0.01151	0.005003	0.023064	0.225336
F2	Malignant Neoplasms Of Skin	0.0928	0.044	2109	0.03492	0.01915	0.002505	1021	0.01181	-0.01234	0.005213	0.00656	0.17904
F2	Aging Parental Lifespan	-0.09078	0.03866	-2348	0.01887	0.02344	0.001238	1048	0.009149	0.005985	0.005612	-0.166554	-0.0150064
F2	Alzheimer’s disease	0.5801	0.03684	15.74	7.491e-53	0.006975	0.0008063	0.9829	0.01543	0.5164	0.007459	0.507894	0.652306
F2	Daytime napping	-0.05505	0.02799	-1967	0.04922	0.08172	0.003082	1053	0.01244	0.008937	0.005971	-0.10991	-0.0001896
F2	Intelligence	-0.05507	0.02632	-2092	0.03642	0.1908	0.006851	1052	0.01504	0.006835	0.006482	-0.106657	-0.0034828
F2	Maternal Birth Weight	-0.07423	0.03406	-2179	0.0293	0.1033	0.006096	1052	0.01246	0.01175	0.005782	-0.140988	-0.0074724
F2	Parkinson Disease	0.6597	0.03999	16.5	3.869e-58	0.01497	0.001448	0.9905	0.007179	0.2622	0.00522	0.58132	0.73808
F2	Structural Connectivity Global (imaging)	0.09168	0.04636	1978	0.04796	0.3728	0.03851	1009	0.009701	-0.01289	0.005401	0.0008144	0.182546
F2	ThumbOA	0.1327	0.05859	2265	0.02351	0.01751	0.00243	0.9896	0.007212	-0.006182	0.005061	0.0178636	0.247536
F2	T1D - Type 1 Diabetes	0.08234	0.03541	2325	0.02007	0.03014	0.004867	1077	0.03466	0.002011	0.004983	0.0129364	0.151744
RBD	Ever Smoked	-0.5391	0.2341	-2303	0.0213	0.07393	0.006792	0.9983	0.006166	-0.004265	0.005132	-0.997936	-0.080264
RBD	Height	0.1493	0.0751	1989	0.04674	0.4171	0.01899	1984	0.1812	0.01011	0.01359	0.002104	0.296496
PD	Asthma	-0.0826	0.02993	-2759	0.00579	0.02623	0.001748	1071	0.01805	0.01381	0.005947	-0.141263	-0.0239372
PD	Breast Cancer (female)	0.1066	0.0532	2003	0.04517	0.02924	0.003625	1015	0.009411	-0.0001951	0.004613	0.002328	0.210872
PD	Age First Birth	0.1592	0.03427	4646	0.003383	0.06328	0.00345	0.9501	0.007918	-0.005849	0.004493	0.0920308	0.226369
PD	Alzheimer’s disease	0.5795	0.05488	10.56	4.653e-23	0.006492	0.0008723	1.01	0.01824	0.1853	0.005727	0.471935	0.687065
PD	Anorexia nervosa	0.1142	0.04343	2.63	0.008534	0.178	0.01189	1026	0.009493	-0.004647	0.005522	0.0290772	0.199323
PD	ADHD	-0.09624	0.03342	-2.88	0.00398	0.09418	0.004421	1034	0.009355	-0.002262	0.004817	-0.161743	-0.0307368
PD	BMI	-0.08023	0.02438	-3291	0.001	0.2152	0.007653	1015	0.02677	-0.004589	0.007341	-0.128015	-0.0324452
PD	Prostate Cancer	0.09131	0.0404	2.26	0.02381	0.2866	0.03164	1101	0.0431	-0.0001485	0.005628	0.012126	0.170494
PD	Coronary Artery Disease (Aragam)	-0.06026	0.02973	-2027	0.04266	0.029	0.00213	1006	0.02241	-0.008137	0.005536	-0.118531	-0.0019892
PD	SARS-CoV-2 infection (C2)	-0.1022	0.04621	-2213	0.02692	0.04002	0.002843	1.1	0.009624	0.0005989	0.005674	-0.192772	-0.0116284
PD	Ever Smoked	-0.1312	0.05864	-2237	0.02527	0.07365	0.006717	0.9993	0.006456	-0.002258	0.005236	-0.246134	-0.0162656
PD	Parkinson Disease	1.007	0.000311	3238	0	0.01665	0.001689	0.9809	0.007614	0.9794	0.007526	1.00639	1.00761
PD	Rheumatoid Arthritis (Ishigaki)	-0.09975	0.04845	-2059	0.03951	0.1336	0.0184	1.06	0.01432	0.004612	0.005544	-0.194712	-0.004788
PD	Telomere Lenght	0.07233	0.03634	1991	0.04653	0.064	0.009827	1019	0.03738	-0.004587	0.005791	0.0011036	0.143556
PD	Visceral Adipose Tissue Volume	-0.184	0.0495	-3717	0.0002014	0.1853	0.01589	1029	0.007554	0.005643	0.004388	-0.28102	-0.08698
PD	IGF1	0.0584	0.02859	2042	0.04111	0.2653	0.0199	1179	0.05296	-0.003199	0.007935	0.0023636	0.114436
PD	Heel T-score	0.06326	0.02501	2529	0.01143	0.3898	0.04036	1264	0.07924	-0.01067	0.008317	0.0142404	0.11228
DLB	Aging Parental Lifespan	-0.2943	0.1234	-2385	0.01707	0.02347	0.001232	1048	0.009368	0.002019	0.006598	-0.536164	-0.052436
DLB	Alzheimer’s disease	0.591	0.09766	6052	1.434e-06	0.006549	0.0008371	1008	0.01751	0.5446	0.007365	0.399586	0.782414
DLB	Intelligence	-0.1524	0.07745	-1967	0.04916	0.192	0.006558	1046	0.01379	-0.01396	0.005728	-0.304202	-0.000598
DLB	Parkinson Disease	0.611	0.1794	3406	0.0006603	0.01602	0.001634	0.9878	0.006887	0.01496	0.00429	0.259376	0.962624
DLB	Structural Connectivity Global (imaging)	0.317	0.1371	2312	0.0208	0.3674	0.03546	1.01	0.008973	-0.01549	0.004909	0.048284	0.585716
DLB	Telomere Lenght	-0.1968	0.09134	-2154	0.03123	0.0644	0.009896	1019	0.03704	0.01037	0.005615	-0.375826	-0.0177736
MSA	General Risk Tolerance	-0.3018	0.1483	-2034	0.0419	0.05225	0.00222	1005	0.009712	0.009391	0.00628	-0.592468	-0.011132
MSA	Alkaline Phosphatase	0.3497	0.1714	2.04	0.04135	0.2511	0.04119	1379	0.1417	-0.01868	0.006624	0.013756	0.685644

## Sheet: 2. F1 IVs selected in MR
SNP	CHR	BP	MAF	A1	A2	BETA	SE	Z_Estimate	P	Q_SNP	Q_SNP_df	Q_SNP_pval	Neff	N	nearest_gene
rs13085567	3	50217654	0.460239	C	T	-0.529634	0.11407	-4.64307	3.43265e-06	1.33121e-05	0	0	1901.72	27379	SEMA3F
rs356224	4	90643623	0.313121	A	G	-0.76866	0.141119	-5.44691	5.12536e-08	0.00013158	0	0	1435.19	20662	RP11-115D19.1
rs360105	4	189563252	0.173956	A	T	-0.732882	0.155762	-4.70514	2.53698e-06	1.78658e-05	0	0	1763.21	25384	LINC01060
rs10477842	5	104386429	0.191849	T	G	2.08621	0.417258	4.99981	5.73864e-07	0.0470239	0	0	227.724	3278	CTD-2374C24.1
rs157572	5	131626112	0.301193	C	G	-0.61016	0.126959	-4.80596	1.54007e-06	1.92799e-05	0	0	1811.94	26086	P4HA2
rs35749011	1	155135036	0.0218688	G	A	2.7428	0.585567	4.68401	2.81314e-06	0.0129274	0	0	838.099	12066	KRTCAP2
rs139677937	10	113287374	0.0149105	T	C	-2.07659	0.453904	-4.57496	4.76311e-06	1.13767e-05	0	0	2031.3	29244	RP11-309P22.1
rs71456122	11	63296797	0.0109344	G	A	-2.03275	0.432742	-4.69737	2.63531e-06	2.49488e-06	0	0	3035.23	43698	RARRES3
rs855723	12	49370547	0.145129	G	A	-0.814664	0.17209	-4.73394	2.20205e-06	2.51217e-05	0	0	1673.03	24086	RNU6-940P
rs79465572	13	72434401	0.0656064	G	A	-0.999805	0.215264	-4.64455	3.4082e-06	7.58365e-06	0	0	2163.97	31154	DACH1
rs139413179	15	49673000	0.0228628	G	C	-1.71832	0.370846	-4.63351	3.59525e-06	1.39711e-05	0	0	2000.78	28805	FAM227B
rs8050636	16	88898786	0.15507	C	T	-0.778808	0.161331	-4.8274	1.3833e-06	1.94302e-05	0	0	1802.55	25951	GALNS
rs11656608	17	71589413	0.146123	A	T	-0.704872	0.153883	-4.58057	4.63706e-06	9.0423e-06	0	0	2080.54	29953	SDK2
rs112419397	2	144331595	0.0616302	C	T	-1.12098	0.242566	-4.62135	3.81255e-06	1.40947e-05	0	0	1806.53	26008	RP11-570L15.1

## Sheet: 3. F2 IVs selected in MR
SNP	CHR	BP	MAF	A1	A2	BETA	SE	Z_Estimate	P	Q_SNP	Q_SNP_df	Q_SNP_pval	Neff	N	nearest_gene
rs114154960	2	236102098	0.0178926	T	C	0.741084	0.131674	5.62818	1.82116e-08	5.67641	3	0.12846	11554.9	60857	AC114814.3
rs114980266	3	14910139	0.026839	C	G	0.658206	0.118493	5.55483	2.77885e-08	5.44808	3	0.141777	9599.79	50560	FGD5
rs35515377	1	53143692	0.0198807	C	T	0.684507	0.105828	6.46808	9.92532e-11	1.17226	3	0.759665	16131.7	84962	FAM159A
rs111686390	3	81712145	0.0208748	A	T	0.805713	0.14141	5.6977	1.21436e-08	1.81411	3	0.611869	8613.36	45364	GBE1
rs12495102	3	182854956	0.0218688	A	G	0.728433	0.126526	5.75719	8.55231e-09	0.106719	3	0.991019	10280.6	54145	LAMP3
rs73209865	4	896163	0.314115	C	T	0.329337	0.0506126	6.50701	7.66635e-11	18.0713	3	0.000425199	6378.78	33595	GAK
rs356188	4	90691537	0.205765	T	C	0.464961	0.0558764	8.32125	8.70439e-17	33.104	3	3.06205e-07	6899.52	36338	SNCA
rs114797768	4	137400867	0.0477137	A	T	0.581821	0.100858	5.76871	7.98803e-09	1.21026	3	0.750545	7616.65	40115	RP11-775H9.2
rs61765135	1	83063857	0.0218688	G	A	0.691437	0.113109	6.11302	9.77604e-10	11.8111	3	0.00805901	12864.1	67753	RP4-601K24.1
rs884011	4	155337212	0.0198807	A	C	0.809872	0.142687	5.67587	1.37984e-08	1.33974	3	0.719719	8873.96	46737	DCHS2
rs75325642	4	185175050	0.111332	A	G	0.493947	0.0596628	8.27898	1.24238e-16	1.14559	3	0.766081	9996.07	52647	RP11-162O12.1
rs116338440	5	10548651	0.0119284	A	G	0.884047	0.159399	5.54611	2.92094e-08	8.39442	3	0.0385261	11755.8	61915	AC112200.1
rs146414687	5	15575970	0.0129225	A	G	0.841033	0.146541	5.73925	9.50994e-09	2.16836	3	0.538207	12852.3	67690	FBXL7
rs186005131	5	16550534	0.0198807	A	C	0.804294	0.144333	5.57247	2.51153e-08	7.78793	3	0.050604	8672.64	45677	LRG_363
rs10477842	5	104386429	0.191849	T	G	0.267286	0.0451885	5.91491	3.32055e-09	0.26841	3	0.965856	11119.5	58564	CTD-2374C24.1
rs17672800	5	126544516	0.0745527	A	C	0.428153	0.0756186	5.66201	1.4961e-08	5.0122	3	0.170906	8923.26	46997	CTB-88F18.3
rs115761970	5	149097725	0.0119284	A	G	0.788002	0.130632	6.03224	1.61703e-09	0.144182	3	0.986053	17503.6	92188	RN7SL868P
rs12214775	6	220116	0.0497018	G	A	0.561859	0.1003	5.60177	2.1217e-08	3.56104	3	0.312931	7409	39021	RP3-416J7.5
rs60376022	6	11027949	0.437376	A	C	0.294466	0.0455507	6.46459	1.01577e-10	1.17124	3	0.759909	6894.98	36314	ELOVL2
rs6936285	6	14127554	0.0626243	T	C	0.523567	0.0935295	5.59789	2.16982e-08	4.54819	3	0.208032	6855.54	36106	CD83
rs2763220	6	106770988	0.014911	A	C	0.779007	0.138853	5.61031	2.01967e-08	5.54616	3	0.135904	12430.9	65471	ATG5
rs287882	6	157140529	0.016899	C	T	0.805219	0.146975	5.4786	4.28702e-08	1.391	3	0.707645	9809.51	51664	ARID1B
rs118184895	6	159380333	0.0168986	C	T	0.804367	0.142382	5.64934	1.61061e-08	3.77944	3	0.286287	10452.8	55053	RSPH3
rs2230288	1	155206167	0.0208748	C	T	-3.52992	0.406854	-8.67615	4.09388e-18	33.8005	3	2.18287e-07	1040.54	5480	GBA
rs149239083	1	156451959	0.0178926	C	T	0.772362	0.136009	5.67873	1.35695e-08	0.723669	3	0.867623	10829.9	57039	MEF2D
rs112490184	7	8827600	0.0208748	A	T	0.780378	0.140168	5.56746	2.58481e-08	1.54482	3	0.671965	8766.75	46172	NXPH1
rs113392164	7	15238114	0.0447316	C	T	0.662188	0.109617	6.04093	1.53225e-09	2.387	3	0.496059	6856.48	36111	AGMO
rs7792777	7	41477894	0.290258	A	G	0.296443	0.0542112	5.46829	4.54391e-08	2.13378	3	0.545109	5814.77	30625	AC005027.3
rs117949132	7	69940705	0.0198807	G	C	0.939844	0.125257	7.5033	6.2232e-14	0.235075	3	0.971738	11515.4	60649	AUTS2
rs149500520	7	71020310	0.0119284	A	G	0.899274	0.150501	5.97521	2.2979e-09	8.58707	3	0.035316	13187.1	69453	WBSCR17
rs71562731	7	86386037	0.0188867	T	C	0.86216	0.137831	6.25521	3.96975e-10	1.08436	3	0.780851	10000.7	52671	GRM3
rs146499629	7	116891966	0.0129225	C	T	0.761328	0.139171	5.47045	4.48893e-08	4.48354	3	0.213763	14249.5	75049	AC006326.3
rs34739376	7	141154116	0.0178926	C	T	0.634989	0.115196	5.51225	3.54282e-08	8.31963	3	0.0398478	15096.9	79512	TMEM178B
rs13266573	8	1193079	0.024851	G	C	0.735112	0.123141	5.96969	2.37708e-09	18.0096	3	0.000437846	9580.24	50457	CTD-2281E23.2
rs2467712	8	25524964	0.407555	A	G	0.289704	0.048067	6.02709	1.66942e-09	1.40256	3	0.704935	6310.54	33236	RP11-219J21.1
rs62524886	8	62195690	0.0258449	C	T	0.732327	0.121183	6.04317	1.51119e-09	2.60234	3	0.45708	9521.64	50148	RP11-787D18.2
rs145549010	8	125865260	0.0168986	G	A	0.828835	0.138942	5.96535	2.44117e-09	0.696445	3	0.87404	10977	57813	LINC00964
rs111958418	9	22219565	0.0218688	G	A	0.852406	0.146207	5.83013	5.5383e-09	0.294248	3	0.961107	7699.05	40549	RP11-408N14.1
rs79857739	9	35917950	0.0318091	C	T	0.633445	0.103141	6.14156	8.17165e-10	1.38739	3	0.708494	10745.4	56594	LINC00961
rs117283389	9	73588038	0.026839	C	T	0.937924	0.129198	7.25959	3.88265e-13	1.17136	3	0.759881	8074.82	42528	TRPM3
rs1983065	9	91481544	0.029821	T	G	0.667741	0.118434	5.6381	1.7194e-08	1.42995	3	0.698529	8675.01	45689	PCNPP2
rs35772020	10	863482	0.0626243	G	A	0.48391	0.0802925	6.02684	1.67193e-09	0.948719	3	0.813658	9302.27	48993	LARP4B
rs4748277	10	16383700	0.345924	G	C	0.271955	0.0493892	5.50636	3.66326e-08	11.7708	3	0.00821083	6378.55	33594	RP11-461K13.1
rs76796805	10	19346141	0.0178926	C	T	0.779996	0.126282	6.17663	6.54836e-10	0.0312753	3	0.998543	12562.6	66165	UBE2V2P1
rs55951678	1	204016759	0.0238569	T	C	0.789816	0.138001	5.72326	1.04499e-08	3.87449	3	0.275339	7937.86	41807	LINC00303
rs111571665	10	65400871	0.0318091	C	T	0.623508	0.102198	6.10096	1.05433e-09	0.604384	3	0.895428	10944.5	57642	MRPL35P2
rs137985525	10	85301795	0.0149105	C	T	0.891403	0.14533	6.13365	8.58835e-10	1.16197	3	0.762139	11348	59767	AL356140.1
rs117411299	10	112822655	0.0159046	A	C	0.889476	0.1402	6.34433	2.23398e-10	2.40386	3	0.492916	11443	60267	ADRA2A
rs112405581	10	118350532	0.0188867	C	G	0.747048	0.133825	5.58229	2.37371e-08	5.8501	3	0.119135	10608.4	55872	PNLIPRP1
rs78228135	11	41943090	0.0198807	A	C	0.714682	0.126192	5.66345	1.48363e-08	1.53799	3	0.673532	11345.4	59754	RP11-375D13.3
rs150996648	11	66359489	0.0168986	C	T	0.866823	0.147166	5.89011	3.85931e-09	0.0709003	3	0.995084	9784.38	51532	CCDC87
rs139220696	1	225045372	0.0129225	T	C	0.830072	0.145522	5.70409	1.16968e-08	0.448188	3	0.930118	13032.8	68641	DNAH14
rs140628339	12	14189927	0.0238569	T	C	0.710361	0.128833	5.5138	3.51172e-08	0.169599	3	0.982341	9107.75	47968	GRIN2B
rs61759527	12	56848407	0.0149105	G	T	0.838971	0.134767	6.22537	4.8043e-10	5.52704	3	0.13703	13196.6	69504	MIP
rs2991959	1	234512554	0.0159046	C	T	0.931855	0.108164	8.61518	6.98323e-18	1.36467	3	0.713836	19225	101254	COA6
rs75737943	12	99520772	0.0198807	T	C	0.906298	0.122369	7.40626	1.29908e-13	9.32522	3	0.0252653	12065.4	63546	ANKS1B
rs73214670	13	70700063	0.0228628	G	C	0.752567	0.122043	6.1664	6.9862e-10	8.37137	3	0.0389289	10580	55722	ATXN8OS
rs112263053	13	103360393	0.0159046	C	T	0.78313	0.143109	5.47228	4.44275e-08	2.11712	3	0.548458	10982.6	57843	METTL21C
rs117783563	14	66591770	0.0208748	A	G	0.832413	0.120077	6.93234	4.13949e-12	1.1438	3	0.766512	11945.8	62916	RP11-783L4.1
rs142675170	14	85958212	0.0218688	G	A	0.717869	0.113793	6.30853	2.81698e-10	0.275777	3	0.964518	12709.8	66940	CTD-2128A3.2
rs137913648	15	39154090	0.0149105	G	A	0.821575	0.149738	5.48674	4.09419e-08	0.781488	3	0.85389	10689.6	56300	RP11-624L4.1
rs139413179	15	49673000	0.0228628	G	C	0.792716	0.123702	6.40825	1.472e-10	0.0201292	3	0.999245	10298	54237	FAM227B
rs113149566	15	74591221	0.0109344	T	C	0.841818	0.143479	5.86717	4.43296e-09	4.4736	3	0.214657	15812.3	83280	CCDC33
rs72752559	15	90247628	0.0347913	G	C	0.655787	0.119897	5.46961	4.5102e-08	0.711285	3	0.870546	7292.74	38409	WDR93
rs72774927	16	7621357	0.0178926	C	T	0.84801	0.135549	6.25609	3.94743e-10	1.26387	3	0.737731	10903.5	57426	RBFOX1
rs11862859	16	30757274	0.279324	G	A	0.326751	0.0533759	6.1217	9.2583e-10	9.13345	3	0.0275682	6138.41	32329	RP11-2C24.4
rs3752910	16	78909468	0.0198807	T	C	0.74453	0.119586	6.22587	4.78876e-10	3.55892	3	0.3132	12633.4	66537	WWOX
rs144202832	17	32968727	0.0149105	T	C	0.89595	0.139699	6.41343	1.42279e-10	1.08195	3	0.781434	12281.2	64682	TMEM132E
rs149583623	17	39702701	0.0139165	G	C	1.01872	0.130088	7.83102	4.83939e-15	3.68773	3	0.297218	15159.3	79841	LINC00974
rs78538735	17	70511887	0.0198807	G	A	0.813644	0.141114	5.76588	8.12347e-09	0.64613	3	0.885795	9072.91	47785	LINC00511
rs13381755	18	3299978	0.0139165	C	T	0.810042	0.1322	6.12737	8.93422e-10	0.256469	3	0.967996	14678.6	77309	RP11-838N2.5
rs74964424	18	6236405	0.0198807	C	T	0.837774	0.136751	6.12626	8.99682e-10	0.115348	3	0.989934	9660.99	50882	L3MBTL4
rs8085178	18	13867497	0.018887	A	G	0.762006	0.108209	7.04195	1.89564e-12	2.52444	3	0.47089	16225	85453	MC2R
rs113250186	2	28790560	0.0516899	C	T	0.514199	0.0841574	6.10996	9.96542e-10	2.00536	3	0.571294	10140.4	53407	PLB1
rs16943674	18	25028078	0.0964215	C	T	0.432405	0.0745383	5.80112	6.58745e-09	5.28008	3	0.1524	7272.72	38304	RP11-739N10.1
rs181767008	18	55730774	0.0149105	A	G	0.759646	0.13548	5.60708	2.05768e-08	1.88693	3	0.596204	13058.1	68774	NEDD4L
rs142513094	2	33522570	0.0357853	C	T	0.659483	0.111881	5.89453	3.75758e-09	5.35496	3	0.147576	8150.94	42929	LTBP1
rs112556817	18	75531173	0.0198807	C	G	0.787244	0.128276	6.13711	8.4036e-10	1.0374	3	0.792203	10979.8	57828	RNA5SP461
rs57853719	19	32116241	0.0248509	T	C	0.653361	0.116186	5.62339	1.87251e-08	0.163631	3	0.983235	10761.5	56678	AC011525.2
rs11666329	19	45354296	0.464215	A	G	0.311629	0.0456934	6.81999	9.10473e-12	7.84694	3	0.0492833	6779.19	35704	PVRL2
rs3925681	19	45421100	0.415507	G	A	0.370755	0.0440119	8.42398	3.63893e-17	18.5535	3	0.000338111	7483.39	39413	APOC1
rs185314536	21	15434955	0.0208748	G	A	0.78699	0.137573	5.72054	1.06185e-08	4.44299	3	0.217432	9100.62	47931	AP001347.6
rs12627980	22	48963432	0.238569	C	G	0.306413	0.056095	5.46239	4.69762e-08	3.59397	3	0.308777	6158.89	32437	FAM19A5
rs112599482	22	50129308	0.0417495	T	C	0.581818	0.10068	5.77887	7.52035e-09	3.20288	3	0.36139	8681.15	45721	RN7SKP252
rs10928802	2	128852964	0.020875	C	T	0.655618	0.116432	5.63089	1.79287e-08	0.534197	3	0.911317	12705.2	66916	UGGT1
rs112805946	2	145302975	0.0129225	G	C	0.900811	0.147943	6.08889	1.13698e-09	15.1277	3	0.00171068	12609.8	66413	ZEB2
rs1434992	2	163576617	0.0308151	A	T	0.645972	0.112909	5.72119	1.05782e-08	3.63223	3	0.304013	9246.34	48698	KCNH7
rs149153344	2	199025762	0.0218688	C	A	0.80996	0.126532	6.40122	1.5414e-10	0.581076	3	0.900751	10279.5	54140	PLCL1
rs139258403	2	213562829	0.0119284	G	C	0.764928	0.125012	6.11886	9.42475e-10	8.46005	3	0.0374017	19112.8	100663	AC079610.1
rs115408807	2	217896410	0.242545	A	G	0.316982	0.053938	5.87679	4.18307e-09	2.05381	3	0.561314	6586.52	34690	RP11-574O16.1
rs72987944	2	230453040	0.0188867	C	T	0.853208	0.144891	5.88864	3.89384e-09	0.46527	3	0.926452	9049.83	47663	DNER

## Sheet: 4. aseg global volumes MR on F1
id.exposure	id.outcome	outcome	exposure	method	nsnp	b	se	pval	lo_ci	up_ci	or	or_lci95	or_uci95
u5UgD3	ubm-b-185	aseg_global_volume_CC-Mid-Anterior || id:ubm-b-185	F1	MR Egger	14	-0.0171529	0.0104501	0.126641	-0.037635	0.00332925	0.982993	0.963064	1.00333
u5UgD3	ubm-b-185	aseg_global_volume_CC-Mid-Anterior || id:ubm-b-185	F1	Weighted median	14	-0.0146132	0.00510181	0.00417924	-0.0246127	-0.0046136	0.985493	0.975688	0.995397
u5UgD3	ubm-b-185	aseg_global_volume_CC-Mid-Anterior || id:ubm-b-185	F1	Inverse variance weighted	14	-0.00916164	0.00499163	0.0664462	-0.0189452	0.000621949	0.99088	0.981233	1.00062
u5UgD3	ubm-b-185	aseg_global_volume_CC-Mid-Anterior || id:ubm-b-185	F1	Simple mode	14	-0.0157484	0.0106351	0.162488	-0.0365932	0.00509646	0.984375	0.964068	1.00511
u5UgD3	ubm-b-185	aseg_global_volume_CC-Mid-Anterior || id:ubm-b-185	F1	Weighted mode	14	-0.0149495	0.00540901	0.0161069	-0.0255512	-0.00434786	0.985162	0.974772	0.995662
ILvMLA	ubm-b-183	aseg_global_volume_CC-Mid-Posterior || id:ubm-b-183	F1	MR Egger	14	-0.013912	0.00913794	0.153806	-0.0318223	0.0039984	0.986184	0.968679	1.00401
ILvMLA	ubm-b-183	aseg_global_volume_CC-Mid-Posterior || id:ubm-b-183	F1	Weighted median	14	-0.00921742	0.00503995	0.067419	-0.0190957	0.000660885	0.990825	0.981085	1.00066
ILvMLA	ubm-b-183	aseg_global_volume_CC-Mid-Posterior || id:ubm-b-183	F1	Inverse variance weighted	14	-0.00415101	0.00448716	0.354921	-0.0129458	0.00464382	0.995858	0.987138	1.00465
ILvMLA	ubm-b-183	aseg_global_volume_CC-Mid-Posterior || id:ubm-b-183	F1	Simple mode	14	-0.0086736	0.0111574	0.450849	-0.0305422	0.013195	0.991364	0.96992	1.01328
ILvMLA	ubm-b-183	aseg_global_volume_CC-Mid-Posterior || id:ubm-b-183	F1	Weighted mode	14	-0.010937	0.00553593	0.0698158	-0.0217874	-8.6552e-05	0.989123	0.978448	0.999913
T4wH7s	ubm-b-186	aseg_global_volume_CC-Anterior || id:ubm-b-186	F2	MR Egger	91	0.013208	0.00792873	0.0992619	-0.00233233	0.0287483	1.0133	0.99767	1.02917
T4wH7s	ubm-b-186	aseg_global_volume_CC-Anterior || id:ubm-b-186	F2	Weighted median	91	0.01257	0.00612549	0.0401618	0.000564043	0.024576	1.01265	1.00056	1.02488
T4wH7s	ubm-b-186	aseg_global_volume_CC-Anterior || id:ubm-b-186	F2	Inverse variance weighted	91	0.00842551	0.00379125	0.0262594	0.000994649	0.0158564	1.00846	1.001	1.01598
T4wH7s	ubm-b-186	aseg_global_volume_CC-Anterior || id:ubm-b-186	F2	Simple mode	91	0.0176253	0.0131197	0.182514	-0.0080894	0.04334	1.01778	0.991943	1.04429
T4wH7s	ubm-b-186	aseg_global_volume_CC-Anterior || id:ubm-b-186	F2	Weighted mode	91	0.0132484	0.00827804	0.113009	-0.00297659	0.0294733	1.01334	0.997028	1.02991
T4wH7s	ubm-b-183	aseg_global_volume_CC-Mid-Posterior || id:ubm-b-183	F2	MR Egger	91	0.00861375	0.00705705	0.225466	-0.00521807	0.0224456	1.00865	0.994796	1.0227
T4wH7s	ubm-b-183	aseg_global_volume_CC-Mid-Posterior || id:ubm-b-183	F2	Weighted median	91	0.0118107	0.00578729	0.0412712	0.000467584	0.0231538	1.01188	1.00047	1.02342
T4wH7s	ubm-b-183	aseg_global_volume_CC-Mid-Posterior || id:ubm-b-183	F2	Inverse variance weighted	91	0.00672705	0.0033844	0.046849	9.3623e-05	0.0133605	1.00675	1.00009	1.01345
T4wH7s	ubm-b-183	aseg_global_volume_CC-Mid-Posterior || id:ubm-b-183	F2	Simple mode	91	-0.00422479	0.01327	0.75094	-0.0302339	0.0217843	0.995784	0.970219	1.02202
T4wH7s	ubm-b-183	aseg_global_volume_CC-Mid-Posterior || id:ubm-b-183	F2	Weighted mode	91	0.0161536	0.00783093	0.0420141	0.000804951	0.0315022	1.01628	1.00081	1.032
T4wH7s	ubm-b-182	aseg_global_volume_CC-Posterior || id:ubm-b-182	F2	MR Egger	91	0.00516605	0.00705716	0.466074	-0.00866599	0.0189981	1.00518	0.991371	1.01918
T4wH7s	ubm-b-182	aseg_global_volume_CC-Posterior || id:ubm-b-182	F2	Weighted median	91	0.0119972	0.00579376	0.0383854	0.00064146	0.023353	1.01207	1.00064	1.02363
T4wH7s	ubm-b-182	aseg_global_volume_CC-Posterior || id:ubm-b-182	F2	Inverse variance weighted	91	0.00690664	0.00338441	0.0412788	0.000273186	0.0135401	1.00693	1.00027	1.01363
T4wH7s	ubm-b-182	aseg_global_volume_CC-Posterior || id:ubm-b-182	F2	Simple mode	91	0.0170997	0.0117274	0.148293	-0.00588592	0.0400854	1.01725	0.994131	1.0409
T4wH7s	ubm-b-182	aseg_global_volume_CC-Posterior || id:ubm-b-182	F2	Weighted mode	91	0.0150952	0.00848214	0.0785101	-0.00152982	0.0317202	1.01521	0.998471	1.03223

## Sheet: 5. aseg single volumes MR on F1
id.exposure	id.outcome	outcome	exposure	method	nsnp	b	se	pval	lo_ci	up_ci	or	or_lci95	or_uci95
u5UgD3	ubm-b-218	aseg_rh_volume_Accumbens-area || id:ubm-b-218	F1	MR Egger	14	-0.0102082	0.00655457	0.145339	-0.0230552	0.00263872	0.989844	0.977209	1.00264
u5UgD3	ubm-b-218	aseg_rh_volume_Accumbens-area || id:ubm-b-218	F1	Weighted median	14	-0.00988878	0.00483071	0.0406516	-0.019357	-0.000420589	0.99016	0.980829	0.999579
u5UgD3	ubm-b-218	aseg_rh_volume_Accumbens-area || id:ubm-b-218	F1	Inverse variance weighted	14	-0.0084355	0.00315998	0.00759681	-0.0146291	-0.00224195	0.9916	0.985477	0.997761
u5UgD3	ubm-b-218	aseg_rh_volume_Accumbens-area || id:ubm-b-218	F1	Simple mode	14	-0.00631557	0.00739954	0.408829	-0.0208187	0.00818753	0.993704	0.979397	1.00822
u5UgD3	ubm-b-218	aseg_rh_volume_Accumbens-area || id:ubm-b-218	F1	Weighted mode	14	-0.00972399	0.00488311	0.0678828	-0.0192949	-0.000153095	0.990323	0.98089	0.999847
T4wH7s	ubm-b-194	aseg_lh_volume_Cerebellum-Cortex || id:ubm-b-194	F2	MR Egger	91	0.0267923	0.00723011	0.00036574	0.0126213	0.0409633	1.02715	1.0127	1.04181
T4wH7s	ubm-b-194	aseg_lh_volume_Cerebellum-Cortex || id:ubm-b-194	F2	Weighted median	91	0.00722505	0.0057164	0.20626	-0.0039791	0.0184292	1.00725	0.996029	1.0186
T4wH7s	ubm-b-194	aseg_lh_volume_Cerebellum-Cortex || id:ubm-b-194	F2	Inverse variance weighted	91	0.00420022	0.00368549	0.254426	-0.00302334	0.0114238	1.00421	0.996981	1.01149
T4wH7s	ubm-b-194	aseg_lh_volume_Cerebellum-Cortex || id:ubm-b-194	F2	Simple mode	91	0.000944148	0.0130082	0.942301	-0.024552	0.0264403	1.00094	0.975747	1.02679
T4wH7s	ubm-b-194	aseg_lh_volume_Cerebellum-Cortex || id:ubm-b-194	F2	Weighted mode	91	0.00613561	0.00811364	0.451499	-0.00976713	0.0220383	1.00615	0.99028	1.02228
T4wH7s	ubm-b-211	aseg_rh_volume_Cerebellum-Cortex || id:ubm-b-211	F2	MR Egger	91	0.0216616	0.00730123	0.00386329	0.00735121	0.035972	1.0219	1.00738	1.03663
T4wH7s	ubm-b-211	aseg_rh_volume_Cerebellum-Cortex || id:ubm-b-211	F2	Weighted median	91	0.00735687	0.00622205	0.237052	-0.00483834	0.0195521	1.00738	0.995173	1.01974
T4wH7s	ubm-b-211	aseg_rh_volume_Cerebellum-Cortex || id:ubm-b-211	F2	Inverse variance weighted	91	0.00647984	0.00359011	0.0710884	-0.000556781	0.0135165	1.0065	0.999443	1.01361
T4wH7s	ubm-b-211	aseg_rh_volume_Cerebellum-Cortex || id:ubm-b-211	F2	Simple mode	91	-0.016598	0.0124297	0.185131	-0.0409603	0.00776431	0.983539	0.959867	1.00779
T4wH7s	ubm-b-211	aseg_rh_volume_Cerebellum-Cortex || id:ubm-b-211	F2	Weighted mode	91	0.00776972	0.00784825	0.324832	-0.00761286	0.0231523	1.0078	0.992416	1.02342
T4wH7s	ubm-b-193	aseg_lh_volume_Cerebellum-White-Matter || id:ubm-b-193	F2	MR Egger	91	0.0184893	0.00709308	0.0107188	0.00458682	0.0323917	1.01866	1.0046	1.03292
T4wH7s	ubm-b-193	aseg_lh_volume_Cerebellum-White-Matter || id:ubm-b-193	F2	Weighted median	91	0.00502183	0.00616025	0.414959	-0.00705227	0.0170959	1.00503	0.992973	1.01724
T4wH7s	ubm-b-193	aseg_lh_volume_Cerebellum-White-Matter || id:ubm-b-193	F2	Inverse variance weighted	91	0.00644606	0.0034531	0.0619372	-0.000322018	0.0132141	1.00647	0.999678	1.0133
T4wH7s	ubm-b-193	aseg_lh_volume_Cerebellum-White-Matter || id:ubm-b-193	F2	Simple mode	91	0.000883616	0.0118032	0.94049	-0.0222506	0.0240179	1.00088	0.977995	1.02431
T4wH7s	ubm-b-193	aseg_lh_volume_Cerebellum-White-Matter || id:ubm-b-193	F2	Weighted mode	91	0.0028589	0.00781543	0.715371	-0.0124593	0.0181771	1.00286	0.987618	1.01834
T4wH7s	ubm-b-210	aseg_rh_volume_Cerebellum-White-Matter || id:ubm-b-210	F2	MR Egger	91	0.0270862	0.00705691	0.000231387	0.0132547	0.0409178	1.02746	1.01334	1.04177
T4wH7s	ubm-b-210	aseg_rh_volume_Cerebellum-White-Matter || id:ubm-b-210	F2	Weighted median	91	0.00756954	0.00532152	0.154898	-0.00286063	0.0179997	1.0076	0.997143	1.01816
T4wH7s	ubm-b-210	aseg_rh_volume_Cerebellum-White-Matter || id:ubm-b-210	F2	Inverse variance weighted	91	0.00839196	0.00349274	0.0162752	0.00154618	0.0152377	1.00843	1.00155	1.01535
T4wH7s	ubm-b-210	aseg_rh_volume_Cerebellum-White-Matter || id:ubm-b-210	F2	Simple mode	91	0.00119253	0.0128242	0.926118	-0.0239429	0.0263279	1.00119	0.976341	1.02668
T4wH7s	ubm-b-210	aseg_rh_volume_Cerebellum-White-Matter || id:ubm-b-210	F2	Weighted mode	91	0.0118306	0.00910279	0.197035	-0.00601089	0.0296721	1.0119	0.994007	1.03012

## Sheet: 6. aparc DKT volumes MR on F1 a
id.exposure	id.outcome	outcome	exposure	method	nsnp	b	se	pval	lo_ci	up_ci	or	or_lci95	or_uci95
IzwpOi	ubm-b-448	aparc-DKTatlas_lh_volume_lingual || id:ubm-b-448	F1	MR Egger	14	-0.00860197	0.00852122	0.332669	-0.0253036	0.00809962	0.991435	0.975014	1.00813
IzwpOi	ubm-b-448	aparc-DKTatlas_lh_volume_lingual || id:ubm-b-448	F1	Weighted median	14	-0.0123575	0.00472972	0.00898214	-0.0216278	-0.00308725	0.987719	0.978604	0.996918
IzwpOi	ubm-b-448	aparc-DKTatlas_lh_volume_lingual || id:ubm-b-448	F1	Inverse variance weighted	14	-0.00922125	0.00394817	0.0195133	-0.0169597	-0.00148284	0.990821	0.983183	0.998518
IzwpOi	ubm-b-448	aparc-DKTatlas_lh_volume_lingual || id:ubm-b-448	F1	Simple mode	14	-0.0107355	0.0088624	0.247319	-0.0281058	0.00663477	0.989322	0.972285	1.00666
IzwpOi	ubm-b-448	aparc-DKTatlas_lh_volume_lingual || id:ubm-b-448	F1	Weighted mode	14	-0.0123738	0.00531962	0.0368314	-0.0228003	-0.00194734	0.987702	0.977458	0.998055
IzwpOi	ubm-b-479	aparc-DKTatlas_rh_volume_lingual || id:ubm-b-479	F1	MR Egger	14	-0.00185697	0.00727193	0.802768	-0.01611	0.012396	0.998145	0.984019	1.01247
IzwpOi	ubm-b-479	aparc-DKTatlas_rh_volume_lingual || id:ubm-b-479	F1	Weighted median	14	-0.00714186	0.00473854	0.131763	-0.0164294	0.00214568	0.992884	0.983705	1.00215
IzwpOi	ubm-b-479	aparc-DKTatlas_rh_volume_lingual || id:ubm-b-479	F1	Inverse variance weighted	14	-0.00632997	0.00343678	0.0654995	-0.0130661	0.000406111	0.99369	0.987019	1.00041
IzwpOi	ubm-b-479	aparc-DKTatlas_rh_volume_lingual || id:ubm-b-479	F1	Simple mode	14	-0.0199138	0.00832325	0.0325354	-0.0362274	-0.00360023	0.980283	0.964421	0.996406
IzwpOi	ubm-b-479	aparc-DKTatlas_rh_volume_lingual || id:ubm-b-479	F1	Weighted mode	14	-0.0079481	0.00497638	0.134241	-0.0177018	0.00180561	0.992083	0.982454	1.00181
IzwpOi	ubm-b-460	aparc-DKTatlas_lh_volume_precuneus || id:ubm-b-460	F1	MR Egger	14	0.0108084	0.00686508	0.141376	-0.00264714	0.024264	1.01087	0.997356	1.02456
IzwpOi	ubm-b-460	aparc-DKTatlas_lh_volume_precuneus || id:ubm-b-460	F1	Weighted median	14	0.00906378	0.00450666	0.0443045	0.000230733	0.0178968	1.0091	1.00023	1.01806
IzwpOi	ubm-b-460	aparc-DKTatlas_lh_volume_precuneus || id:ubm-b-460	F1	Inverse variance weighted	14	0.00964652	0.0031848	0.00245424	0.00340432	0.0158887	1.00969	1.00341	1.01602
IzwpOi	ubm-b-460	aparc-DKTatlas_lh_volume_precuneus || id:ubm-b-460	F1	Simple mode	14	0.0127489	0.00720817	0.10039	-0.00137912	0.0268769	1.01283	0.998622	1.02724
IzwpOi	ubm-b-460	aparc-DKTatlas_lh_volume_precuneus || id:ubm-b-460	F1	Weighted mode	14	0.00915946	0.00482489	0.08007	-0.000297318	0.0186162	1.0092	0.999703	1.01879
T4wH7s	ubm-b-477	aparc-DKTatlas_rh_volume_lateraloccipital || id:ubm-b-477	F2	MR Egger	91	-0.00152863	0.00712308	0.830568	-0.0154899	0.0124326	0.998473	0.984629	1.01251
T4wH7s	ubm-b-477	aparc-DKTatlas_rh_volume_lateraloccipital || id:ubm-b-477	F2	Weighted median	91	-0.0120994	0.00599715	0.0436405	-0.0238538	-0.000345	0.987973	0.976428	0.999655
T4wH7s	ubm-b-477	aparc-DKTatlas_rh_volume_lateraloccipital || id:ubm-b-477	F2	Inverse variance weighted	91	-0.00545571	0.00340455	0.10905	-0.0121286	0.0012172	0.994559	0.987945	1.00122
T4wH7s	ubm-b-477	aparc-DKTatlas_rh_volume_lateraloccipital || id:ubm-b-477	F2	Simple mode	91	-0.0219525	0.0132956	0.102201	-0.0480118	0.00410686	0.978287	0.953123	1.00412
T4wH7s	ubm-b-477	aparc-DKTatlas_rh_volume_lateraloccipital || id:ubm-b-477	F2	Weighted mode	91	-0.0161458	0.00793365	0.0447813	-0.0316958	-0.000595902	0.983984	0.968801	0.999404
